# Supplementary material for: The sterlet sturgeon genome sequence and the mechanisms of segmental rediploidization
Source: Nat Ecol Evol. 2020 Mar 30;4(6):841–52. doi: 10.1038/s41559-020-1166-x (PMC7269910; doi:10.1038/s41559-020-1166-x)
Supplement: Supplementary file 3 — Supplementary Tables 1–22. [file 41559_2020_1166_MOESM3_ESM.xlsx]

## Sheet: S1
Supplementary Table 1. Metrics for the sterlet assembly.
	smartdenovo	deduplicated	HiC assembly	HiC assembly with all un-assigned scaffolds linked
Number of scaffolds	6685	8010	3455	61
Total size of scaffolds	1559937833	1836086676	1836426959	1838123959
Longest scaffold	4885300	3913011	122695282	184475761
Shortest scaffold	8106	1042	176	491742
Number of scaffolds > 1K nt	6685	8010	3350	61
Number of scaffolds > 10K nt	6682	7951	2835	61
Number of scaffolds > 100K nt	2892	3433	453	61
Number of scaffolds > 1M nt	324	379	65	58
Number of scaffolds > 10M nt	0	0	37	38
Mean scaffold size	233349	229224	531527	30133180
Median scaffold size	75036	73991	30106	18336315
N50 scaffold length	630913	627574	42401371	63143367
L50 scaffold count	686	811	12	9
scaffold %A	30.19	30.10	30.06	30.03
scaffold %C	19.80	19.88	19.85	19.84
scaffold %G	19.82	19.90	19.86	19.84
scaffold %T	30.20	30.12	30.06	30.03
scaffold %N	0.00	0.00	0.17	0.26
scaffold %non-ACGTN	0.00	0.00	0	0
Number of scaffold non-ACGTN nt	0	0	0	0
Percentage of assembly in scaffolded contigs	0.0%	0.0%	0.9	1
Percentage of assembly in unscaffolded contigs	100.0%	100.0%	0.1	0
Average number of contigs per scaffold	1.0	1.0	2.8	158.9
Average length of break (>25 Ns) between contigs in scaffold	0	0	500	500
Number of contigs	6685	8010	9694	9694
Number of contigs in scaffolds	0	0	6299	9694
Number of contigs not in scaffolds	6685	8010	3395	0
Total size of contigs	1559937833	1836086676	1833307459	1833307459
Longest contig	4885300	3913011	3913011	3913011
Shortest contig	8106	1042	176	176
Number of contigs > 1K nt	6685	8010	9586	9586
Number of contigs > 10K nt	6682	7951	9017	9017
Number of contigs > 100K nt	2892	3433	3419	3419
Number of contigs > 1M nt	324	379	367	367
Number of contigs > 10M nt	0	0	0	0
Mean contig size	233349	229224	189118	189118
Median contig size	75036	73991	54489	54489
N50 contig length	630913	627574	597516	597516
L50 contig count	686	811	840	840
contig %A	30.19	30.10	30.11	30.11
contig %C	19.80	19.88	19.89	19.89
contig %G	19.82	19.90	19.89	19.89
contig %T	30.20	30.12	30.11	30.11
contig %N	0.00	0.00	0	0
contig %non-ACGTN	0.00	0.00	0	0
Number of contig non-ACGTN nt	0	0	0	0

## Sheet: S2
Supplementary Table 2. DNA, gene and repeat content for each chromosome in the sterlet assembly.
*unknown is consist of scaffolds failed to be anchored on any chromosomes
									ncRNA genes			repeats content
chromosome name	chromosome code	length (bp)	GC%	number of annotated genes	ohnologs	ohnologs(%)	singletons	singletons(%)	tRNA	rRNA	Other RNA	SINEs	LINEs	LTR elements	DNA elements	Total interspersed repeats
ste_1	1	122695282	0.387611	2144	865	0.403451	250	0.116604	51	0	75	0.0237	0.0708	0.0479	0.1345	0.4016
ste_2	2	108310468	0.388873	1839	866	0.470908	162	0.0880914	50	9	55	0.0233	0.072	0.0494	0.1313	0.3998
ste_3	3	106833943	0.387204	1873	729	0.389215	249	0.132942	49	0	43	0.0246	0.0717	0.05	0.139	0.4128
ste_4	4	105875729	0.387388	1724	729	0.422854	230	0.133411	46	0	38	0.0241	0.0722	0.0514	0.1383	0.4141
ste_5	5	88150069	0.388574	1493	623	0.417281	228	0.152713	40	2	36	0.0241	0.071	0.0545	0.1392	0.4163
ste_6	6	84963294	0.386637	1534	623	0.406128	242	0.157757	21	0	73	0.024	0.0671	0.048	0.1353	0.4017
ste_7	7	65035080	0.386262	1608	908	0.564677	186	0.115672	9	0	26	0.0255	0.0499	0.0278	0.0999	0.3058
ste_8	8	63143367	0.385404	1364	709	0.519795	137	0.10044	22	0	23	0.0245	0.0527	0.0397	0.1091	0.3411
ste_9	9	56453094	0.385927	1223	665	0.543745	83	0.0678659	15	0	26	0.0233	0.0509	0.0365	0.1071	0.3335
ste_10	10	49669173	0.38671	1226	697	0.568515	187	0.152529	7	2	41	0.023	0.0478	0.0282	0.092	0.2856
ste_11	11	43091592	0.390153	1121	602	0.537021	136	0.12132	1	0	44	0.022	0.0542	0.0425	0.1025	0.3232
ste_12	12	42401371	0.393496	1188	683	0.574916	83	0.0698653	8	2	23	0.0223	0.0474	0.0332	0.0868	0.2871
ste_13	13	37081771	0.388762	1038	615	0.592486	144	0.138728	8	2	20	0.0211	0.043	0.0242	0.0841	0.2626
ste_14	14	36913936	0.383591	888	450	0.506757	132	0.148649	8	1	12	0.026	0.047	0.0252	0.0999	0.3041
ste_15	15	34773946	0.394852	998	472	0.472946	130	0.130261	13	1	27	0.0196	0.0451	0.0257	0.0819	0.2635
ste_16	16	34727705	0.397681	998	522	0.523046	57	0.0571142	1	2	24	0.0213	0.0384	0.0202	0.0712	0.2426
ste_17	17	33719731	0.395282	838	502	0.599045	81	0.0966587	9	0	22	0.0218	0.055	0.0371	0.0946	0.307
ste_18	18	33396798	0.393835	929	491	0.528525	136	0.146394	10	4	31	0.0236	0.0457	0.0296	0.0814	0.2711
ste_19	19	29854379	0.401449	987	628	0.636272	21	0.0212766	10	0	40	0.0189	0.034	0.0205	0.0614	0.2124
ste_20	20	28982873	0.405805	912	435	0.476974	66	0.0723684	1	2	40	0.0202	0.0421	0.0219	0.0708	0.247
ste_21	21	28741089	0.391157	770	475	0.616883	19	0.0246753	1	1	20	0.0193	0.0284	0.0134	0.0573	0.2027
ste_22	22	28658900	0.397725	851	441	0.518214	104	0.122209	23	2	20	0.0209	0.0479	0.0269	0.0704	0.2536
ste_23	23	28105277	0.394358	706	386	0.546742	63	0.0892351	8	0	21	0.0225	0.0442	0.0256	0.0806	0.2658
ste_24	24	27944751	0.392088	888	556	0.626126	36	0.0405405	4	0	13	0.0191	0.0309	0.0168	0.0596	0.2029
ste_25	25	26429402	0.39982	715	321	0.448951	57	0.0797203	1	0	26	0.0212	0.0431	0.0248	0.0636	0.2496
ste_26	26	26087335	0.396248	687	350	0.509461	103	0.149927	12	0	32	0.0254	0.0544	0.0332	0.0966	0.3137
ste_27	27	25313924	0.401807	814	478	0.587224	20	0.02457	3	1	55	0.0186	0.031	0.0149	0.0598	0.2009
ste_28	28	21698597	0.413095	826	438	0.530266	42	0.0508475	4	0	20	0.0192	0.0506	0.0211	0.0661	0.2402
ste_29	29	19008344	0.39546	613	378	0.616639	22	0.0358891	17	1	19	0.0184	0.0299	0.0151	0.0539	0.1888
ste_30	30	18336315	0.407006	463	199	0.429806	36	0.0777538	5	0	25	0.0226	0.0604	0.0358	0.0918	0.3183
ste_31	31	13171478	0.403538	292	122	0.417808	63	0.215753	14	0	9	0.0331	0.0807	0.0501	0.1166	0.4182
ste_32	32	13003233	0.419683	498	36	0.0722892	27	0.0542169	14	0	10	0.0352	0.0779	0.0384	0.1132	0.4216
ste_33	33	11405265	0.420057	360	63	0.175	23	0.0638889	5	6	5	0.1081	0.0862	0.0604	0.1515	0.5501
ste_34	34	11288059	0.418185	320	101	0.315625	16	0.05	3	0	5	0.0351	0.1085	0.0472	0.1118	0.4576
ste_35	35	11171918	0.405328	230	0	0	18	0.0782609	4	12	12	0.0259	0.0945	0.0743	0.1506	0.5872
ste_36	36	11130009	0.41847	192	0	0	1	0.00520833	21	2	0	0.0302	0.1047	0.0748	0.1602	0.5744
ste_37	37	11023759	0.418726	483	260	0.538302	35	0.0724638	1	0	4	0.0306	0.0448	0.0228	0.0607	0.2598
ste_38	38	8412489	0.412993	197	109	0.553299	5	0.0253807	2	0	9	0.0374	0.0955	0.0354	0.1044	0.4059
ste_39	39	7839063	0.421475	365	273	0.747945	7	0.0191781	4	1	11	0.0236	0.0392	0.0117	0.0536	0.2269
ste_40	40	7818435	0.420942	353	273	0.773371	4	0.0113314	5	1	9	0.0234	0.0413	0.0133	0.0535	0.2308
ste_41	41	7117218	0.426171	191	97	0.507853	6	0.0314136	4	0	0	0.0422	0.1068	0.0351	0.1087	0.4262
ste_42	42	7091624	0.414576	240	170	0.708333	2	0.00833333	0	0	12	0.0186	0.0209	0.009	0.0427	0.1617
ste_43	43	6959814	0.407418	185	5	0.027027	47	0.254054	5	0	7	0.0429	0.1097	0.0521	0.1287	0.514
ste_44	44	6859253	0.4129	231	170	0.735931	4	0.017316	0	0	12	0.0191	0.0213	0.0093	0.0411	0.1596
ste_45	45	6421585	0.421394	210	0	0	18	0.0857143	25	1	0	0.0432	0.1009	0.0451	0.1259	0.4753
ste_46	46	6344453	0.420691	208	91	0.4375	5	0.0240385	4	0	10	0.0428	0.0983	0.0328	0.0911	0.4079
ste_47	47	5788961	0.426798	234	149	0.636752	8	0.034188	2	0	8	0.0309	0.0508	0.0168	0.051	0.2682
ste_48	48	5630662	0.428947	240	170	0.708333	7	0.0291667	3	0	12	0.0298	0.0416	0.012	0.0459	0.2424
ste_49	49	5555640	0.413697	206	5	0.0242718	60	0.291262	35	0	7	0.0434	0.1047	0.04	0.1109	0.4633
ste_50	50	5478147	0.419895	74	0	0	2	0.027027	1	0	1	0.0453	0.1443	0.0431	0.1258	0.5877
ste_51	51	4940222	0.41747	152	13	0.0855263	30	0.197368	15	0	6	0.0491	0.1311	0.0589	0.1116	0.5099
ste_52	52	4276211	0.411041	97	24	0.247423	9	0.0927835	81	8	3	0.0354	0.1045	0.1038	0.1217	0.5531
ste_53	53	3968788	0.418122	129	13	0.100775	31	0.24031	22	0	9	0.0573	0.13	0.0385	0.0782	0.4678
ste_54	54	3513302	0.42611	146	82	0.561644	3	0.0205479	0	0	7	0.0615	0.0704	0.0208	0.0602	0.3647
ste_55	55	3482465	0.425694	140	82	0.585714	3	0.0214286	1	0	11	0.0619	0.0703	0.0203	0.0572	0.3612
ste_56	56	3270178	0.444432	176	55	0.3125	14	0.0795455	8	0	5	0.0652	0.0591	0.0186	0.0491	0.3656
ste_57	57	2340289	0.42843	73	0	0	3	0.0410959	1	0	4	0.0564	0.0674	0.0215	0.0943	0.4563
ste_58	58	906441	0.426364	28	0	0	4	0.142857	2	0	3	0.0161	0.3294	0.0745	0.0936	0.5913
ste_59	59	549960	0.484932	39	16	0.410256	2	0.0512821	2	0	0	0.0171	0.0315	0.0391	0.0682	0.2497
ste_60	60	491742	0.523797	3	0	0	0	0	0	0	0	0.0437	0.098	0.0341	0.6667	0.8974
ste_61 (unassigned scaffolds)	U	184475761	0.420996	7874	613	0.0778512	276	0.0350521	0	29	374	0.036	0.1074	0.0468	0.1022	0.4241

## Sheet: S3
Supplementary Tabel 3. Metrics for the sterlet genome annotation.
Total prediected gene	47424
with Pfam hit	36416 (76.79%)
with SwissProt/NR hit	46130 (97.28%)
with RNAseq supported	38878 (81.98%)
Complete BUSCOs	2543 (98.3%)
Complete and single-copy BUSCOs	742 (28.7%)
Complete and duplicated BUSCOs	1801 (69.6%)
Fragmented BUSCOs	25 (1.0%)
Missing BUSCOs	18(0.7%)
Total vertebrata_odb9 BUSCO groups searched	2586

## Sheet: S4
Supplementary Table 4. Pairwise molecular distance between species for phylogenetic tree construction
pairwise distance calculated based on the species tree constructed using RAxML
ID	zeb	med	pla	fug	ara	AR	gar	ste	coe	ele	PMZ		*zeb zebrafish
zeb	0	0.377897	0.36998	0.373059	0.336234	0.333252	0.367783	0.402604	0.541858	0.602039	1.06463		*med Japanese medaka
med	0.377897	0	0.192444	0.241682	0.404242	0.40126	0.435791	0.470612	0.609866	0.670048	1.13264		*pla platyfish
pla	0.36998	0.192444	0	0.233765	0.396325	0.393343	0.427874	0.462695	0.601949	0.662131	1.12472		*fug fugu
fug	0.373059	0.241682	0.233765	0	0.399404	0.396423	0.430954	0.465775	0.605028	0.66521	1.1278		*ara arapaima
ara	0.336234	0.404242	0.396325	0.399404	0	0.112639	0.314561	0.349382	0.488635	0.548817	1.01141		*AR arowana
AR	0.333252	0.40126	0.393343	0.396423	0.112639	0	0.311579	0.3464	0.485653	0.545835	1.00843		*gar spotted gar
gar	0.367783	0.435791	0.427874	0.430954	0.314561	0.311579	0	0.255089	0.394343	0.454525	0.917118		*ste sterlet
ste	0.402604	0.470612	0.462695	0.465775	0.349382	0.3464	0.255089	0	0.337725	0.397907	0.860499		*coe coelacanth
coe	0.541858	0.609866	0.601949	0.605028	0.488635	0.485653	0.394343	0.337725	0	0.399492	0.862085		*ele elephant shark
ele	0.602039	0.670048	0.662131	0.66521	0.548817	0.545835	0.454525	0.397907	0.399492	0	0.845974		*PMZ sea lamprey
PMZ	1.06463	1.13264	1.12472	1.1278	1.01141	1.00843	0.917118	0.860499	0.862085	0.845974	0
pairwise distance calculated based on the RAxML tree with branch optimized usng 4DTV ( four-fold synonymous (degenerative) third-codon transversion) site
ID	zeb	med	pla	fug	ara	AR	gar	ste	coe	ele	PMZ
zeb	0	1.67412	1.63473	1.62946	1.60596	1.64138	1.64256	1.72283	2.16119	2.33217	3.91234
med	1.67412	0	0.827249	1.05235	1.76961	1.80504	1.80622	1.88648	2.32484	2.49583	4.076
pla	1.63473	0.827249	0	1.01296	1.73022	1.76565	1.76683	1.84709	2.28545	2.45644	4.03661
fug	1.62946	1.05235	1.01296	0	1.72495	1.76037	1.76155	1.84182	2.28018	2.45116	4.03133
ara	1.60596	1.76961	1.73022	1.72495	0	0.474117	1.46494	1.54521	1.98357	2.15455	3.73472
AR	1.64138	1.80504	1.76565	1.76037	0.474117	0	1.50037	1.58063	2.01899	2.18997	3.77014
gar	1.64256	1.80622	1.76683	1.76155	1.46494	1.50037	0	1.07142	1.50978	1.68077	3.26094
ste	1.72283	1.88648	1.84709	1.84182	1.54521	1.58063	1.07142	0	1.29591	1.4669	3.04707
coe	2.16119	2.32484	2.28545	2.28018	1.98357	2.01899	1.50978	1.29591	0	1.3382	2.91837
ele	2.33217	2.49583	2.45644	2.45116	2.15455	2.18997	1.68077	1.4669	1.3382	0	3.08935
PMZ	3.91234	4.076	4.03661	4.03133	3.73472	3.77014	3.26094	3.04707	2.91837	3.08935	0
pairwise distance calculated based on the species tree constructed using MrBayes
ID	zeb	med	pla	fug	ara	AR	gar	ste	coe	ele	PMZ
zeb	0	0.381827	0.373616	0.376766	0.339557	0.336444	0.372194	0.407612	0.548969	0.61005	1.078
med	0.381827	0	0.194233	0.244159	0.408011	0.404898	0.440648	0.476066	0.617423	0.678504	1.14645
pla	0.373616	0.194233	0	0.235948	0.3998	0.396687	0.432437	0.467855	0.609212	0.670293	1.13824
fug	0.376766	0.244159	0.235948	0	0.40295	0.399837	0.435587	0.471006	0.612363	0.673443	1.14139
ara	0.339557	0.408011	0.3998	0.40295	0	0.113681	0.317733	0.353151	0.494508	0.555589	1.02354
AR	0.336444	0.404898	0.396687	0.399837	0.113681	0	0.31462	0.350038	0.491395	0.552476	1.02042
gar	0.372194	0.440648	0.432437	0.435587	0.317733	0.31462	0	0.258175	0.399532	0.460612	0.92856
ste	0.407612	0.476066	0.467855	0.471006	0.353151	0.350038	0.258175	0	0.342446	0.403527	0.871474
coe	0.548969	0.617423	0.609212	0.612363	0.494508	0.491395	0.399532	0.342446	0	0.405383	0.87333
ele	0.61005	0.678504	0.670293	0.673443	0.555589	0.552476	0.460612	0.403527	0.405383	0	0.856734
PMZ	1.078	1.14645	1.13824	1.14139	1.02354	1.02042	0.92856	0.871474	0.87333	0.856734	0

## Sheet: S5
Supplementary Table 5. Two cluster test for branch lengths using LINTRE (http://www.kms.ac.jp/~genomelb/takezaki/lintre/index.html)
outgroup	L	comparing result	R	delta	s.e.	Z	CP	height	s.e.	branch L	branch R	branch outgroup	Q	p value	input data
sea lamprey	spotted gar	>	sterlet	0.003049	0.002255	1.35217	0.823	0.092634	0.000704	0.094158	0.091109	0.312466	1.82836	0.176321	nseq=3 nsite=76091 npsite=34149 nasite=76090 amino acid p-distance
sea lamprey	coelacanth	>	sterlet	0.007439	0.002276	3.26851	0.9988	0.11593	0.000765	0.119649	0.112211	0.291369	10.6831	0.00108117	nseq=3 nsite=76091 npsite=35384 nasite=76089 amino acid p-distance
sea lamprey	elephant shark	>	sterlet	0.005481	0.002285	2.39882	0.9832	0.130568	0.000796	0.133308	0.127827	0.275737	5.75432	0.0164481	nseq=3 nsite=76091 npsite=35821 nasite=76087 amino acid p-distance

## Sheet: S6
Supplementary Table 6. Tajima's Test for branch lenghts using MEGA7 (https://www.megasoftware.net/)
sequence A	sequence B	sequence C (outgroup)	identical sites in all three sequences	divergent sites in all three sequences	unique differences in sequence A	unique differneces in sequence B	unique differences in sequence C	Chi-Squared Test
spotted gar	sterlet	sea lamprey	41941	7447	3209	3441	20052	8.09 (p=0.00444 with 1 degree of freedom)
coelacanth	sterlet	sea lamprey	40705	8856	4110	4676	17742	36.46 (p=0.00000 with 1 degree of freedom)
elephant shark	sterlet	sea lamprey	40266	10056	5115	4698	15952	17.72 (p=0.00003 with 1 degree of freedom)

## Sheet: S7
Supplementary Table 7. Percentage of different catergory of repeat elements in sterlet genome
	class	%Genome	%Total
TE element	DNA	0.31	23.61	40.36
	DNA/Chapaev	0.55
	DNA/Crypton	0.36
	DNA/EnSpm	0.16
	DNA/Ginger-2	0.04
	DNA/Harbinger	0.39
	DNA/hAT	2.91
	DNA/IS3EU	0.01
	DNA/Mariner	4.01
	DNA/Maverick	0.02
	DNA/Merlin	0.11
	DNA/MULE-MuDR	0.07
	DNA/PiggyBac	0.39
	DNA/Sola-2	0.05
	LINE/CR1	2.04
	LINE/Hero	0.86
	LINE/I	0.05
	LINE/L1	0.31
	LINE/L2	1.82
	LINE/Penelope	0.26
	LINE/RTE	0.18
	LINE/Tx1	0.3
	LTR/BEL	0.11
	LTR/Copia	0.06
	LTR/DIRS	1.46
	LTR/ERV1	0.07
	LTR/Gypsy	3.41
	DNA/Helitron	0.45
	SINE	0.92
	SINE/MIR	1.66
	SINE/tRNA	0.27
Other repeats	Satellites	2.45
	Simple repeats	2.45
	Low complexity	0.25
	Small RNA	0.27
	Unclassified repeats	11.33
	Unmasked	59.64

## Sheet: S8
Supplementary Table 8. Ohnolog pairs in sterlet and their ortholog outgroup
sterlet ohnolog pairs						outgroup
ohnolog a	scaffold	loci	ohnolog b	scaffold	loci	outgroup gar	scaffold	loci	outgroup coelacanth	scaffold	loci	outgroup elephant shark	scaffold	loci
ste_g9	1	9	ste_g2852	2	708	gar_ENSLOCT00000011511.1	LG4	468	coe_ENSLACT00000015353.1	JH126743.1	2	ele_XP_007895398.1	NW006890105.1	48
ste_g18	1	18	ste_g2865	2	721	gar_ENSLOCT00000001851.1	LG4	30	-	-		ele_XP_007906773.1	NW006890271.1	9
ste_g19	1	19	ste_g2866	2	722	gar_ENSLOCT00000001536.1	LG4	18	-	-		ele_XP_007904866.1	NW006890222.1	17
ste_g21	1	21	ste_g2868	2	724	gar_ENSLOCT00000001423.1	LG4	15	coe_ENSLACT00000017367.1	JH126964.1	8	ele_XP_007904867.1	NW006890222.1	19
ste_g23	1	23	ste_g2873	2	729	gar_ENSLOCT00000001071.1	LG4	5	coe_ENSLACT00000017157.1	JH126947.1	6	ele_XP_007906156.1	NW006890251.1	10
ste_g28	1	28	ste_g2879	2	735	gar_ENSLOCT00000011372.1	LG4	459	-	-		ele_XP_007906755.1	NW006890271.1	3
ste_g43	1	43	ste_g3831	2	1687	gar_ENSLOCT00000008466.1	LG4	312	coe_ENSLACT00000012240.1	JH127655.1	8	ele_XP_007898576.1	NW006890131.1	7
ste_g47	1	47	ste_g3829	2	1685	gar_ENSLOCT00000008566.1	LG4	315	coe_ENSLACT00000015754.1	JH126893.1	2	ele_XP_007896131.1	NW006890112.1	3
ste_g53	1	53	ste_g3828	2	1684	gar_ENSLOCT00000013499.1	LG4	616	coe_ENSLACT00000000354.1	AFYH01284727.1	1	ele_XP_007896145.1	NW006890112.1	9
ste_g55	1	55	ste_g3826	2	1682	gar_ENSLOCT00000013437.1	LG4	611	coe_ENSLACT00000011208.2	JH127457.1	3	ele_XP_007896240.1	NW006890112.1	14
ste_g58	1	58	ste_g3824	2	1680	gar_ENSLOCT00000013406.1	LG4	609	coe_ENSLACT00000004348.1	JH127457.1	1	ele_XP_007896178.1	NW006890112.1	16
ste_g60	1	60	ste_g3823	2	1679	gar_ENSLOCT00000013340.1	LG4	606	coe_ENSLACT00000000730.1	JH128386.1	1	ele_XP_007896185.1	NW006890112.1	19
ste_g64	1	64	ste_g3821	2	1677	gar_ENSLOCT00000013266.1	LG4	601	coe_ENSLACT00000009221.1	JH128386.1	8	ele_XP_007896189.1	NW006890112.1	23
ste_g66	1	66	ste_g3818	2	1674	gar_ENSLOCT00000002890.1	LG4	76	coe_ENSLACT00000002899.1	JH129902.1	1	ele_XP_007896242.1	NW006890112.1	37
ste_g67	1	67	ste_g3815	2	1671	gar_ENSLOCT00000002955.1	LG4	80	coe_ENSLACT00000002857.1	JH130709.1	1	ele_XP_007896221.1	NW006890112.1	39
ste_g68	1	68	ste_g2885	2	741	gar_ENSLOCT00000002212.1	LG4	46	-	-		ele_XP_007904857.1	NW006890222.1	10
ste_g70	1	70	ste_g2886	2	742	gar_ENSLOCT00000002231.1	LG4	47	coe_ENSLACT00000006429.1	JH129571.1	1	ele_XP_007904873.1	NW006890222.1	9
ste_g71	1	71	ste_g2887	2	743	gar_ENSLOCT00000002258.1	LG4	48	coe_ENSLACT00000002003.1	JH131202.1	1	ele_XP_007904872.1	NW006890222.1	7
ste_g72	1	72	ste_g2888	2	744	gar_ENSLOCT00000002282.1	LG4	49	coe_ENSLACT00000000854.1	JH128619.1	1	ele_XP_007904855.1	NW006890222.1	6
ste_g80	1	80	ste_g2891	2	747	gar_ENSLOCT00000002488.1	LG4	59	-	-		-	-
ste_g81	1	81	ste_g2892	2	748	gar_ENSLOCT00000002511.1	LG4	60	coe_ENSLACT00000005704.1	JH129902.1	2	-	-
ste_g85	1	85	ste_g2896	2	752	gar_ENSLOCT00000003019.1	LG4	83	coe_ENSLACT00000016128.1	JH126998.1	2	ele_XP_007896222.1	NW006890112.1	43
ste_g86	1	86	ste_g2898	2	754	-	-		coe_ENSLACT00000003855.1	JH127629.1	1	-	-
ste_g94	1	94	ste_g2927	2	783	gar_ENSLOCT00000013106.1	LG4	593	coe_ENSLACT00000017140.1	JH126655.1	4	ele_XP_007882916.1	NW006891441.1	1
ste_g102	1	102	ste_g2938	2	794	gar_ENSLOCT00000013009.1	LG4	584	-	-		ele_XP_007895889.1	NW006890110.1	27
ste_g104	1	104	ste_g2939	2	795	gar_ENSLOCT00000013002.1	LG4	583	coe_ENSLACT00000010679.1	JH127726.1	3	ele_XP_007895930.1	NW006890110.1	26
ste_g105	1	105	ste_g2941	2	797	gar_ENSLOCT00000012991.1	LG4	581	coe_ENSLACT00000017275.2	JH126882.1	12	ele_XP_007895879.1	NW006890110.1	23
ste_g107	1	107	ste_g2943	2	799	gar_ENSLOCT00000012968.1	LG4	579	-	-		ele_XP_007895874.1	NW006890110.1	21
ste_g109	1	109	ste_g2944	2	800	gar_ENSLOCT00000012923.1	LG4	575	coe_ENSLACT00000015231.1	JH126882.1	7	ele_XP_007895868.1	NW006890110.1	16
ste_g111	1	111	ste_g2946	2	802	gar_ENSLOCT00000012901.1	LG4	572	coe_ENSLACT00000012177.1	JH126882.1	4	ele_XP_007895864.1	NW006890110.1	13
ste_g112	1	112	ste_g2947	2	803	gar_ENSLOCT00000012881.1	LG4	570	coe_ENSLACT00000002732.1	JH126882.1	1	ele_XP_007895853.1	NW006890110.1	11
ste_g117	1	117	ste_g2949	2	805	gar_ENSLOCT00000012733.1	LG4	562	-	-		ele_XP_007903458.1	NW006890191.1	18
ste_g122	1	122	ste_g2952	2	808	gar_ENSLOCT00000012690.1	LG4	558	coe_ENSLACT00000003612.1	JH129155.1	1	ele_XP_007889665.1	NW006890072.1	90
ste_g124	1	124	ste_g2956	2	812	gar_ENSLOCT00000012628.1	LG4	554	coe_ENSLACT00000012174.2	JH127660.1	3	ele_XP_007889670.1	NW006890072.1	94
ste_g125	1	125	ste_g2958	2	814	gar_ENSLOCT00000012510.1	LG4	549	coe_ENSLACT00000017164.1	JH126916.1	7	ele_XP_007904739.1	NW006890219.1	5
ste_g128	1	128	ste_g2959	2	815	gar_ENSLOCT00000012478.1	LG4	547	coe_ENSLACT00000011798.2	JH126916.1	5	ele_XP_007904737.1	NW006890219.1	3
ste_g130	1	130	ste_g2962	2	818	gar_ENSLOCT00000012462.1	LG4	544	coe_ENSLACT00000009352.1	JH126916.1	3	ele_XP_007895911.1	NW006890110.1	33
ste_g131	1	131	ste_g2963	2	819	gar_ENSLOCT00000012452.1	LG4	543	coe_ENSLACT00000003902.2	JH126916.1	1	ele_XP_007895915.1	NW006890110.1	34
ste_g135	1	135	ste_g2964	2	820	gar_ENSLOCT00000012440.1	LG4	542	coe_ENSLACT00000002815.1	JH131366.1	1	-	-
ste_g139	1	139	ste_g2967	2	823	gar_ENSLOCT00000012412.1	LG4	539	coe_ENSLACT00000013195.1	JH127113.1	3	ele_XP_007895922.1	NW006890110.1	39
ste_g142	1	142	ste_g2969	2	825	gar_ENSLOCT00000000143.1	AHAT01042660.1	1	coe_ENSLACT00000011813.1	JH128050.1	3	ele_XP_007895533.1	NW006890106.1	56
ste_g143	1	143	ste_g2971	2	827	gar_ENSLOCT00000012256.1	LG4	529	coe_ENSLACT00000004512.2	JH127640.1	1	-	-
ste_g144	1	144	ste_g2974	2	830	gar_ENSLOCT00000012233.1	LG4	527	-	-		ele_XP_007895511.1	NW006890106.1	60
ste_g145	1	145	ste_g2976	2	832	gar_ENSLOCT00000012174.1	LG4	521	coe_ENSLACT00000025099.1	JH126837.1	4	ele_XP_007895515.1	NW006890106.1	66
ste_g146	1	146	ste_g2977	2	833	gar_ENSLOCT00000012153.1	LG4	520	coe_ENSLACT00000016239.1	JH126837.1	3	ele_XP_007887167.1	NW006890064.1	25
ste_g147	1	147	ste_g2978	2	834	gar_ENSLOCT00000012133.1	LG4	518	-	-		-	-
ste_g150	1	150	ste_g2980	2	836	gar_ENSLOCT00000012108.1	LG4	515	coe_ENSLACT00000004089.1	JH127784.1	1	ele_XP_007887182.1	NW006890064.1	31
ste_g153	1	153	ste_g2984	2	840	gar_ENSLOCT00000012038.1	LG4	510	coe_ENSLACT00000015575.1	JH127333.1	4	-	-
ste_g155	1	155	ste_g2985	2	841	gar_ENSLOCT00000022322.1	LG4	106	coe_ENSLACT00000005719.1	JH129112.1	2	-	-
ste_g156	1	156	ste_g2987	2	843	gar_ENSLOCT00000003668.1	LG4	108	coe_ENSLACT00000026507.1	JH126625.1	1	ele_XP_007887197.1	NW006890064.1	39
ste_g157	1	157	ste_g2988	2	844	gar_ENSLOCT00000003713.1	LG4	109	coe_ENSLACT00000008484.1	JH126625.1	2	ele_XP_007887366.1	NW006890064.1	40
ste_g158	1	158	ste_g2991	2	847	gar_ENSLOCT00000003731.1	LG4	110	coe_ENSLACT00000011117.1	JH126625.1	3	ele_XP_007887204.1	NW006890064.1	41
ste_g159	1	159	ste_g2993	2	849	gar_ENSLOCT00000003768.1	LG4	111	coe_ENSLACT00000016698.2	JH126625.1	4	ele_XP_007887212.1	NW006890064.1	42
ste_g160	1	160	ste_g2994	2	850	gar_ENSLOCT00000003871.1	LG4	116	coe_ENSLACT00000019889.1	JH126625.1	11	ele_XP_007887218.1	NW006890064.1	47
ste_g161	1	161	ste_g2995	2	851	gar_ENSLOCT00000003939.1	LG4	118	coe_ENSLACT00000020320.1	JH126625.1	13	ele_XP_007887221.1	NW006890064.1	49
ste_g164	1	164	ste_g2996	2	852	gar_ENSLOCT00000015438.1	LG4	779	-	-		ele_XP_007887228.1	NW006890064.1	53
ste_g165	1	165	ste_g2997	2	853	gar_ENSLOCT00000015250.1	LG4	755	coe_ENSLACT00000005793.1	JH128955.1	1	ele_XP_007887232.1	NW006890064.1	54
ste_g166	1	166	ste_g3002	2	858	gar_ENSLOCT00000015236.1	LG4	753	coe_ENSLACT00000016072.1	JH126977.1	6	ele_XP_007887233.1	NW006890064.1	55
ste_g168	1	168	ste_g3004	2	860	gar_ENSLOCT00000015223.1	LG4	752	coe_ENSLACT00000008227.1	JH126977.1	5	ele_XP_007887237.1	NW006890064.1	56
ste_g172	1	172	ste_g3007	2	863	gar_ENSLOCT00000015193.1	LG4	749	coe_ENSLACT00000004640.1	JH126977.1	2	ele_XP_007887240.1	NW006890064.1	62
ste_g175	1	175	ste_g3009	2	865	gar_ENSLOCT00000022200.1	LG4	710	coe_ENSLACT00000006335.1	JH129958.1	2	ele_XP_007891030.1	NW006890078.1	16
ste_g176	1	176	ste_g3010	2	866	gar_ENSLOCT00000014767.1	LG4	711	coe_ENSLACT00000000578.1	JH127019.1	1	ele_XP_007890907.1	NW006890078.1	15
ste_g178	1	178	ste_g3012	2	868	gar_ENSLOCT00000014383.1	LG4	683	coe_ENSLACT00000004694.1	JH127637.1	2	ele_XP_007890899.1	NW006890078.1	10
ste_g179	1	179	ste_g3013	2	869	gar_ENSLOCT00000014339.1	LG4	681	coe_ENSLACT00000012022.1	JH127637.1	4	ele_XP_007890895.1	NW006890078.1	8
ste_g181	1	181	ste_g3017	2	873	gar_ENSLOCT00000015303.1	LG4	763	coe_ENSLACT00000008287.1	JH127483.1	5	-	-
ste_g183	1	183	ste_g3018	2	874	gar_ENSLOCT00000015329.1	LG4	769	coe_ENSLACT00000008534.1	JH128043.1	2	ele_XP_007890888.1	NW006890078.1	1
ste_g184	1	184	ste_g3019	2	875	gar_ENSLOCT00000015368.1	LG4	771	-	-		ele_XP_007887358.1	NW006890064.1	110
ste_g186	1	186	ste_g3020	2	876	gar_ENSLOCT00000015400.1	LG4	774	coe_ENSLACT00000003759.1	JH128613.1	2	ele_XP_007887357.1	NW006890064.1	108
ste_g187	1	187	ste_g3021	2	877	gar_ENSLOCT00000015931.1	LG4	838	coe_ENSLACT00000002699.2	JH128613.1	1	ele_XP_007887356.1	NW006890064.1	107
ste_g188	1	188	ste_g3022	2	878	gar_ENSLOCT00000015946.1	LG4	840	coe_ENSLACT00000006662.1	JH127125.1	2	ele_XP_007887378.1	NW006890064.1	105
ste_g190	1	190	ste_g3023	2	879	gar_ENSLOCT00000015960.1	LG4	841	coe_ENSLACT00000013075.1	JH127125.1	3	ele_XP_007887348.1	NW006890064.1	104
ste_g191	1	191	ste_g3025	2	881	gar_ENSLOCT00000015989.1	LG4	843	coe_ENSLACT00000016131.2	JH127125.1	5	ele_XP_007887343.1	NW006890064.1	102
ste_g192	1	192	ste_g3028	2	884	gar_ENSLOCT00000022066.1	LG4	846	coe_ENSLACT00000012840.1	JH127267.1	5	ele_XP_007887327.1	NW006890064.1	99
ste_g193	1	193	ste_g3030	2	886	gar_ENSLOCT00000016028.1	LG4	849	coe_ENSLACT00000015736.1	JH127267.1	8	ele_XP_007887315.1	NW006890064.1	96
ste_g195	1	195	ste_g3031	2	887	gar_ENSLOCT00000016062.1	LG4	853	coe_ENSLACT00000005799.1	JH129204.1	3	ele_XP_007887306.1	NW006890064.1	91
ste_g197	1	197	ste_g3032	2	888	gar_ENSLOCT00000016107.1	LG4	856	coe_ENSLACT00000004220.1	JH127605.1	2	ele_XP_007887298.1	NW006890064.1	88
ste_g201	1	201	ste_g3034	2	890	gar_ENSLOCT00000016111.1	LG4	857	coe_ENSLACT00000010414.1	JH127605.1	3	ele_XP_007887296.1	NW006890064.1	86
ste_g202	1	202	ste_g3035	2	891	gar_ENSLOCT00000015913.1	LG4	836	coe_ENSLACT00000011775.1	JH127605.1	6	ele_XP_007887290.1	NW006890064.1	84
ste_g203	1	203	ste_g3036	2	892	gar_ENSLOCT00000015908.1	LG4	835	coe_ENSLACT00000006375.1	JH129339.1	3	ele_XP_007887288.1	NW006890064.1	83
ste_g204	1	204	ste_g3038	2	894	gar_ENSLOCT00000015899.1	LG4	834	coe_ENSLACT00000000918.1	JH129339.1	1	ele_XP_007887287.1	NW006890064.1	82
ste_g206	1	206	ste_g3040	2	896	gar_ENSLOCT00000011814.1	LG4	491	coe_ENSLACT00000012134.1	JH127551.1	2	ele_XP_007887372.1	NW006890064.1	79
ste_g213	1	213	ste_g3044	2	900	gar_ENSLOCT00000011848.1	LG4	495	coe_ENSLACT00000007189.1	JH129023.1	1	ele_XP_007887265.1	NW006890064.1	76
ste_g218	1	218	ste_g3046	2	902	gar_ENSLOCT00000011865.1	LG4	497	coe_ENSLACT00000001260.1	JH130031.1	1	ele_XP_007887261.1	NW006890064.1	75
ste_g220	1	220	ste_g3048	2	904	gar_ENSLOCT00000011904.1	LG4	500	coe_ENSLACT00000008311.1	JH127393.1	2	ele_XP_007887258.1	NW006890064.1	72
ste_g223	1	223	ste_g3051	2	907	gar_ENSLOCT00000011969.1	LG4	505	coe_ENSLACT00000010508.1	JH127078.1	2	ele_XP_007889679.1	NW006890072.1	101
ste_g224	1	224	ste_g3052	2	908	gar_ENSLOCT00000011991.1	LG4	506	coe_ENSLACT00000014473.1	JH127078.1	3	ele_XP_007889678.1	NW006890072.1	100
ste_g225	1	225	ste_g3053	2	909	gar_ENSLOCT00000012002.1	LG4	507	coe_ENSLACT00000015141.1	JH127078.1	4	ele_XP_007889677.1	NW006890072.1	99
ste_g251	1	251	ste_g3715	2	1571	gar_ENSLOCT00000009786.1	LG4	380	coe_ENSLACT00000015753.1	JH127190.1	3	ele_XP_007897390.1	NW006890120.1	27
ste_g252	1	252	ste_g3714	2	1570	gar_ENSLOCT00000009853.1	LG4	382	-	-		ele_XP_007897392.1	NW006890120.1	29
ste_g254	1	254	ste_g3711	2	1567	gar_ENSLOCT00000009940.1	LG4	386	-	-		ele_XP_007897400.1	NW006890120.1	33
ste_g255	1	255	ste_g3710	2	1566	gar_ENSLOCT00000009952.1	LG4	387	coe_ENSLACT00000003901.1	JH127405.1	1	ele_XP_007897401.1	NW006890120.1	34
ste_g258	1	258	ste_g3709	2	1565	gar_ENSLOCT00000010038.1	LG4	391	coe_ENSLACT00000007186.1	JH128492.1	3	ele_XP_007904763.1	NW006890219.1	16
ste_g261	1	261	ste_g3704	2	1560	gar_ENSLOCT00000010118.1	LG4	395	-	-		-	-
ste_g262	1	262	ste_g3703	2	1559	gar_ENSLOCT00000010149.1	LG4	397	-	-		ele_XP_007907951.1	NW006890322.1	4
ste_g265	1	265	ste_g3698	2	1554	gar_ENSLOCT00000010214.1	LG4	400	coe_ENSLACT00000008589.1	JH128981.1	3	ele_XP_007907945.1	NW006890322.1	8
ste_g267	1	267	ste_g3696	2	1552	gar_ENSLOCT00000010317.1	LG4	406	coe_ENSLACT00000013569.1	JH127667.1	7	ele_XP_007902230.1	NW006890170.1	4
ste_g269	1	269	ste_g3695	2	1551	gar_ENSLOCT00000010355.1	LG4	407	coe_ENSLACT00000009476.1	JH127667.1	3	ele_XP_007902181.1	NW006890170.1	6
ste_g271	1	271	ste_g3694	2	1550	gar_ENSLOCT00000022196.1	LG4	703	coe_ENSLACT00000014025.1	JH127010.1	6	ele_XP_007890865.1	NW006890077.1	20
ste_g272	1	272	ste_g3693	2	1549	gar_ENSLOCT00000014697.1	LG4	702	coe_ENSLACT00000017854.1	JH126657.1	3	ele_XP_007890783.1	NW006890077.1	38
ste_g275	1	275	ste_g3751	2	1607	gar_ENSLOCT00000003159.1	LG4	88	coe_ENSLACT00000005171.1	JH128732.1	2	ele_XP_007890090.1	NW006890074.1	30
ste_g278	1	278	ste_g3749	2	1605	-	-		coe_ENSLACT00000016470.1	JH127011.1	11	ele_XP_007890175.1	NW006890074.1	78
ste_g279	1	279	ste_g3748	2	1604	gar_ENSLOCT00000015404.1	LG4	775	coe_ENSLACT00000003483.1	JH128120.1	2	ele_XP_007890083.1	NW006890074.1	24
ste_g280	1	280	ste_g3747	2	1603	gar_ENSLOCT00000015754.1	LG4	815	-	-		-	-
ste_g281	1	281	ste_g3746	2	1602	gar_ENSLOCT00000015779.1	LG4	817	-	-		ele_XP_007890247.1	NW006890074.1	93
ste_g282	1	282	ste_g3745	2	1601	gar_ENSLOCT00000015785.1	LG4	818	coe_ENSLACT00000002583.1	JH128121.1	1	ele_XP_007890204.1	NW006890074.1	94
ste_g312	1	312	ste_g3674	2	1530	gar_ENSLOCT00000016465.1	LG4	881	coe_ENSLACT00000018381.1	JH126874.1	6	ele_XP_007904711.1	NW006890218.1	12
ste_g314	1	314	ste_g3673	2	1529	gar_ENSLOCT00000016415.1	LG4	879	coe_ENSLACT00000011724.1	JH126978.1	1	ele_XP_007902175.1	NW006890169.1	4
ste_g319	1	319	ste_g3669	2	1525	gar_ENSLOCT00000013951.1	LG4	652	-	-		-	-
ste_g321	1	321	ste_g3667	2	1523	gar_ENSLOCT00000013964.1	LG4	653	-	-		ele_XP_007890183.1	NW006890074.1	85
ste_g322	1	322	ste_g3666	2	1522	gar_ENSLOCT00000015053.1	LG4	736	-	-		ele_XP_007897191.1	NW006890118.1	24
ste_g323	1	323	ste_g3665	2	1521	gar_ENSLOCT00000015684.1	LG4	807	coe_ENSLACT00000003304.2	JH128299.1	1	ele_XP_007897187.1	NW006890118.1	21
ste_g324	1	324	ste_g3663	2	1519	gar_ENSLOCT00000015651.1	LG4	804	coe_ENSLACT00000026545.1	JH127044.1	4	ele_XP_007890795.1	NW006890077.1	46
ste_g325	1	325	ste_g3662	2	1518	gar_ENSLOCT00000015163.1	LG4	747	coe_ENSLACT00000005184.1	JH130108.1	1	ele_XP_007907017.1	NW006890283.1	4
ste_g326	1	326	ste_g3661	2	1517	gar_ENSLOCT00000000070.1	JH591732.1	1	coe_ENSLACT00000008096.1	JH129036.1	2	ele_XP_007907034.1	NW006890283.1	6
ste_g327	1	327	ste_g3660	2	1516	gar_ENSLOCT00000014414.1	LG4	685	coe_ENSLACT00000005179.1	JH129095.1	2	ele_XP_007890141.1	NW006890074.1	59
ste_g329	1	329	ste_g3658	2	1514	gar_ENSLOCT00000014447.1	LG4	688	coe_ENSLACT00000006384.1	JH126939.1	2	ele_XP_007895188.1	NW006890103.1	40
ste_g339	1	339	ste_g3737	2	1593	gar_ENSLOCT00000016200.1	LG4	863	-	-		ele_XP_007895203.1	NW006890103.1	48
ste_g341	1	341	ste_g3735	2	1591	gar_ENSLOCT00000016221.1	LG4	865	coe_ENSLACT00000006062.1	JH128772.1	2	ele_XP_007889683.1	NW006890072.1	103
ste_g342	1	342	ste_g3733	2	1589	gar_ENSLOCT00000015488.1	LG4	783	coe_ENSLACT00000012654.1	JH127619.1	5	ele_XP_007889687.1	NW006890072.1	105
ste_g344	1	344	ste_g3732	2	1588	gar_ENSLOCT00000015482.1	LG4	782	coe_ENSLACT00000011606.1	JH127619.1	4	ele_XP_007889688.1	NW006890072.1	106
ste_g345	1	345	ste_g3730	2	1586	gar_ENSLOCT00000015475.1	LG4	781	coe_ENSLACT00000010502.1	JH127619.1	3	ele_XP_007889690.1	NW006890072.1	107
ste_g346	1	346	ste_g3729	2	1585	gar_ENSLOCT00000004014.1	LG4	121	coe_ENSLACT00000002752.1	JH127619.1	1	ele_XP_007889694.1	NW006890072.1	109
ste_g347	1	347	ste_g3728	2	1584	gar_ENSLOCT00000004038.1	LG4	122	-	-		ele_XP_007889697.1	NW006890072.1	111
ste_g353	1	353	ste_g3724	2	1580	gar_ENSLOCT00000004171.1	LG4	128	-	-		ele_XP_007889657.1	NW006890072.1	83
ste_g354	1	354	ste_g3723	2	1579	gar_ENSLOCT00000009568.1	LG4	368	coe_ENSLACT00000026486.1	JH126712.1	1	ele_XP_007889654.1	NW006890072.1	80
ste_g361	1	361	ste_g3719	2	1575	gar_ENSLOCT00000009663.1	LG4	373	coe_ENSLACT00000009126.2	JH128021.1	2	ele_XP_007897368.1	NW006890120.1	20
ste_g362	1	362	ste_g3718	2	1574	gar_ENSLOCT00000022358.1	LG4	374	coe_ENSLACT00000010686.1	JH128021.1	3	ele_XP_007897371.1	NW006890120.1	21
ste_g367	1	367	ste_g2765	2	621	gar_ENSLOCT00000015515.1	LG4	787	coe_ENSLACT00000025855.1	JH127928.1	1	ele_XP_007890792.1	NW006890077.1	43
ste_g369	1	369	ste_g2767	2	623	gar_ENSLOCT00000015519.1	LG4	788	coe_ENSLACT00000001520.1	JH129441.1	1	ele_XP_007890867.1	NW006890077.1	44
ste_g373	1	373	ste_g2769	2	625	gar_ENSLOCT00000013890.1	LG4	644	-	-		ele_XP_007890142.1	NW006890074.1	61
ste_g374	1	374	ste_g2770	2	626	gar_ENSLOCT00000013898.1	LG4	645	coe_ENSLACT00000004894.1	JH129566.1	1	ele_XP_007906769.1	NW006890271.1	24
ste_g376	1	376	ste_g2771	2	627	gar_ENSLOCT00000013922.1	LG4	650	-	-		ele_XP_007890052.1	NW006890074.1	1
ste_g378	1	378	ste_g2714	2	570	gar_ENSLOCT00000014916.1	LG4	722	coe_ENSLACT00000001015.1	JH127738.1	1	ele_XP_007890061.1	NW006890074.1	5
ste_g380	1	380	ste_g2716	2	572	gar_ENSLOCT00000014863.1	LG4	719	coe_ENSLACT00000026133.1	JH130220.1	1	ele_XP_007890063.1	NW006890074.1	8
ste_g385	1	385	ste_g2717	2	573	gar_ENSLOCT00000008263.1	LG20	271	-	-		ele_XP_007905727.1	NW006890241.1	4
ste_g386	1	386	ste_g2722	2	578	gar_ENSLOCT00000014811.1	LG4	715	coe_ENSLACT00000001630.1	JH127933.1	1	ele_XP_007890238.1	NW006890074.1	48
ste_g387	1	387	ste_g2723	2	579	gar_ENSLOCT00000015531.1	LG4	790	coe_ENSLACT00000012747.1	JH127933.1	2	ele_XP_007890237.1	NW006890074.1	47
ste_g388	1	388	ste_g2724	2	580	gar_ENSLOCT00000015552.1	LG4	792	coe_ENSLACT00000010577.1	JH127723.1	2	ele_XP_007890117.1	NW006890074.1	45
ste_g389	1	389	ste_g2725	2	581	gar_ENSLOCT00000015566.1	LG4	794	coe_ENSLACT00000013096.1	JH127723.1	4	ele_XP_007907020.1	NW006890283.1	8
ste_g390	1	390	ste_g2728	2	584	gar_ENSLOCT00000015603.1	LG4	797	coe_ENSLACT00000008996.1	JH127953.1	3	ele_XP_007907029.1	NW006890283.1	11
ste_g392	1	392	ste_g2729	2	585	gar_ENSLOCT00000015624.1	LG4	800	coe_ENSLACT00000006450.1	JH128586.1	2	ele_XP_007905878.1	NW006890246.1	2
ste_g393	1	393	ste_g2730	2	586	gar_ENSLOCT00000015621.1	LG4	799	coe_ENSLACT00000001296.2	JH128901.1	1	ele_XP_007905903.1	NW006890246.1	3
ste_g395	1	395	ste_g2731	2	587	gar_ENSLOCT00000015140.1	LG4	744	coe_ENSLACT00000005647.1	JH128995.1	3	ele_XP_007897234.1	NW006890118.1	9
ste_g398	1	398	ste_g2732	2	588	gar_ENSLOCT00000013823.1	LG4	639	coe_ENSLACT00000007418.1	JH129210.1	2	ele_XP_007887164.1	NW006890064.1	21
ste_g399	1	399	ste_g2734	2	590	gar_ENSLOCT00000013829.1	LG4	640	-	-		ele_XP_007897163.1	NW006890118.1	10
ste_g402	1	402	ste_g2735	2	591	-	-		coe_ENSLACT00000003410.1	JH127115.1	1	ele_XP_007890246.1	NW006890074.1	84
ste_g403	1	403	ste_g3637	2	1493	gar_ENSLOCT00000013624.1	LG4	625	coe_ENSLACT00000000298.1	JH128138.1	1	ele_XP_007890245.1	NW006890074.1	83
ste_g406	1	406	ste_g3634	2	1490	gar_ENSLOCT00000013677.1	LG4	630	coe_ENSLACT00000011936.1	JH127523.1	4	ele_XP_007898209.1	NW006890128.1	30
ste_g407	1	407	ste_g3633	2	1489	gar_ENSLOCT00000013702.1	LG4	631	coe_ENSLACT00000012201.1	JH127523.1	5	ele_XP_007898210.1	NW006890128.1	31
ste_g408	1	408	ste_g3632	2	1488	gar_ENSLOCT00000014274.1	LG4	675	coe_ENSLACT00000020043.1	JH126657.1	5	ele_XP_007890785.1	NW006890077.1	39
ste_g409	1	409	ste_g3631	2	1487	gar_ENSLOCT00000014239.1	LG4	673	coe_ENSLACT00000004786.1	JH129551.1	4	ele_XP_007904791.1	NW006890220.1	18
ste_g416	1	416	ste_g2678	2	534	gar_ENSLOCT00000016664.1	LG4	903	coe_ENSLACT00000006333.1	JH128762.1	3	ele_XP_007890098.1	NW006890074.1	36
ste_g419	1	419	ste_g2680	2	536	gar_ENSLOCT00000016595.1	LG4	897	coe_ENSLACT00000002747.1	JH129643.1	1	-	-
ste_g420	1	420	ste_g2681	2	537	gar_ENSLOCT00000011189.1	LG4	451	coe_ENSLACT00000011774.1	JH127699.1	5	ele_XP_007900721.1	NW006890149.1	13
ste_g422	1	422	ste_g2682	2	538	gar_ENSLOCT00000011163.1	LG4	450	-	-		-	-
ste_g423	1	423	ste_g2683	2	539	gar_ENSLOCT00000011144.1	LG4	448	coe_ENSLACT00000007374.2	JH129140.1	2	ele_XP_007895843.1	NW006890110.1	8
ste_g424	1	424	ste_g2684	2	540	gar_ENSLOCT00000011113.1	LG4	446	coe_ENSLACT00000001687.1	JH130588.1	1	ele_XP_007895842.1	NW006890110.1	7
ste_g425	1	425	ste_g2685	2	541	gar_ENSLOCT00000011088.1	LG4	445	coe_ENSLACT00000007036.1	JH128465.1	1	ele_XP_007895841.1	NW006890110.1	6
ste_g426	1	426	ste_g2686	2	542	gar_ENSLOCT00000011043.1	LG4	442	coe_ENSLACT00000001190.1	JH128746.1	1	ele_XP_007895836.1	NW006890110.1	3
ste_g427	1	427	ste_g2688	2	544	gar_ENSLOCT00000010928.1	LG4	438	coe_ENSLACT00000001953.1	JH127426.1	1	ele_XP_007897409.1	NW006890120.1	18
ste_g433	1	433	ste_g2692	2	548	gar_ENSLOCT00000010795.1	LG4	431	coe_ENSLACT00000010418.1	JH126825.1	3	ele_XP_007897356.1	NW006890120.1	12
ste_g434	1	434	ste_g2693	2	549	gar_ENSLOCT00000010763.1	LG4	428	-	-		ele_XP_007897350.1	NW006890120.1	7
ste_g436	1	436	ste_g2696	2	552	gar_ENSLOCT00000010598.1	LG4	421	coe_ENSLACT00000015506.1	JH127427.1	5	ele_XP_007902220.1	NW006890170.1	20
ste_g440	1	440	ste_g2697	2	553	gar_ENSLOCT00000010520.1	LG4	417	coe_ENSLACT00000012533.1	JH126868.1	8	ele_XP_007902212.1	NW006890170.1	15
ste_g442	1	442	ste_g2698	2	554	gar_ENSLOCT00000010479.1	LG4	415	coe_ENSLACT00000010186.1	JH126868.1	3	ele_XP_007902231.1	NW006890170.1	13
ste_g444	1	444	ste_g2699	2	555	gar_ENSLOCT00000010415.1	LG4	411	coe_ENSLACT00000025073.1	JH127689.1	2	ele_XP_007902199.1	NW006890170.1	10
ste_g446	1	446	ste_g2701	2	557	-	-		-	-		ele_XP_007902197.1	NW006890170.1	9
ste_g450	1	450	ste_g2704	2	560	gar_ENSLOCT00000014736.1	LG4	707	coe_ENSLACT00000009865.2	JH127010.1	2	ele_XP_007904781.1	NW006890220.1	12
ste_g452	1	452	ste_g3589	2	1445	gar_ENSLOCT00000016737.1	LG4	914	coe_ENSLACT00000003044.1	JH127495.1	1	ele_XP_007903441.1	NW006890191.1	6
ste_g454	1	454	ste_g3583	2	1439	gar_ENSLOCT00000016772.1	LG4	917	coe_ENSLACT00000003730.2	JH129589.1	2	ele_XP_007894142.1	NW006890096.1	20
ste_g456	1	456	ste_g3581	2	1437	-	-		coe_ENSLACT00000006562.1	JH129589.1	5	ele_XP_007894140.1	NW006890096.1	18
ste_g457	1	457	ste_g3580	2	1436	gar_ENSLOCT00000016779.1	LG4	918	coe_ENSLACT00000004913.1	JH126707.1	1	ele_XP_007894139.1	NW006890096.1	17
ste_g458	1	458	ste_g3578	2	1434	gar_ENSLOCT00000016783.1	LG4	919	coe_ENSLACT00000014559.2	JH126707.1	3	ele_XP_007894138.1	NW006890096.1	16
ste_g459	1	459	ste_g3577	2	1433	gar_ENSLOCT00000016797.1	LG4	921	coe_ENSLACT00000025040.1	JH126707.1	5	ele_XP_007894133.1	NW006890096.1	14
ste_g460	1	460	ste_g3576	2	1432	gar_ENSLOCT00000016809.1	LG4	922	coe_ENSLACT00000017365.1	JH126707.1	7	ele_XP_007894128.1	NW006890096.1	12
ste_g461	1	461	ste_g3575	2	1431	gar_ENSLOCT00000016813.1	LG4	923	coe_ENSLACT00000006369.1	JH128068.1	1	ele_XP_007894126.1	NW006890096.1	11
ste_g464	1	464	ste_g3571	2	1427	gar_ENSLOCT00000016837.1	LG4	928	coe_ENSLACT00000002484.1	JH127939.1	1	ele_XP_007894115.1	NW006890096.1	6
ste_g472	1	472	ste_g3564	2	1420	gar_ENSLOCT00000016923.1	LG4	935	coe_ENSLACT00000012650.1	JH126605.1	6	ele_XP_007905048.1	NW006890228.1	5
ste_g474	1	474	ste_g3563	2	1419	gar_ENSLOCT00000016966.1	LG4	939	coe_ENSLACT00000001427.1	JH129229.1	1	ele_XP_007905074.1	NW006890228.1	18
ste_g482	1	482	ste_g3554	2	1410	gar_ENSLOCT00000017019.1	LG4	948	coe_ENSLACT00000008095.2	JH129160.1	4	ele_XP_007891020.1	NW006890078.1	88
ste_g485	1	485	ste_g3550	2	1406	gar_ENSLOCT00000017063.1	LG4	954	coe_ENSLACT00000012535.1	JH127858.1	2	ele_XP_007891011.1	NW006890078.1	82
ste_g486	1	486	ste_g3549	2	1405	gar_ENSLOCT00000017073.1	LG4	955	coe_ENSLACT00000007107.1	JH127858.1	1	ele_XP_007891049.1	NW006890078.1	81
ste_g488	1	488	ste_g3548	2	1404	-	-		coe_ENSLACT00000010281.1	JH128610.1	2	ele_XP_007891048.1	NW006890078.1	77
ste_g490	1	490	ste_g3547	2	1403	gar_ENSLOCT00000017128.1	LG4	959	coe_ENSLACT00000014447.1	JH127221.1	2	ele_XP_007891006.1	NW006890078.1	76
ste_g493	1	493	ste_g3545	2	1401	gar_ENSLOCT00000017156.1	LG4	962	coe_ENSLACT00000026300.1	JH127902.1	3	ele_XP_007890999.1	NW006890078.1	71
ste_g496	1	496	ste_g3544	2	1400	gar_ENSLOCT00000017186.1	LG4	966	coe_ENSLACT00000004983.1	JH127134.1	3	ele_XP_007890991.1	NW006890078.1	67
ste_g497	1	497	ste_g3543	2	1399	gar_ENSLOCT00000017209.1	LG4	968	coe_ENSLACT00000009341.1	JH128609.1	2	ele_XP_007891044.1	NW006890078.1	65
ste_g498	1	498	ste_g3541	2	1397	gar_ENSLOCT00000017231.1	LG4	971	coe_ENSLACT00000013391.1	JH127134.1	7	ele_XP_007890982.1	NW006890078.1	62
ste_g501	1	501	ste_g3537	2	1393	gar_ENSLOCT00000017251.1	LG4	974	coe_ENSLACT00000013161.1	JH127133.1	1	ele_XP_007891043.1	NW006890078.1	60
ste_g504	1	504	ste_g3530	2	1386	gar_ENSLOCT00000017309.1	LG4	983	coe_ENSLACT00000000652.1	JH127144.1	1	ele_XP_007890964.1	NW006890078.1	50
ste_g509	1	509	ste_g3525	2	1381	gar_ENSLOCT00000017325.1	LG4	986	coe_ENSLACT00000000414.1	JH130693.1	1	ele_XP_007890956.1	NW006890078.1	47
ste_g512	1	512	ste_g3519	2	1375	gar_ENSLOCT00000017345.1	LG4	991	coe_ENSLACT00000014994.1	JH127256.1	5	ele_XP_007890951.1	NW006890078.1	42
ste_g514	1	514	ste_g3517	2	1373	gar_ENSLOCT00000017489.1	LG4	1010	coe_ENSLACT00000004421.1	JH127256.1	1	ele_XP_007891037.1	NW006890078.1	39
ste_g515	1	515	ste_g3516	2	1372	gar_ENSLOCT00000017477.1	LG4	1009	coe_ENSLACT00000010417.1	JH128279.1	4	ele_XP_007890945.1	NW006890078.1	38
ste_g517	1	517	ste_g3515	2	1371	gar_ENSLOCT00000017457.1	LG4	1007	coe_ENSLACT00000008919.1	JH128279.1	2	ele_XP_007890944.1	NW006890078.1	36
ste_g519	1	519	ste_g3513	2	1369	gar_ENSLOCT00000017445.1	LG4	1004	coe_ENSLACT00000013720.1	JH127344.1	3	ele_XP_007890936.1	NW006890078.1	33
ste_g521	1	521	ste_g3511	2	1367	gar_ENSLOCT00000017425.1	LG4	1002	-	-		ele_XP_007891035.1	NW006890078.1	31
ste_g522	1	522	ste_g3510	2	1366	gar_ENSLOCT00000017413.1	LG4	1000	coe_ENSLACT00000000800.1	JH132324.1	1	ele_XP_007890931.1	NW006890078.1	29
ste_g523	1	523	ste_g3509	2	1365	gar_ENSLOCT00000017407.1	LG4	998	coe_ENSLACT00000017232.1	JH127019.1	11	ele_XP_007890927.1	NW006890078.1	27
ste_g526	1	526	ste_g3508	2	1364	gar_ENSLOCT00000017381.1	LG4	996	coe_ENSLACT00000012844.1	JH127019.1	5	ele_XP_007890916.1	NW006890078.1	22
ste_g527	1	527	ste_g3507	2	1363	gar_ENSLOCT00000017376.1	LG4	995	-	-		ele_XP_007891033.1	NW006890078.1	21
ste_g528	1	528	ste_g3506	2	1362	gar_ENSLOCT00000017373.1	LG4	994	coe_ENSLACT00000011178.2	JH127019.1	4	ele_XP_007890913.1	NW006890078.1	19
ste_g530	1	530	ste_g3504	2	1360	gar_ENSLOCT00000012375.1	LG2	513	coe_ENSLACT00000008984.1	JH127636.1	3	ele_XP_007904716.1	NW006890218.1	16
ste_g531	1	531	ste_g3502	2	1358	gar_ENSLOCT00000012388.1	LG2	514	coe_ENSLACT00000007105.1	JH127636.1	1	-	-
ste_g532	1	532	ste_g3501	2	1357	gar_ENSLOCT00000012429.1	LG2	517	coe_ENSLACT00000007012.2	JH128426.1	1	ele_XP_007890202.1	NW006890074.1	91
ste_g533	1	533	ste_g3500	2	1356	gar_ENSLOCT00000012447.1	LG2	518	coe_ENSLACT00000005219.1	JH129674.1	1	ele_XP_007902514.1	NW006890174.1	6
ste_g544	1	544	ste_g3495	2	1351	gar_ENSLOCT00000013954.1	LG2	628	coe_ENSLACT00000004556.1	JH129286.1	2	-	-
ste_g548	1	548	ste_g3490	2	1346	gar_ENSLOCT00000015399.1	LG2	749	coe_ENSLACT00000002702.1	JH129474.1	1	ele_XP_007890078.1	NW006890074.1	20
ste_g549	1	549	ste_g3489	2	1345	gar_ENSLOCT00000015411.1	LG2	750	-	-		-	-
ste_g551	1	551	ste_g3485	2	1341	gar_ENSLOCT00000014326.1	LG2	658	coe_ENSLACT00000014168.1	JH126994.1	7	ele_XP_007903448.1	NW006890191.1	10
ste_g552	1	552	ste_g3483	2	1339	gar_ENSLOCT00000014312.1	LG2	657	coe_ENSLACT00000013568.1	JH126994.1	5	ele_XP_007903453.1	NW006890191.1	12
ste_g562	1	562	ste_g3469	2	1325	gar_ENSLOCT00000015980.1	LG2	797	coe_ENSLACT00000007328.1	JH128871.1	2	ele_XP_007900713.1	NW006890149.1	6
ste_g590	1	590	ste_g3452	2	1308	gar_ENSLOCT00000013726.1	LG4	632	coe_ENSLACT00000003594.1	JH128281.1	2	ele_XP_007890073.1	NW006890074.1	16
ste_g595	1	595	ste_g3446	2	1302	gar_ENSLOCT00000011759.1	LG4	485	-	-		ele_XP_007890077.1	NW006890074.1	18
ste_g596	1	596	ste_g3444	2	1300	gar_ENSLOCT00000014932.1	LG4	723	coe_ENSLACT00000004290.1	JH128870.1	2	ele_XP_007890081.1	NW006890074.1	22
ste_g599	1	599	ste_g3442	2	1298	gar_ENSLOCT00000011560.1	LG2	458	coe_ENSLACT00000025181.1	JH127583.1	3	ele_XP_007890851.1	NW006890077.1	71
ste_g601	1	601	ste_g3440	2	1296	gar_ENSLOCT00000011570.1	LG2	459	coe_ENSLACT00000005406.1	JH127583.1	2	ele_XP_007890861.1	NW006890077.1	72
ste_g603	1	603	ste_g3438	2	1294	gar_ENSLOCT00000011654.1	LG2	464	coe_ENSLACT00000008833.1	JH127310.1	3	ele_XP_007904772.1	NW006890220.1	6
ste_g604	1	604	ste_g3435	2	1291	gar_ENSLOCT00000011684.1	LG2	465	coe_ENSLACT00000015496.1	JH127281.1	8	ele_XP_007904775.1	NW006890220.1	8
ste_g605	1	605	ste_g3434	2	1290	gar_ENSLOCT00000011696.1	LG2	466	-	-		-	-
ste_g615	1	615	ste_g3413	2	1269	gar_ENSLOCT00000012025.1	LG2	486	coe_ENSLACT00000002473.2	JH128515.1	1	ele_XP_007897569.1	NW006890122.1	34
ste_g627	1	627	ste_g3407	2	1263	gar_ENSLOCT00000012169.1	LG2	498	coe_ENSLACT00000026435.1	JH126733.1	1	ele_XP_007903102.1	NW006890185.1	2
ste_g629	1	629	ste_g3404	2	1260	gar_ENSLOCT00000002453.1	LG2	58	coe_ENSLACT00000012414.1	JH127767.1	1	ele_XP_007905022.1	NW006890226.1	13
ste_g632	1	632	ste_g3403	2	1259	gar_ENSLOCT00000002498.1	LG2	60	coe_ENSLACT00000003222.1	JH128741.1	1	ele_XP_007905020.1	NW006890226.1	11
ste_g633	1	633	ste_g3402	2	1258	gar_ENSLOCT00000002544.1	LG2	62	coe_ENSLACT00000001874.1	JH129500.1	1	ele_XP_007905018.1	NW006890226.1	9
ste_g634	1	634	ste_g3401	2	1257	gar_ENSLOCT00000002564.1	LG2	63	coe_ENSLACT00000009794.1	JH128460.1	6	ele_XP_007905026.1	NW006890226.1	6
ste_g635	1	635	ste_g3400	2	1256	gar_ENSLOCT00000002597.1	LG2	64	coe_ENSLACT00000008570.1	JH128460.1	5	ele_XP_007905014.1	NW006890226.1	8
ste_g636	1	636	ste_g3399	2	1255	gar_ENSLOCT00000002628.1	LG2	65	coe_ENSLACT00000007837.1	JH128460.1	4	ele_XP_007905006.1	NW006890226.1	5
ste_g637	1	637	ste_g3398	2	1254	gar_ENSLOCT00000002660.1	LG2	66	coe_ENSLACT00000006408.1	JH128460.1	3	ele_XP_007905010.1	NW006890226.1	4
ste_g638	1	638	ste_g3396	2	1252	gar_ENSLOCT00000002755.1	LG2	69	coe_ENSLACT00000006424.2	JH127853.1	3	ele_XP_007906226.1	NW006890255.1	1
ste_g640	1	640	ste_g3394	2	1250	gar_ENSLOCT00000002862.1	LG2	72	coe_ENSLACT00000001525.1	JH131921.1	1	ele_XP_007906256.1	NW006890255.1	4
ste_g642	1	642	ste_g3392	2	1248	gar_ENSLOCT00000002907.1	LG2	74	coe_ENSLACT00000001847.1	JH130534.1	1	ele_XP_007906236.1	NW006890255.1	7
ste_g643	1	643	ste_g3391	2	1247	gar_ENSLOCT00000013724.1	LG2	611	coe_ENSLACT00000004078.1	JH128005.1	1	ele_XP_007907104.1	NW006890285.1	11
ste_g644	1	644	ste_g3390	2	1246	gar_ENSLOCT00000013740.1	LG2	612	coe_ENSLACT00000000022.2	JH129207.1	1	ele_XP_007907105.1	NW006890285.1	12
ste_g645	1	645	ste_g3388	2	1244	gar_ENSLOCT00000013793.1	LG2	616	coe_ENSLACT00000002532.1	JH128677.1	1	ele_XP_007907117.1	NW006890285.1	17
ste_g646	1	646	ste_g3387	2	1243	gar_ENSLOCT00000013804.1	LG2	617	coe_ENSLACT00000002094.1	JH130308.1	1	ele_XP_007883303.1	NW006892025.1	1
ste_g647	1	647	ste_g3385	2	1241	gar_ENSLOCT00000013833.1	LG2	620	coe_ENSLACT00000002825.2	JH130517.1	2	ele_XP_007883936.1	NW006893555.1	1
ste_g650	1	650	ste_g3384	2	1240	gar_ENSLOCT00000014002.1	LG2	633	coe_ENSLACT00000014904.1	JH127164.1	5	ele_XP_007883021.1	NW006891570.1	1
ste_g653	1	653	ste_g3381	2	1237	gar_ENSLOCT00000015596.1	LG2	763	coe_ENSLACT00000000987.1	JH130025.1	1	ele_XP_007883136.1	NW006891698.1	1
ste_g655	1	655	ste_g3380	2	1236	gar_ENSLOCT00000015614.1	LG2	765	coe_ENSLACT00000007938.1	JH128090.1	2	-	-
ste_g656	1	656	ste_g3379	2	1235	gar_ENSLOCT00000021693.1	LG2	767	-	-		-	-
ste_g657	1	657	ste_g3378	2	1234	gar_ENSLOCT00000015680.1	LG2	769	coe_ENSLACT00000005903.2	JH127997.1	1	ele_XP_007909505.1	NW006890484.1	1
ste_g658	1	658	ste_g3377	2	1233	gar_ENSLOCT00000015695.1	LG2	770	-	-		-	-
ste_g663	1	663	ste_g3376	2	1232	gar_ENSLOCT00000015722.1	LG2	773	coe_ENSLACT00000013623.2	JH127185.1	5	-	-
ste_g770	1	770	ste_g3370	2	1226	gar_ENSLOCT00000014971.1	LG2	707	coe_ENSLACT00000010100.1	JH128578.1	1	ele_XP_007904980.1	NW006890225.1	11
ste_g771	1	771	ste_g3369	2	1225	gar_ENSLOCT00000014958.1	LG2	705	coe_ENSLACT00000013759.2	JH127083.1	10	ele_XP_007905897.1	NW006890246.1	12
ste_g773	1	773	ste_g3368	2	1224	gar_ENSLOCT00000003867.1	LG2	116	coe_ENSLACT00000003126.1	JH128025.1	1	ele_XP_007890129.1	NW006890074.1	51
ste_g775	1	775	ste_g3367	2	1223	gar_ENSLOCT00000003766.1	LG2	110	coe_ENSLACT00000011167.1	JH127541.1	4	ele_XP_007890764.1	NW006890077.1	29
ste_g776	1	776	ste_g3366	2	1222	gar_ENSLOCT00000003722.1	LG2	108	-	-		ele_XP_007890761.1	NW006890077.1	27
ste_g777	1	777	ste_g3365	2	1221	gar_ENSLOCT00000012207.1	LG2	501	coe_ENSLACT00000003701.1	JH127966.1	1	ele_XP_007890759.1	NW006890077.1	26
ste_g778	1	778	ste_g43711	61	4161	gar_ENSLOCT00000011285.1	LG2	445	coe_ENSLACT00000013459.1	JH127585.1	3	ele_XP_007898171.1	NW006890128.1	4
ste_g779	1	779	ste_g43710	61	4160	gar_ENSLOCT00000011366.1	LG2	448	coe_ENSLACT00000008942.1	JH126823.1	2	ele_XP_007898165.1	NW006890128.1	1
ste_g780	1	780	ste_g43709	61	4159	gar_ENSLOCT00000011417.1	LG2	449	coe_ENSLACT00000004960.2	JH127086.1	1	ele_XP_007890825.1	NW006890077.1	61
ste_g782	1	782	ste_g43707	61	4157	-	-		coe_ENSLACT00000025966.1	JH127086.1	7	-	-
ste_g783	1	783	ste_g43706	61	4156	gar_ENSLOCT00000011489.1	LG2	453	coe_ENSLACT00000015094.1	JH127086.1	8	ele_XP_007890835.1	NW006890077.1	66
ste_g784	1	784	ste_g43705	61	4155	gar_ENSLOCT00000012361.1	LG2	512	coe_ENSLACT00000011558.2	JH127636.1	4	ele_XP_007904725.1	NW006890218.1	20
ste_g785	1	785	ste_g43704	61	4154	gar_ENSLOCT00000012327.1	LG2	510	coe_ENSLACT00000013372.1	JH127636.1	6	ele_XP_007904730.1	NW006890218.1	22
ste_g786	1	786	ste_g43703	61	4153	gar_ENSLOCT00000012305.1	LG2	508	coe_ENSLACT00000010177.1	JH127404.1	2	ele_XP_007902171.1	NW006890169.1	2
ste_g787	1	787	ste_g43702	61	4152	gar_ENSLOCT00000012282.1	LG2	507	-	-		-	-
ste_g788	1	788	ste_g43701	61	4151	gar_ENSLOCT00000012274.1	LG2	506	coe_ENSLACT00000002845.1	JH130487.1	1	ele_XP_007890093.1	NW006890074.1	32
ste_g789	1	789	ste_g43700	61	4150	gar_ENSLOCT00000015331.1	LG2	741	coe_ENSLACT00000004609.1	JH129888.1	3	-	-
ste_g790	1	790	ste_g43699	61	4149	gar_ENSLOCT00000015321.1	LG2	740	-	-		-	-
ste_g792	1	792	ste_g43697	61	4147	gar_ENSLOCT00000003593.1	LG2	103	coe_ENSLACT00000005552.1	JH129680.1	2	ele_XP_007902407.1	NW006890174.1	3
ste_g793	1	793	ste_g43696	61	4146	gar_ENSLOCT00000003550.1	LG2	100	-	-		-	-
ste_g800	1	800	ste_g3352	2	1208	gar_ENSLOCT00000013045.1	LG2	562	coe_ENSLACT00000005593.1	JH126948.1	4	ele_XP_007890317.1	NW006890075.1	35
ste_g801	1	801	ste_g3351	2	1207	gar_ENSLOCT00000013073.1	LG2	564	coe_ENSLACT00000002913.1	JH126948.1	1	-	-
ste_g802	1	802	ste_g3350	2	1206	gar_ENSLOCT00000009626.1	LG2	350	-	-		ele_XP_007890319.1	NW006890075.1	37
ste_g803	1	803	ste_g3349	2	1205	gar_ENSLOCT00000009597.1	LG2	348	coe_ENSLACT00000007690.2	JH128557.1	2	ele_XP_007890422.1	NW006890075.1	39
ste_g804	1	804	ste_g3348	2	1204	gar_ENSLOCT00000009549.1	LG2	345	-	-		ele_XP_007890322.1	NW006890075.1	41
ste_g805	1	805	ste_g3347	2	1203	gar_ENSLOCT00000009509.1	LG2	343	-	-		ele_XP_007890326.1	NW006890075.1	44
ste_g806	1	806	ste_g3346	2	1202	gar_ENSLOCT00000009469.1	LG2	341	coe_ENSLACT00000009615.1	JH126635.1	2	ele_XP_007890425.1	NW006890075.1	46
ste_g807	1	807	ste_g3345	2	1201	gar_ENSLOCT00000009446.1	LG2	339	coe_ENSLACT00000014041.1	JH126635.1	3	ele_XP_007890337.1	NW006890075.1	48
ste_g811	1	811	ste_g3341	2	1197	gar_ENSLOCT00000009242.1	LG2	329	coe_ENSLACT00000011904.1	JH126959.1	1	ele_XP_007890353.1	NW006890075.1	56
ste_g812	1	812	ste_g3340	2	1196	gar_ENSLOCT00000009259.1	LG2	330	coe_ENSLACT00000012299.2	JH126959.1	2	-	-
ste_g815	1	815	ste_g3337	2	1193	gar_ENSLOCT00000009168.1	LG2	326	coe_ENSLACT00000006728.1	JH128162.1	3	ele_XP_007890427.1	NW006890075.1	60
ste_g816	1	816	ste_g3336	2	1192	gar_ENSLOCT00000013456.1	LG2	592	coe_ENSLACT00000008356.1	JH128162.1	4	ele_XP_007890428.1	NW006890075.1	61
ste_g818	1	818	ste_g3335	2	1191	gar_ENSLOCT00000013415.1	LG2	589	coe_ENSLACT00000026283.1	JH128055.1	4	-	-
ste_g819	1	819	ste_g3334	2	1190	gar_ENSLOCT00000013403.1	LG2	588	-	-		-	-
ste_g821	1	821	ste_g3332	2	1188	gar_ENSLOCT00000013379.1	LG2	587	-	-		ele_XP_007890372.1	NW006890075.1	66
ste_g822	1	822	ste_g3331	2	1187	gar_ENSLOCT00000013334.1	LG2	585	coe_ENSLACT00000010956.1	JH127083.1	4	ele_XP_007904129.1	NW006890204.1	6
ste_g823	1	823	ste_g3329	2	1185	gar_ENSLOCT00000013298.1	LG2	582	coe_ENSLACT00000001140.1	JH129001.1	1	ele_XP_007906784.1	NW006890272.1	1
ste_g847	1	847	ste_g3322	2	1178	gar_ENSLOCT00000014764.1	LG2	688	coe_ENSLACT00000015326.1	JH127392.1	10	ele_XP_007895380.1	NW006890105.1	38
ste_g848	1	848	ste_g3321	2	1177	gar_ENSLOCT00000004443.1	LG2	137	coe_ENSLACT00000013856.1	JH127392.1	7	ele_XP_007895379.1	NW006890105.1	37
ste_g849	1	849	ste_g3320	2	1176	gar_ENSLOCT00000009895.1	LG2	362	coe_ENSLACT00000008749.1	JH127641.1	6	ele_XP_007895359.1	NW006890105.1	27
ste_g850	1	850	ste_g3319	2	1175	gar_ENSLOCT00000014795.1	LG2	690	coe_ENSLACT00000009663.1	JH127004.1	1	ele_XP_007895403.1	NW006890105.1	41
ste_g852	1	852	ste_g3316	2	1172	gar_ENSLOCT00000014821.1	LG2	693	coe_ENSLACT00000010187.1	JH127162.1	2	ele_XP_007895143.1	NW006890103.1	13
ste_g854	1	854	ste_g3314	2	1170	gar_ENSLOCT00000005025.1	LG2	157	-	-		ele_XP_007895130.1	NW006890103.1	10
ste_g855	1	855	ste_g3313	2	1169	-	-		coe_ENSLACT00000001253.1	JH129809.1	1	-	-
ste_g857	1	857	ste_g3311	2	1167	gar_ENSLOCT00000004880.1	LG2	150	-	-		-	-
ste_g859	1	859	ste_g3309	2	1165	gar_ENSLOCT00000004951.1	LG2	153	-	-		ele_XP_007895121.1	NW006890103.1	8
ste_g860	1	860	ste_g3308	2	1164	gar_ENSLOCT00000004968.1	LG2	154	-	-		ele_XP_007895120.1	NW006890103.1	7
ste_g861	1	861	ste_g3307	2	1163	gar_ENSLOCT00000004735.1	LG2	146	coe_ENSLACT00000024899.1	JH129809.1	4	ele_XP_007895116.1	NW006890103.1	3
ste_g862	1	862	ste_g3306	2	1162	gar_ENSLOCT00000009047.1	LG2	319	coe_ENSLACT00000026638.1	JH127392.1	4	ele_XP_007895368.1	NW006890105.1	32
ste_g864	1	864	ste_g3304	2	1160	gar_ENSLOCT00000012870.1	LG2	547	-	-		ele_XP_007895384.1	NW006890105.1	43
ste_g865	1	865	ste_g3303	2	1159	gar_ENSLOCT00000012825.1	LG2	545	coe_ENSLACT00000000791.1	JH132255.1	1	ele_XP_007891348.1	NW006890080.1	50
ste_g868	1	868	ste_g3283	2	1139	gar_ENSLOCT00000010120.1	LG2	377	coe_ENSLACT00000009641.1	JH128030.1	3	ele_XP_007890864.1	NW006890077.1	7
ste_g869	1	869	ste_g3282	2	1138	gar_ENSLOCT00000010132.1	LG2	378	coe_ENSLACT00000025010.1	JH128158.1	1	ele_XP_007890720.1	NW006890077.1	8
ste_g870	1	870	ste_g3281	2	1137	gar_ENSLOCT00000010155.1	LG2	379	coe_ENSLACT00000011765.1	JH128158.1	2	-	-
ste_g871	1	871	ste_g3280	2	1136	gar_ENSLOCT00000010267.1	LG2	382	coe_ENSLACT00000008462.2	JH128395.1	3	ele_XP_007890727.1	NW006890077.1	11
ste_g872	1	872	ste_g3279	2	1135	-	-		coe_ENSLACT00000026647.1	JH128395.1	2	ele_XP_007890729.1	NW006890077.1	12
ste_g873	1	873	ste_g3278	2	1134	gar_ENSLOCT00000010283.1	LG2	383	coe_ENSLACT00000003775.1	JH128395.1	1	ele_XP_007890731.1	NW006890077.1	13
ste_g874	1	874	ste_g3277	2	1133	gar_ENSLOCT00000010299.1	LG2	384	coe_ENSLACT00000014354.1	JH127407.1	9	ele_XP_007890732.1	NW006890077.1	14
ste_g875	1	875	ste_g3276	2	1132	gar_ENSLOCT00000010314.1	LG2	385	coe_ENSLACT00000012200.1	JH127407.1	8	ele_XP_007890734.1	NW006890077.1	15
ste_g876	1	876	ste_g3275	2	1131	gar_ENSLOCT00000010367.1	LG2	389	coe_ENSLACT00000005002.1	JH127407.1	4	ele_XP_007897574.1	NW006890122.1	18
ste_g877	1	877	ste_g3274	2	1130	gar_ENSLOCT00000010399.1	LG2	390	coe_ENSLACT00000003620.1	JH127407.1	3	ele_XP_007897549.1	NW006890122.1	17
ste_g879	1	879	ste_g3272	2	1128	gar_ENSLOCT00000010422.1	LG2	392	coe_ENSLACT00000001133.1	JH127407.1	1	ele_XP_007897546.1	NW006890122.1	16
ste_g880	1	880	ste_g3271	2	1127	gar_ENSLOCT00000010458.1	LG2	394	coe_ENSLACT00000009185.2	JH128646.1	2	ele_XP_007897543.1	NW006890122.1	14
ste_g881	1	881	ste_g3270	2	1126	gar_ENSLOCT00000010488.1	LG2	396	coe_ENSLACT00000001523.1	JH129228.1	1	ele_XP_007897539.1	NW006890122.1	12
ste_g884	1	884	ste_g3268	2	1124	gar_ENSLOCT00000010588.1	LG2	400	coe_ENSLACT00000004117.1	JH130232.1	1	ele_XP_007897522.1	NW006890122.1	8
ste_g885	1	885	ste_g3267	2	1123	gar_ENSLOCT00000010619.1	LG2	401	coe_ENSLACT00000002412.1	JH129190.1	1	ele_XP_007897521.1	NW006890122.1	7
ste_g886	1	886	ste_g3266	2	1122	-	-		-	-		ele_XP_007897571.1	NW006890122.1	6
ste_g888	1	888	ste_g3263	2	1119	gar_ENSLOCT00000010642.1	LG2	402	coe_ENSLACT00000003891.2	JH130479.1	1	ele_XP_007897520.1	NW006890122.1	5
ste_g890	1	890	ste_g3261	2	1117	gar_ENSLOCT00000010656.1	LG2	403	coe_ENSLACT00000003275.1	JH128037.1	1	ele_XP_007897517.1	NW006890122.1	4
ste_g891	1	891	ste_g3260	2	1116	gar_ENSLOCT00000010693.1	LG2	405	coe_ENSLACT00000005058.1	JH128037.1	3	ele_XP_007897516.1	NW006890122.1	2
ste_g892	1	892	ste_g3259	2	1115	gar_ENSLOCT00000010719.1	LG2	406	coe_ENSLACT00000008243.1	JH129213.1	1	ele_XP_007897515.1	NW006890122.1	1
ste_g895	1	895	ste_g3258	2	1114	gar_ENSLOCT00000010749.1	LG2	407	coe_ENSLACT00000003924.2	JH128999.1	2	ele_XP_007895547.1	NW006890107.1	4
ste_g896	1	896	ste_g3257	2	1113	gar_ENSLOCT00000010772.1	LG2	408	coe_ENSLACT00000003042.1	JH128999.1	1	ele_XP_007895548.1	NW006890107.1	5
ste_g897	1	897	ste_g3256	2	1112	gar_ENSLOCT00000010781.1	LG2	409	coe_ENSLACT00000002954.1	JH128641.1	1	ele_XP_007895554.1	NW006890107.1	6
ste_g899	1	899	ste_g3255	2	1111	gar_ENSLOCT00000010833.1	LG2	413	coe_ENSLACT00000018413.2	JH126676.1	13	ele_XP_007895559.1	NW006890107.1	9
ste_g900	1	900	ste_g3254	2	1110	gar_ENSLOCT00000010860.1	LG2	414	coe_ENSLACT00000017735.1	JH126676.1	11	ele_XP_007895609.1	NW006890107.1	12
ste_g901	1	901	ste_g3253	2	1109	gar_ENSLOCT00000010877.1	LG2	415	coe_ENSLACT00000025064.1	JH126676.1	10	ele_XP_007895563.1	NW006890107.1	13
ste_g903	1	903	ste_g3251	2	1107	gar_ENSLOCT00000010970.1	LG2	422	coe_ENSLACT00000006763.1	JH128607.1	1	ele_XP_007895576.1	NW006890107.1	22
ste_g904	1	904	ste_g3250	2	1106	gar_ENSLOCT00000010978.1	LG2	423	coe_ENSLACT00000012566.1	JH127193.1	3	ele_XP_007895610.1	NW006890107.1	23
ste_g906	1	906	ste_g3244	2	1100	gar_ENSLOCT00000011071.1	LG2	429	coe_ENSLACT00000001320.1	JH130717.1	1	ele_XP_007891306.1	NW006890080.1	38
ste_g907	1	907	ste_g3243	2	1099	gar_ENSLOCT00000011086.1	LG2	430	coe_ENSLACT00000011456.1	JH126726.1	2	ele_XP_007891308.1	NW006890080.1	39
ste_g908	1	908	ste_g3242	2	1098	gar_ENSLOCT00000011107.1	LG2	431	coe_ENSLACT00000013370.2	JH126726.1	3	ele_XP_007891345.1	NW006890080.1	40
ste_g910	1	910	ste_g3240	2	1096	gar_ENSLOCT00000011151.1	LG2	435	-	-		-	-
ste_g911	1	911	ste_g3239	2	1095	gar_ENSLOCT00000011168.1	LG2	436	coe_ENSLACT00000017841.2	JH126726.1	8	ele_XP_007891324.1	NW006890080.1	45
ste_g912	1	912	ste_g3238	2	1094	gar_ENSLOCT00000011176.1	LG2	437	coe_ENSLACT00000018881.1	JH126832.1	3	ele_XP_007891326.1	NW006890080.1	47
ste_g914	1	914	ste_g3234	2	1090	gar_ENSLOCT00000003385.1	LG2	92	coe_ENSLACT00000016617.2	JH126729.1	7	ele_XP_007904807.1	NW006890220.1	30
ste_g915	1	915	ste_g3233	2	1089	-	-		coe_ENSLACT00000013561.1	JH126729.1	5	-	-
ste_g916	1	916	ste_g3232	2	1088	gar_ENSLOCT00000003418.1	LG2	94	-	-		-	-
ste_g917	1	917	ste_g3231	2	1087	gar_ENSLOCT00000003437.1	LG2	95	coe_ENSLACT00000012651.2	JH126729.1	4	ele_XP_007904696.1	NW006890218.1	3
ste_g919	1	919	ste_g3236	2	1092	gar_ENSLOCT00000011194.1	LG2	438	coe_ENSLACT00000013716.1	JH126832.1	2	ele_XP_007891328.1	NW006890080.1	48
ste_g920	1	920	ste_g3235	2	1091	gar_ENSLOCT00000011238.1	LG2	441	coe_ENSLACT00000012604.2	JH127304.1	8	ele_XP_007898230.1	NW006890128.1	7
ste_g929	1	929	ste_g3229	2	1085	gar_ENSLOCT00000009655.1	LG2	351	coe_ENSLACT00000000513.1	JH130336.1	1	ele_XP_007883648.1	NW006892754.1	1
ste_g930	1	930	ste_g3228	2	1084	gar_ENSLOCT00000009140.1	LG2	324	coe_ENSLACT00000025299.1	JH128836.1	3	ele_XP_007890284.1	NW006890075.1	17
ste_g931	1	931	ste_g3227	2	1083	-	-		-	-		ele_XP_007890418.1	NW006890075.1	20
ste_g935	1	935	ste_g3223	2	1079	gar_ENSLOCT00000012898.1	LG2	550	coe_ENSLACT00000006779.1	JH128836.1	1	ele_XP_007890292.1	NW006890075.1	23
ste_g936	1	936	ste_g3222	2	1078	gar_ENSLOCT00000012910.1	LG2	551	coe_ENSLACT00000015583.2	JH127135.1	3	ele_XP_007890293.1	NW006890075.1	24
ste_g938	1	938	ste_g3221	2	1077	gar_ENSLOCT00000012935.1	LG2	552	coe_ENSLACT00000006267.1	JH127135.1	1	ele_XP_007890298.1	NW006890075.1	25
ste_g939	1	939	ste_g3219	2	1075	gar_ENSLOCT00000014223.1	LG2	651	coe_ENSLACT00000007227.1	JH129002.1	3	ele_XP_007890151.1	NW006890074.1	64
ste_g940	1	940	ste_g3217	2	1073	gar_ENSLOCT00000005775.1	LG2	187	coe_ENSLACT00000001593.2	JH126630.1	1	ele_XP_007895324.1	NW006890105.1	9
ste_g941	1	941	ste_g3216	2	1072	-	-		coe_ENSLACT00000001143.2	JH127649.1	1	-	-
ste_g942	1	942	ste_g3215	2	1071	gar_ENSLOCT00000005829.1	LG2	190	coe_ENSLACT00000010821.1	JH128488.1	2	-	-
ste_g944	1	944	ste_g3214	2	1070	gar_ENSLOCT00000005920.1	LG2	193	coe_ENSLACT00000001134.2	JH128614.1	1	ele_XP_007895338.1	NW006890105.1	16
ste_g945	1	945	ste_g3213	2	1069	-	-		coe_ENSLACT00000002357.1	JH129942.1	2	ele_XP_007895340.1	NW006890105.1	18
ste_g950	1	950	ste_g3200	2	1056	-	-		coe_ENSLACT00000011294.2	JH127526.1	5	-	-
ste_g951	1	951	ste_g3199	2	1055	gar_ENSLOCT00000014284.1	LG2	655	coe_ENSLACT00000008965.1	JH127526.1	3	ele_XP_007890155.1	NW006890074.1	67
ste_g952	1	952	ste_g3198	2	1054	gar_ENSLOCT00000009018.1	LG2	317	coe_ENSLACT00000005318.1	JH127438.1	2	ele_XP_007895172.1	NW006890103.1	32
ste_g953	1	953	ste_g3197	2	1053	gar_ENSLOCT00000008884.1	LG2	313	-	-		ele_XP_007895163.1	NW006890103.1	26
ste_g954	1	954	ste_g3196	2	1052	gar_ENSLOCT00000008717.1	LG2	307	-	-		-	-
ste_g956	1	956	ste_g3194	2	1050	gar_ENSLOCT00000008732.1	LG2	308	coe_ENSLACT00000016770.1	JH127110.1	4	ele_XP_007895209.1	NW006890103.1	23
ste_g957	1	957	ste_g3193	2	1049	gar_ENSLOCT00000008750.1	LG2	309	coe_ENSLACT00000002102.1	JH127412.1	1	ele_XP_007895158.1	NW006890103.1	24
ste_g959	1	959	ste_g3191	2	1047	gar_ENSLOCT00000001406.1	LG2	15	-	-		ele_XP_007906754.1	NW006890271.1	1
ste_g960	1	960	ste_g3190	2	1046	gar_ENSLOCT00000008580.1	LG2	300	coe_ENSLACT00000009600.1	JH128293.1	2	ele_XP_007895150.1	NW006890103.1	17
ste_g961	1	961	ste_g3189	2	1045	gar_ENSLOCT00000008601.1	LG2	301	coe_ENSLACT00000012956.1	JH127863.1	5	ele_XP_007895208.1	NW006890103.1	18
ste_g962	1	962	ste_g3188	2	1044	gar_ENSLOCT00000008690.1	LG2	305	coe_ENSLACT00000002228.1	JH127110.1	1	ele_XP_007895156.1	NW006890103.1	21
ste_g965	1	965	ste_g3185	2	1041	gar_ENSLOCT00000008532.1	LG2	298	-	-		-	-
ste_g966	1	966	ste_g3184	2	1040	gar_ENSLOCT00000008480.1	LG2	296	coe_ENSLACT00000010162.2	JH128008.1	4	ele_XP_007890384.1	NW006890075.1	86
ste_g967	1	967	ste_g3183	2	1039	gar_ENSLOCT00000021673.1	LG2	295	coe_ENSLACT00000012439.1	JH128008.1	5	ele_XP_007890385.1	NW006890075.1	87
ste_g968	1	968	ste_g3182	2	1038	gar_ENSLOCT00000008426.1	LG2	293	coe_ENSLACT00000012749.1	JH127291.1	1	ele_XP_007890439.1	NW006890075.1	89
ste_g969	1	969	ste_g3181	2	1037	gar_ENSLOCT00000008409.1	LG2	292	coe_ENSLACT00000014112.2	JH127291.1	2	ele_XP_007890387.1	NW006890075.1	90
ste_g970	1	970	ste_g3180	2	1036	gar_ENSLOCT00000008357.1	LG2	289	coe_ENSLACT00000015470.1	JH127291.1	5	ele_XP_007890393.1	NW006890075.1	94
ste_g971	1	971	ste_g3179	2	1035	gar_ENSLOCT00000008301.1	LG2	288	coe_ENSLACT00000002066.1	JH128765.1	1	ele_XP_007890394.1	NW006890075.1	95
ste_g974	1	974	ste_g3176	2	1032	gar_ENSLOCT00000008269.1	LG2	287	coe_ENSLACT00000014063.1	JH127057.1	1	ele_XP_007890395.1	NW006890075.1	96
ste_g975	1	975	ste_g3175	2	1031	gar_ENSLOCT00000008208.1	LG2	285	coe_ENSLACT00000004100.1	JH126905.1	2	ele_XP_007890398.1	NW006890075.1	98
ste_g976	1	976	ste_g3174	2	1030	gar_ENSLOCT00000008193.1	LG2	284	coe_ENSLACT00000002823.1	JH129395.1	1	-	-
ste_g977	1	977	ste_g3173	2	1029	gar_ENSLOCT00000008170.1	LG2	283	coe_ENSLACT00000002754.1	JH128820.1	2	ele_XP_007895353.1	NW006890105.1	24
ste_g978	1	978	ste_g3172	2	1028	gar_ENSLOCT00000008158.1	LG2	282	coe_ENSLACT00000000238.1	JH128820.1	1	ele_XP_007895350.1	NW006890105.1	23
ste_g979	1	979	ste_g3171	2	1027	gar_ENSLOCT00000008138.1	LG2	281	coe_ENSLACT00000000939.1	JH130202.1	1	ele_XP_007895347.1	NW006890105.1	22
ste_g980	1	980	ste_g3170	2	1026	gar_ENSLOCT00000008069.1	LG2	279	coe_ENSLACT00000007721.1	JH127081.1	1	ele_XP_007895386.1	NW006890105.1	44
ste_g981	1	981	ste_g3169	2	1025	gar_ENSLOCT00000008024.1	LG2	276	-	-		-	-
ste_g982	1	982	ste_g3168	2	1024	gar_ENSLOCT00000007932.1	LG2	272	coe_ENSLACT00000014621.1	JH127501.1	6	ele_XP_007888895.1	NW006890069.1	57
ste_g983	1	983	ste_g3167	2	1023	gar_ENSLOCT00000007914.1	LG2	271	coe_ENSLACT00000001775.1	JH129084.1	1	ele_XP_007888894.1	NW006890069.1	56
ste_g984	1	984	ste_g3166	2	1022	gar_ENSLOCT00000007891.1	LG2	270	-	-		-	-
ste_g985	1	985	ste_g3165	2	1021	gar_ENSLOCT00000007847.1	LG2	269	coe_ENSLACT00000005929.1	JH128005.1	3	ele_XP_007888893.1	NW006890069.1	55
ste_g986	1	986	ste_g3164	2	1020	gar_ENSLOCT00000007815.1	LG2	268	coe_ENSLACT00000002796.1	JH129622.1	2	ele_XP_007891298.1	NW006890080.1	32
ste_g987	1	987	ste_g3163	2	1019	gar_ENSLOCT00000007779.1	LG2	267	coe_ENSLACT00000000307.1	JH129622.1	1	ele_XP_007891299.1	NW006890080.1	33
ste_g988	1	988	ste_g3162	2	1018	gar_ENSLOCT00000007597.1	LG2	261	coe_ENSLACT00000011168.2	JH128005.1	5	-	-
ste_g989	1	989	ste_g3161	2	1017	gar_ENSLOCT00000007440.1	LG2	259	coe_ENSLACT00000004662.1	JH126743.1	1	ele_XP_007888889.1	NW006890069.1	52
ste_g990	1	990	ste_g3160	2	1016	gar_ENSLOCT00000007304.1	LG2	255	coe_ENSLACT00000017579.1	JH126959.1	10	ele_XP_007890281.1	NW006890075.1	14
ste_g991	1	991	ste_g3159	2	1015	gar_ENSLOCT00000007251.1	LG2	253	coe_ENSLACT00000016667.1	JH126959.1	7	ele_XP_007890279.1	NW006890075.1	12
ste_g993	1	993	ste_g3157	2	1013	gar_ENSLOCT00000007198.1	LG2	252	coe_ENSLACT00000016194.1	JH126959.1	5	ele_XP_007890275.1	NW006890075.1	11
ste_g994	1	994	ste_g3156	2	1012	gar_ENSLOCT00000007136.1	LG2	250	coe_ENSLACT00000012752.1	JH126959.1	3	ele_XP_007890273.1	NW006890075.1	8
ste_g996	1	996	ste_g3155	2	1011	gar_ENSLOCT00000007111.1	LG2	249	coe_ENSLACT00000020683.1	JH126635.1	13	ele_XP_007890272.1	NW006890075.1	7
ste_g997	1	997	ste_g3154	2	1010	gar_ENSLOCT00000007021.1	LG2	245	coe_ENSLACT00000019427.1	JH126693.1	16	ele_XP_007890266.1	NW006890075.1	2
ste_g998	1	998	ste_g3153	2	1009	gar_ENSLOCT00000006919.1	LG2	240	coe_ENSLACT00000016458.1	JH126693.1	11	ele_XP_007903578.1	NW006890193.1	25
ste_g999	1	999	ste_g3152	2	1008	gar_ENSLOCT00000006878.1	LG2	239	coe_ENSLACT00000014240.1	JH126693.1	10	ele_XP_007903573.1	NW006890193.1	23
ste_g1000	1	1000	ste_g3151	2	1007	gar_ENSLOCT00000006858.1	LG2	238	coe_ENSLACT00000013389.1	JH126693.1	9	ele_XP_007903572.1	NW006890193.1	22
ste_g1001	1	1001	ste_g3150	2	1006	gar_ENSLOCT00000006835.1	LG2	237	coe_ENSLACT00000012658.1	JH126693.1	8	ele_XP_007903584.1	NW006890193.1	21
ste_g1005	1	1005	ste_g3147	2	1003	gar_ENSLOCT00000006708.1	LG2	228	coe_ENSLACT00000008143.1	JH126693.1	2	ele_XP_007903565.1	NW006890193.1	15
ste_g1006	1	1006	ste_g3146	2	1002	gar_ENSLOCT00000006675.1	LG2	227	coe_ENSLACT00000000951.1	JH126693.1	1	ele_XP_007903563.1	NW006890193.1	14
ste_g1007	1	1007	ste_g3145	2	1001	gar_ENSLOCT00000006642.1	LG2	225	coe_ENSLACT00000004193.1	JH127935.1	2	ele_XP_007903583.1	NW006890193.1	12
ste_g1008	1	1008	ste_g3144	2	1000	gar_ENSLOCT00000006615.1	LG2	224	coe_ENSLACT00000005610.1	JH127935.1	3	ele_XP_007903543.1	NW006890193.1	11
ste_g1009	1	1009	ste_g3142	2	998	gar_ENSLOCT00000006565.1	LG2	222	coe_ENSLACT00000010435.1	JH127935.1	5	ele_XP_007903539.1	NW006890193.1	9
ste_g1010	1	1010	ste_g3141	2	997	gar_ENSLOCT00000006492.1	LG2	218	coe_ENSLACT00000004809.2	JH128566.1	2	ele_XP_007903529.1	NW006890193.1	5
ste_g1011	1	1011	ste_g3140	2	996	gar_ENSLOCT00000013550.1	LG2	596	coe_ENSLACT00000006716.2	JH128566.1	4	ele_XP_007903527.1	NW006890193.1	3
ste_g1013	1	1013	ste_g3137	2	993	gar_ENSLOCT00000013576.1	LG2	599	coe_ENSLACT00000007026.1	JH127918.1	1	ele_XP_007903523.1	NW006890193.1	1
ste_g1014	1	1014	ste_g3136	2	992	gar_ENSLOCT00000013598.1	LG2	600	coe_ENSLACT00000003645.2	JH127037.1	2	ele_XP_007897998.1	NW006890126.1	41
ste_g1015	1	1015	ste_g3135	2	991	gar_ENSLOCT00000013621.1	LG2	602	-	-		ele_XP_007897991.1	NW006890126.1	38
ste_g1018	1	1018	ste_g3133	2	989	-	-		coe_ENSLACT00000010724.1	JH127037.1	6	ele_XP_007898003.1	NW006890126.1	36
ste_g1019	1	1019	ste_g3132	2	988	gar_ENSLOCT00000013642.1	LG2	605	coe_ENSLACT00000011112.1	JH127037.1	7	ele_XP_007897988.1	NW006890126.1	35
ste_g1020	1	1020	ste_g3131	2	987	gar_ENSLOCT00000013660.1	LG2	606	coe_ENSLACT00000013953.1	JH127037.1	8	ele_XP_007897985.1	NW006890126.1	34
ste_g1021	1	1021	ste_g3130	2	986	gar_ENSLOCT00000013693.1	LG2	608	coe_ENSLACT00000016244.2	JH127037.1	10	ele_XP_007898002.1	NW006890126.1	32
ste_g1022	1	1022	ste_g3129	2	985	gar_ENSLOCT00000013716.1	LG2	610	coe_ENSLACT00000017043.1	JH127037.1	12	ele_XP_007897982.1	NW006890126.1	30
ste_g1025	1	1025	ste_g3126	2	982	-	-		coe_ENSLACT00000014235.1	JH127607.1	12	-	-
ste_g1026	1	1026	ste_g3125	2	981	gar_ENSLOCT00000013962.1	LG2	629	-	-		-	-
ste_g1029	1	1029	ste_g3122	2	978	gar_ENSLOCT00000001684.1	LG2	27	coe_ENSLACT00000008853.1	JH126616.1	3	-	-
ste_g1030	1	1030	ste_g3121	2	977	gar_ENSLOCT00000001708.1	LG2	30	coe_ENSLACT00000009361.2	JH126616.1	5	ele_XP_007891270.1	NW006890080.1	19
ste_g1031	1	1031	ste_g3120	2	976	gar_ENSLOCT00000001771.1	LG2	32	coe_ENSLACT00000012794.1	JH126616.1	8	ele_XP_007891265.1	NW006890080.1	17
ste_g1032	1	1032	ste_g3118	2	974	gar_ENSLOCT00000001846.1	LG2	34	coe_ENSLACT00000017701.1	JH126616.1	11	ele_XP_007891259.1	NW006890080.1	15
ste_g1033	1	1033	ste_g3117	2	973	-	-		-	-		ele_XP_007891340.1	NW006890080.1	11
ste_g1036	1	1036	ste_g3114	2	970	gar_ENSLOCT00000002039.1	LG2	40	coe_ENSLACT00000010134.1	JH127695.1	5	ele_XP_007891337.1	NW006890080.1	7
ste_g1037	1	1037	ste_g3113	2	969	gar_ENSLOCT00000002086.1	LG2	42	coe_ENSLACT00000007635.1	JH127695.1	3	ele_XP_007891247.1	NW006890080.1	5
ste_g1039	1	1039	ste_g3112	2	968	-	-		coe_ENSLACT00000006921.1	JH127166.1	2	-	-
ste_g1041	1	1041	ste_g3110	2	966	gar_ENSLOCT00000002247.1	LG2	48	coe_ENSLACT00000005201.1	JH128053.1	3	ele_XP_007897931.1	NW006890126.1	3
ste_g1043	1	1043	ste_g3108	2	964	gar_ENSLOCT00000002269.1	LG2	49	coe_ENSLACT00000025282.1	JH128053.1	5	ele_XP_007897932.1	NW006890126.1	4
ste_g1044	1	1044	ste_g3106	2	962	gar_ENSLOCT00000002350.1	LG2	53	coe_ENSLACT00000013646.1	JH126884.1	2	ele_XP_007897936.1	NW006890126.1	8
ste_g1049	1	1049	ste_g3101	2	957	-	-		coe_ENSLACT00000015563.1	JH127365.1	2	ele_XP_007897949.1	NW006890126.1	12
ste_g1050	1	1050	ste_g3100	2	956	gar_ENSLOCT00000002403.1	LG2	56	-	-		-	-
ste_g1051	1	1051	ste_g3099	2	955	gar_ENSLOCT00000006431.1	LG2	215	coe_ENSLACT00000010548.1	JH127747.1	3	ele_XP_007897941.1	NW006890126.1	10
ste_g1052	1	1052	ste_g3097	2	953	gar_ENSLOCT00000006412.1	LG2	214	coe_ENSLACT00000010908.1	JH127747.1	4	ele_XP_007906681.1	NW006890058.1	248
ste_g1053	1	1053	ste_g3096	2	952	gar_ENSLOCT00000006376.1	LG2	213	coe_ENSLACT00000012003.1	JH127747.1	5	ele_XP_007897954.1	NW006890126.1	14
ste_g1054	1	1054	ste_g3095	2	951	gar_ENSLOCT00000006314.1	LG2	212	coe_ENSLACT00000003992.1	JH127607.1	1	ele_XP_007897955.1	NW006890126.1	15
ste_g1056	1	1056	ste_g3093	2	949	-	-		coe_ENSLACT00000013099.1	JH127607.1	10	ele_XP_007897977.1	NW006890126.1	24
ste_g1057	1	1057	ste_g3092	2	948	gar_ENSLOCT00000005116.1	LG2	161	coe_ENSLACT00000012559.1	JH127607.1	9	ele_XP_007897971.1	NW006890126.1	23
ste_g1058	1	1058	ste_g3090	2	946	gar_ENSLOCT00000005086.1	LG2	160	-	-		-	-
ste_g1066	1	1066	ste_g3083	2	939	gar_ENSLOCT00000005266.1	LG2	166	coe_ENSLACT00000020595.2	JH126593.1	76	-	-
ste_g1070	1	1070	ste_g3079	2	935	gar_ENSLOCT00000005660.1	LG2	180	-	-		ele_XP_007895318.1	NW006890105.1	5
ste_g1071	1	1071	ste_g3078	2	934	gar_ENSLOCT00000001388.1	LG2	14	coe_ENSLACT00000001505.1	JH128706.1	1	ele_XP_007896234.1	NW006890112.1	53
ste_g1072	1	1072	ste_g3077	2	933	gar_ENSLOCT00000006208.1	LG2	206	-	-		-	-
ste_g1073	1	1073	ste_g3076	2	932	gar_ENSLOCT00000006191.1	LG2	205	coe_ENSLACT00000026513.1	JH128565.1	1	-	-
ste_g1074	1	1074	ste_g3075	2	931	gar_ENSLOCT00000006144.1	LG2	203	coe_ENSLACT00000026286.1	JH128619.1	3	-	-
ste_g1078	1	1078	ste_g3072	2	928	gar_ENSLOCT00000001249.1	LG2	7	coe_ENSLACT00000025187.1	JH127029.1	9	ele_XP_007883920.1	NW006893519.1	1
ste_g1079	1	1079	ste_g3071	2	927	gar_ENSLOCT00000001113.1	LG2	2	-	-		-	-
ste_g1082	1	1082	ste_g3067	2	923	gar_ENSLOCT00000001158.1	LG2	4	coe_ENSLACT00000008165.1	JH128488.1	1	ele_XP_007906144.1	NW006890251.1	1
ste_g1083	1	1083	ste_g3066	2	922	gar_ENSLOCT00000001270.1	LG2	8	-	-		ele_XP_007906151.1	NW006890251.1	3
ste_g1084	1	1084	ste_g3064	2	920	gar_ENSLOCT00000001294.1	LG2	9	coe_ENSLACT00000008444.1	JH127730.1	4	ele_XP_007906145.1	NW006890251.1	2
ste_g1094	1	1094	ste_g3764	2	1620	gar_ENSLOCT00000001632.1	LG4	21	coe_ENSLACT00000015100.1	JH127029.1	12	ele_XP_007904862.1	NW006890222.1	15
ste_g1105	1	1105	ste_g3769	2	1625	gar_ENSLOCT00000001896.1	LG4	32	coe_ENSLACT00000008952.1	JH128355.1	4	ele_XP_007906762.1	NW006890271.1	12
ste_g1115	1	1115	ste_g3780	2	1636	gar_ENSLOCT00000001215.1	LG4	9	coe_ENSLACT00000007136.1	JH127796.1	2	ele_XP_007896237.1	NW006890112.1	54
ste_g1116	1	1116	ste_g3781	2	1637	gar_ENSLOCT00000001176.1	LG4	8	coe_ENSLACT00000005814.2	JH127796.1	1	ele_XP_007896236.1	NW006890112.1	55
ste_g1117	1	1117	ste_g3784	2	1640	gar_ENSLOCT00000001106.1	LG4	6	coe_ENSLACT00000005672.1	JH128487.1	1	ele_XP_007906157.1	NW006890251.1	11
ste_g1118	1	1118	ste_g3786	2	1642	gar_ENSLOCT00000001012.1	LG4	4	coe_ENSLACT00000016105.1	JH126947.1	5	ele_XP_007906155.1	NW006890251.1	9
ste_g1119	1	1119	ste_g3787	2	1643	gar_ENSLOCT00000000987.1	LG4	3	coe_ENSLACT00000012196.1	JH126947.1	3	ele_XP_007906150.1	NW006890251.1	8
ste_g1120	1	1120	ste_g3788	2	1644	gar_ENSLOCT00000000951.1	LG4	2	-	-		ele_XP_007906154.1	NW006890251.1	7
ste_g1121	1	1121	ste_g3793	2	1649	gar_ENSLOCT00000011422.1	LG4	462	coe_ENSLACT00000008172.1	JH126964.1	1	ele_XP_007906757.1	NW006890271.1	5
ste_g1122	1	1122	ste_g3794	2	1650	gar_ENSLOCT00000011385.1	LG4	460	-	-		-	-
ste_g1124	1	1124	ste_g3795	2	1651	-	-		coe_ENSLACT00000009409.1	JH128427.1	2	ele_XP_007904870.1	NW006890222.1	3
ste_g1125	1	1125	ste_g3797	2	1653	gar_ENSLOCT00000001939.1	LG4	34	coe_ENSLACT00000007431.1	JH127776.1	2	ele_XP_007904869.1	NW006890222.1	2
ste_g1126	1	1126	ste_g3798	2	1654	gar_ENSLOCT00000001968.1	LG4	35	-	-		ele_XP_007904868.1	NW006890222.1	1
ste_g1136	1	1136	ste_g2923	2	779	gar_ENSLOCT00000000491.1	AHAT01042935.1	1	coe_ENSLACT00000011074.1	JH127495.1	5	ele_XP_007903430.1	NW006890191.1	4
ste_g1137	1	1137	ste_g2922	2	778	gar_ENSLOCT00000008421.1	LG4	310	-	-		ele_XP_007903434.1	NW006890191.1	5
ste_g1138	1	1138	ste_g2921	2	777	gar_ENSLOCT00000008441.1	LG4	311	coe_ENSLACT00000025402.1	JH127655.1	7	ele_XP_007898574.1	NW006890131.1	6
ste_g1139	1	1139	ste_g2920	2	776	gar_ENSLOCT00000008509.1	LG4	313	coe_ENSLACT00000009078.1	JH128764.1	2	ele_XP_007898582.1	NW006890131.1	8
ste_g1144	1	1144	ste_g2919	2	775	gar_ENSLOCT00000013561.1	LG4	621	coe_ENSLACT00000016705.1	JH126893.1	4	ele_XP_007896135.1	NW006890112.1	5
ste_g1146	1	1146	ste_g2918	2	774	gar_ENSLOCT00000013537.1	LG4	619	coe_ENSLACT00000017722.2	JH126893.1	6	ele_XP_007896139.1	NW006890112.1	7
ste_g1150	1	1150	ste_g2917	2	773	gar_ENSLOCT00000013520.1	LG4	618	coe_ENSLACT00000005109.1	JH126788.1	1	ele_XP_007884526.1	NW006896806.1	1
ste_g1151	1	1151	ste_g2916	2	772	gar_ENSLOCT00000013486.1	LG4	615	-	-		-	-
ste_g1152	1	1152	ste_g2915	2	771	gar_ENSLOCT00000013478.1	LG4	614	coe_ENSLACT00000017439.1	JH126788.1	7	ele_XP_007896175.1	NW006890112.1	11
ste_g1156	1	1156	ste_g2912	2	768	gar_ENSLOCT00000013325.1	LG4	605	coe_ENSLACT00000002437.2	JH128386.1	2	ele_XP_007896186.1	NW006890112.1	20
ste_g1158	1	1158	ste_g2910	2	766	gar_ENSLOCT00000013256.1	LG4	600	coe_ENSLACT00000009724.1	JH128386.1	9	ele_XP_007896193.1	NW006890112.1	24
ste_g1159	1	1159	ste_g2909	2	765	gar_ENSLOCT00000002732.1	LG4	70	coe_ENSLACT00000002261.1	JH130733.1	2	-	-
ste_g1164	1	1164	ste_g2904	2	760	gar_ENSLOCT00000002849.1	LG4	74	coe_ENSLACT00000007661.1	JH129311.1	4	-	-
ste_g1165	1	1165	ste_g2903	2	759	gar_ENSLOCT00000002873.1	LG4	75	coe_ENSLACT00000000927.1	JH130035.1	1	ele_XP_007889698.1	NW006890072.1	112
ste_g1168	1	1168	ste_g2902	2	758	gar_ENSLOCT00000002904.1	LG4	77	coe_ENSLACT00000004654.1	JH128188.1	1	ele_XP_007896219.1	NW006890112.1	38
ste_g1170	1	1170	ste_g2901	2	757	gar_ENSLOCT00000022316.1	LG4	79	-	-		-	-
ste_g1173	1	1173	ste_g3803	2	1659	gar_ENSLOCT00000022314.1	LG4	44	coe_ENSLACT00000005869.1	JH129162.1	2	-	-
ste_g1175	1	1175	ste_g3804	2	1660	gar_ENSLOCT00000002197.1	LG4	45	coe_ENSLACT00000004009.1	JH129162.1	1	-	-
ste_g1177	1	1177	ste_g3807	2	1663	gar_ENSLOCT00000002322.1	LG4	51	coe_ENSLACT00000007879.1	JH128619.1	2	ele_XP_007906764.1	NW006890271.1	15
ste_g1178	1	1178	ste_g3808	2	1664	gar_ENSLOCT00000002339.1	LG4	52	coe_ENSLACT00000012471.1	JH127730.1	6	ele_XP_007906776.1	NW006890271.1	14
ste_g1180	1	1180	ste_g3809	2	1665	gar_ENSLOCT00000002406.1	LG4	55	coe_ENSLACT00000012261.1	JH127649.1	5	ele_XP_007904853.1	NW006890222.1	5
ste_g1181	1	1181	ste_g3810	2	1666	gar_ENSLOCT00000002455.1	LG4	58	coe_ENSLACT00000013215.1	JH127649.1	6	-	-
ste_g1182	1	1182	ste_g3811	2	1667	gar_ENSLOCT00000003041.1	LG4	84	-	-		-	-
ste_g1184	1	1184	ste_g3813	2	1669	gar_ENSLOCT00000022318.1	LG4	82	coe_ENSLACT00000013482.1	JH126998.1	1	ele_XP_007909450.1	NW006890475.1	1
ste_g1197	1	1197	ste_g3833	2	1689	gar_ENSLOCT00000013235.1	LG4	599	coe_ENSLACT00000018945.2	JH126655.1	10	ele_XP_007908875.1	NW006890388.1	4
ste_g1198	1	1198	ste_g3834	2	1690	gar_ENSLOCT00000013175.1	LG4	597	coe_ENSLACT00000018497.2	JH126655.1	8	ele_XP_007908877.1	NW006890388.1	5
ste_g1199	1	1199	ste_g3836	2	1692	gar_ENSLOCT00000013121.1	LG4	594	coe_ENSLACT00000017437.1	JH126655.1	5	ele_XP_007909336.1	NW006890454.1	2
ste_g1201	1	1201	ste_g3837	2	1693	gar_ENSLOCT00000013071.1	LG4	591	coe_ENSLACT00000016259.1	JH126655.1	3	ele_XP_007895903.1	NW006890110.1	31
ste_g1213	1	1213	ste_g3849	2	1705	gar_ENSLOCT00000012995.1	LG4	582	coe_ENSLACT00000018149.2	JH126882.1	13	ele_XP_007895886.1	NW006890110.1	24
ste_g1214	1	1214	ste_g3850	2	1706	gar_ENSLOCT00000012956.1	LG4	578	coe_ENSLACT00000015955.1	JH126882.1	10	ele_XP_007895872.1	NW006890110.1	20
ste_g1215	1	1215	ste_g3851	2	1707	gar_ENSLOCT00000012933.1	LG4	576	coe_ENSLACT00000015522.2	JH126882.1	8	ele_XP_007895927.1	NW006890110.1	18
ste_g1218	1	1218	ste_g3854	2	1710	gar_ENSLOCT00000012850.1	LG4	568	coe_ENSLACT00000009973.1	JH126994.1	4	ele_XP_007903473.1	NW006890191.1	13
ste_g1219	1	1219	ste_g3855	2	1711	gar_ENSLOCT00000012821.1	LG4	567	coe_ENSLACT00000006666.1	JH126994.1	3	ele_XP_007903454.1	NW006890191.1	14
ste_g1220	1	1220	ste_g3856	2	1712	gar_ENSLOCT00000012789.1	LG4	566	coe_ENSLACT00000025144.1	JH126994.1	2	ele_XP_007909265.1	NW006890436.1	5
ste_g1221	1	1221	ste_g3858	2	1714	gar_ENSLOCT00000012769.1	LG4	565	coe_ENSLACT00000000575.1	JH131211.1	1	-	-
ste_g1222	1	1222	ste_g3859	2	1715	gar_ENSLOCT00000012747.1	LG4	564	coe_ENSLACT00000000264.1	JH130360.1	1	-	-
ste_g1223	1	1223	ste_g3860	2	1716	gar_ENSLOCT00000012739.1	LG4	563	coe_ENSLACT00000002105.1	JH130360.1	2	ele_XP_007903475.1	NW006890191.1	16
ste_g1228	1	1228	ste_g3864	2	1720	-	-		-	-		ele_XP_007889717.1	NW006890072.1	87
ste_g1229	1	1229	ste_g3865	2	1721	gar_ENSLOCT00000012712.1	LG4	560	coe_ENSLACT00000013339.1	JH127374.1	3	ele_XP_007889718.1	NW006890072.1	88
ste_g1230	1	1230	ste_g3866	2	1722	gar_ENSLOCT00000012708.1	LG4	559	coe_ENSLACT00000012849.1	JH127374.1	2	ele_XP_007889664.1	NW006890072.1	89
ste_g1232	1	1232	ste_g3869	2	1725	gar_ENSLOCT00000012645.1	LG4	555	coe_ENSLACT00000025898.1	JH127660.1	2	ele_XP_007889669.1	NW006890072.1	93
ste_g1233	1	1233	ste_g3872	2	1728	gar_ENSLOCT00000012567.1	LG4	551	coe_ENSLACT00000005210.1	JH128236.1	2	ele_XP_007904744.1	NW006890219.1	8
ste_g1234	1	1234	ste_g3873	2	1729	gar_ENSLOCT00000012521.1	LG4	550	coe_ENSLACT00000018069.1	JH126916.1	8	ele_XP_007904741.1	NW006890219.1	7
ste_g1235	1	1235	ste_g3876	2	1732	gar_ENSLOCT00000012485.1	LG4	548	coe_ENSLACT00000012305.1	JH126916.1	6	ele_XP_007904759.1	NW006890219.1	4
ste_g1237	1	1237	ste_g3877	2	1733	gar_ENSLOCT00000022178.1	LG4	546	coe_ENSLACT00000011772.1	JH126916.1	4	ele_XP_007884088.1	NW006893986.1	1
ste_g1239	1	1239	ste_g3878	2	1734	gar_ENSLOCT00000012421.1	LG4	540	coe_ENSLACT00000014040.1	JH127113.1	4	ele_XP_007895921.1	NW006890110.1	38
ste_g1241	1	1241	ste_g3879	2	1735	gar_ENSLOCT00000012396.1	LG4	538	coe_ENSLACT00000012246.1	JH127113.1	2	ele_XP_007895923.1	NW006890110.1	40
ste_g1242	1	1242	ste_g3881	2	1737	gar_ENSLOCT00000012390.1	LG4	537	coe_ENSLACT00000003105.1	JH127113.1	1	ele_XP_007895504.1	NW006890106.1	51
ste_g1244	1	1244	ste_g3889	2	1745	gar_ENSLOCT00000012353.1	LG4	535	coe_ENSLACT00000004045.1	JH128050.1	1	ele_XP_007895531.1	NW006890106.1	53
ste_g1250	1	1250	ste_g3896	2	1752	gar_ENSLOCT00000012194.1	LG4	524	coe_ENSLACT00000005433.1	JH128463.1	3	ele_XP_007895534.1	NW006890106.1	63
ste_g1252	1	1252	ste_g3897	2	1753	gar_ENSLOCT00000012183.1	LG4	523	coe_ENSLACT00000003653.1	JH128463.1	2	ele_XP_007895535.1	NW006890106.1	64
ste_g1253	1	1253	ste_g3898	2	1754	gar_ENSLOCT00000022176.1	LG4	522	coe_ENSLACT00000001920.1	JH128463.1	1	ele_XP_007895536.1	NW006890106.1	65
ste_g1257	1	1257	ste_g3903	2	1759	gar_ENSLOCT00000012094.1	LG4	513	coe_ENSLACT00000011483.1	JH127333.1	1	ele_XP_007887189.1	NW006890064.1	35
ste_g1258	1	1258	ste_g3904	2	1760	gar_ENSLOCT00000012083.1	LG4	512	coe_ENSLACT00000014558.1	JH127333.1	2	ele_XP_007887190.1	NW006890064.1	36
ste_g1263	1	1263	ste_g3908	2	1764	gar_ENSLOCT00000003793.1	LG4	112	coe_ENSLACT00000016917.1	JH126625.1	5	ele_XP_007887214.1	NW006890064.1	43
ste_g1264	1	1264	ste_g3912	2	1768	gar_ENSLOCT00000003846.1	LG4	115	-	-		ele_XP_007887217.1	NW006890064.1	46
ste_g1265	1	1265	ste_g3914	2	1770	gar_ENSLOCT00000003901.1	LG4	117	coe_ENSLACT00000025510.1	JH126625.1	12	ele_XP_007887219.1	NW006890064.1	48
ste_g1268	1	1268	ste_g3916	2	1772	gar_ENSLOCT00000003959.1	LG4	119	coe_ENSLACT00000012392.1	JH127602.1	2	ele_XP_007887225.1	NW006890064.1	51
ste_g1273	1	1273	ste_g3919	2	1775	gar_ENSLOCT00000022204.1	LG4	751	coe_ENSLACT00000007062.1	JH126977.1	4	-	-
ste_g1274	1	1274	ste_g3920	2	1776	gar_ENSLOCT00000016257.1	LG4	868	coe_ENSLACT00000005534.1	JH129733.1	4	ele_XP_007887245.1	NW006890064.1	64
ste_g1277	1	1277	ste_g3921	2	1777	gar_ENSLOCT00000014745.1	LG4	708	coe_ENSLACT00000025708.1	JH127019.1	3	ele_XP_007890911.1	NW006890078.1	18
ste_g1278	1	1278	ste_g3922	2	1778	gar_ENSLOCT00000014754.1	LG4	709	coe_ENSLACT00000003259.1	JH127019.1	2	ele_XP_007890908.1	NW006890078.1	17
ste_g1281	1	1281	ste_g3923	2	1779	gar_ENSLOCT00000014778.1	LG4	712	coe_ENSLACT00000006281.1	JH129722.1	2	ele_XP_007890905.1	NW006890078.1	14
ste_g1282	1	1282	ste_g3925	2	1781	gar_ENSLOCT00000014807.1	LG4	714	coe_ENSLACT00000000695.1	JH127637.1	1	ele_XP_007890901.1	NW006890078.1	11
ste_g1283	1	1283	ste_g3927	2	1783	gar_ENSLOCT00000014356.1	LG4	682	coe_ENSLACT00000009834.1	JH127637.1	3	ele_XP_007890897.1	NW006890078.1	9
ste_g1284	1	1284	ste_g3929	2	1785	gar_ENSLOCT00000015264.1	LG4	757	coe_ENSLACT00000002827.1	JH129833.1	1	ele_XP_007891029.1	NW006890078.1	7
ste_g1287	1	1287	ste_g3931	2	1787	gar_ENSLOCT00000015277.1	LG4	759	coe_ENSLACT00000001772.1	JH129152.1	1	ele_XP_007890894.1	NW006890078.1	6
ste_g1290	1	1290	ste_g3937	2	1793	gar_ENSLOCT00000022208.1	LG4	765	coe_ENSLACT00000006874.1	JH127483.1	3	ele_XP_007890889.1	NW006890078.1	2
ste_g1292	1	1292	ste_g3938	2	1794	gar_ENSLOCT00000015358.1	LG4	770	-	-		ele_XP_007887359.1	NW006890064.1	111
ste_g1293	1	1293	ste_g3939	2	1795	gar_ENSLOCT00000015384.1	LG4	773	coe_ENSLACT00000005936.1	JH128613.1	3	ele_XP_007887380.1	NW006890064.1	109
ste_g1294	1	1294	ste_g3941	2	1797	gar_ENSLOCT00000015936.1	LG4	839	coe_ENSLACT00000005457.1	JH127125.1	1	ele_XP_007887379.1	NW006890064.1	106
ste_g1296	1	1296	ste_g3944	2	1800	gar_ENSLOCT00000015976.1	LG4	842	coe_ENSLACT00000014754.1	JH127125.1	4	ele_XP_007887349.1	NW006890064.1	103
ste_g1297	1	1297	ste_g3947	2	1803	gar_ENSLOCT00000015998.1	LG4	844	coe_ENSLACT00000026327.1	JH127267.1	1	ele_XP_007887331.1	NW006890064.1	101
ste_g1298	1	1298	ste_g3948	2	1804	gar_ENSLOCT00000016021.1	LG4	848	coe_ENSLACT00000014341.2	JH127267.1	7	ele_XP_007887316.1	NW006890064.1	97
ste_g1299	1	1299	ste_g3949	2	1805	gar_ENSLOCT00000000147.1	JH591969.1	1	-	-		ele_XP_007887313.1	NW006890064.1	95
ste_g1300	1	1300	ste_g3951	2	1807	gar_ENSLOCT00000016050.1	LG4	852	coe_ENSLACT00000006857.1	JH129204.1	4	ele_XP_007887307.1	NW006890064.1	92
ste_g1301	1	1301	ste_g3952	2	1808	gar_ENSLOCT00000016073.1	LG4	854	coe_ENSLACT00000003385.1	JH129204.1	2	ele_XP_007887376.1	NW006890064.1	90
ste_g1304	1	1304	ste_g3956	2	1812	gar_ENSLOCT00000011800.1	LG4	490	-	-		ele_XP_007887281.1	NW006890064.1	81
ste_g1313	1	1313	ste_g3964	2	1820	gar_ENSLOCT00000011894.1	LG4	499	-	-		ele_XP_007887370.1	NW006890064.1	73
ste_g1317	1	1317	ste_g3967	2	1823	gar_ENSLOCT00000003452.1	LG4	100	coe_ENSLACT00000008883.1	JH128061.1	4	ele_XP_007906462.1	NW006890261.1	9
ste_g1319	1	1319	ste_g3970	2	1826	gar_ENSLOCT00000003323.1	LG4	95	coe_ENSLACT00000019333.2	JH126779.1	5	ele_XP_007906471.1	NW006890261.1	13
ste_g1323	1	1323	ste_g3973	2	1829	gar_ENSLOCT00000022320.1	LG4	92	coe_ENSLACT00000017630.1	JH126779.1	2	ele_XP_007900734.1	NW006890149.1	20
ste_g1324	1	1324	ste_g3975	2	1831	gar_ENSLOCT00000003194.1	LG4	90	coe_ENSLACT00000011894.1	JH126907.1	3	ele_XP_007897233.1	NW006890118.1	7
ste_g1330	1	1330	ste_g3982	2	1838	gar_ENSLOCT00000015739.1	LG4	814	coe_ENSLACT00000005860.1	JH127883.1	2	ele_XP_007894146.1	NW006890096.1	24
ste_g1350	1	1350	ste_g2803	2	659	gar_ENSLOCT00000009902.1	LG4	385	coe_ENSLACT00000013583.2	JH127226.1	2	ele_XP_007897412.1	NW006890120.1	32
ste_g1351	1	1351	ste_g2800	2	656	gar_ENSLOCT00000009987.1	LG4	388	coe_ENSLACT00000025086.1	JH127405.1	2	ele_XP_007897404.1	NW006890120.1	35
ste_g1355	1	1355	ste_g2794	2	650	gar_ENSLOCT00000010182.1	LG4	398	coe_ENSLACT00000007069.1	JH128981.1	1	ele_XP_007907943.1	NW006890322.1	6
ste_g1356	1	1356	ste_g2793	2	649	gar_ENSLOCT00000010197.1	LG4	399	coe_ENSLACT00000008058.1	JH128981.1	2	-	-
ste_g1365	1	1365	ste_g2783	2	639	gar_ENSLOCT00000014659.1	LG4	700	coe_ENSLACT00000003923.1	JH130059.1	1	ele_XP_007890780.1	NW006890077.1	36
ste_g1367	1	1367	ste_g2837	2	693	gar_ENSLOCT00000003142.1	LG4	87	coe_ENSLACT00000003187.2	JH128732.1	1	ele_XP_007890089.1	NW006890074.1	29
ste_g1368	1	1368	ste_g2836	2	692	gar_ENSLOCT00000003131.1	LG4	86	coe_ENSLACT00000000377.1	JH127868.1	1	ele_XP_007905738.1	NW006890241.1	9
ste_g1369	1	1369	ste_g2835	2	691	gar_ENSLOCT00000003060.1	LG4	85	coe_ENSLACT00000000033.1	JH134005.1	1	ele_XP_007905739.1	NW006890241.1	10
ste_g1372	1	1372	ste_g2834	2	690	gar_ENSLOCT00000015423.1	LG4	776	coe_ENSLACT00000015846.1	JH127011.1	10	ele_XP_007890172.1	NW006890074.1	77
ste_g1373	1	1373	ste_g2833	2	689	gar_ENSLOCT00000015430.1	LG4	777	coe_ENSLACT00000002277.2	JH128120.1	1	ele_XP_007905737.1	NW006890241.1	8
ste_g1402	1	1402	ste_g2761	2	617	gar_ENSLOCT00000016477.1	LG4	882	coe_ENSLACT00000018900.1	JH126874.1	7	ele_XP_007904709.1	NW006890218.1	9
ste_g1406	1	1406	ste_g2753	2	609	gar_ENSLOCT00000016380.1	LG4	878	coe_ENSLACT00000002366.1	JH130673.1	1	ele_XP_007904715.1	NW006890218.1	14
ste_g1407	1	1407	ste_g2752	2	608	gar_ENSLOCT00000016366.1	LG4	877	coe_ENSLACT00000003407.1	JH127806.1	1	ele_XP_007904713.1	NW006890218.1	13
ste_g1408	1	1408	ste_g2750	2	606	gar_ENSLOCT00000013977.1	LG4	654	coe_ENSLACT00000014757.1	JH127541.1	7	ele_XP_007890794.1	NW006890077.1	45
ste_g1412	1	1412	ste_g2748	2	604	gar_ENSLOCT00000015038.1	LG4	735	coe_ENSLACT00000010262.1	JH128299.1	3	ele_XP_007897190.1	NW006890118.1	23
ste_g1413	1	1413	ste_g2747	2	603	gar_ENSLOCT00000015693.1	LG4	808	coe_ENSLACT00000006485.1	JH128299.1	2	ele_XP_007897188.1	NW006890118.1	22
ste_g1415	1	1415	ste_g2746	2	602	gar_ENSLOCT00000015658.1	LG4	805	coe_ENSLACT00000008873.1	JH127044.1	5	ele_XP_007890796.1	NW006890077.1	47
ste_g1417	1	1417	ste_g2745	2	601	gar_ENSLOCT00000015178.1	LG4	748	coe_ENSLACT00000002861.2	JH129036.1	1	ele_XP_007907018.1	NW006890283.1	5
ste_g1418	1	1418	ste_g2744	2	600	gar_ENSLOCT00000014398.1	LG4	684	coe_ENSLACT00000003827.1	JH129095.1	1	ele_XP_007890138.1	NW006890074.1	58
ste_g1419	1	1419	ste_g2743	2	599	gar_ENSLOCT00000014423.1	LG4	686	coe_ENSLACT00000003747.1	JH129575.1	3	ele_XP_007895183.1	NW006890103.1	34
ste_g1420	1	1420	ste_g2741	2	597	gar_ENSLOCT00000014522.1	LG4	692	coe_ENSLACT00000005350.1	JH129930.1	1	ele_XP_007895212.1	NW006890103.1	36
ste_g1421	1	1421	ste_g2740	2	596	gar_ENSLOCT00000014506.1	LG4	691	-	-		ele_XP_007895185.1	NW006890103.1	37
ste_g1426	1	1426	ste_g2738	2	594	gar_ENSLOCT00000022194.1	LG4	694	coe_ENSLACT00000017939.1	JH126939.1	4	ele_XP_007895189.1	NW006890103.1	41
ste_g1430	1	1430	ste_g2827	2	683	gar_ENSLOCT00000016170.1	LG4	862	coe_ENSLACT00000002680.1	JH127336.1	1	ele_XP_007895202.1	NW006890103.1	47
ste_g1433	1	1433	ste_g2825	2	681	gar_ENSLOCT00000015495.1	LG4	784	coe_ENSLACT00000014037.1	JH127619.1	6	ele_XP_007889686.1	NW006890072.1	104
ste_g1435	1	1435	ste_g2822	2	678	gar_ENSLOCT00000015458.1	LG4	780	coe_ENSLACT00000004722.1	JH127619.1	2	ele_XP_007889692.1	NW006890072.1	108
ste_g1436	1	1436	ste_g2821	2	677	gar_ENSLOCT00000003991.1	LG4	120	-	-		ele_XP_007889720.1	NW006890072.1	110
ste_g1440	1	1440	ste_g2816	2	672	gar_ENSLOCT00000004146.1	LG4	127	coe_ENSLACT00000016016.1	JH126712.1	3	ele_XP_007889660.1	NW006890072.1	84
ste_g1441	1	1441	ste_g2812	2	668	gar_ENSLOCT00000009648.1	LG4	372	coe_ENSLACT00000007657.1	JH128021.1	1	-	-
ste_g1442	1	1442	ste_g2811	2	667	gar_ENSLOCT00000009693.1	LG4	375	coe_ENSLACT00000011051.1	JH128021.1	4	ele_XP_007897373.1	NW006890120.1	22
ste_g1456	1	1456	ste_g3640	2	1496	gar_ENSLOCT00000014899.1	LG4	721	coe_ENSLACT00000003101.1	JH129367.1	2	ele_XP_007890062.1	NW006890074.1	6
ste_g1459	1	1459	ste_g3645	2	1501	gar_ENSLOCT00000015541.1	LG4	791	coe_ENSLACT00000008644.1	JH127723.1	1	ele_XP_007890120.1	NW006890074.1	46
ste_g1461	1	1461	ste_g3646	2	1502	gar_ENSLOCT00000015580.1	LG4	795	coe_ENSLACT00000013502.1	JH127723.1	5	ele_XP_007907035.1	NW006890283.1	9
ste_g1463	1	1463	ste_g3649	2	1505	gar_ENSLOCT00000015634.1	LG4	802	coe_ENSLACT00000012321.1	JH127953.1	4	ele_XP_007907026.1	NW006890283.1	12
ste_g1465	1	1465	ste_g3651	2	1507	gar_ENSLOCT00000015147.1	LG4	745	coe_ENSLACT00000003535.2	JH128995.1	2	ele_XP_007897162.1	NW006890118.1	8
ste_g1466	1	1466	ste_g3652	2	1508	gar_ENSLOCT00000013775.1	LG4	636	coe_ENSLACT00000010199.1	JH127098.1	4	-	-
ste_g1467	1	1467	ste_g3653	2	1509	gar_ENSLOCT00000013792.1	LG4	637	coe_ENSLACT00000016682.1	JH127098.1	5	ele_XP_007887363.1	NW006890064.1	23
ste_g1468	1	1468	ste_g3654	2	1510	gar_ENSLOCT00000013809.1	LG4	638	coe_ENSLACT00000017258.1	JH127098.1	6	ele_XP_007887165.1	NW006890064.1	22
ste_g1470	1	1470	ste_g3655	2	1511	gar_ENSLOCT00000013643.1	LG4	626	coe_ENSLACT00000001056.1	JH132212.1	1	ele_XP_007904798.1	NW006890220.1	21
ste_g1491	1	1491	ste_g3593	2	1449	gar_ENSLOCT00000016647.1	LG4	902	coe_ENSLACT00000003367.2	JH128762.1	2	ele_XP_007890100.1	NW006890074.1	37
ste_g1492	1	1492	ste_g3595	2	1451	gar_ENSLOCT00000016616.1	LG4	899	coe_ENSLACT00000004965.1	JH128070.1	2	ele_XP_007890233.1	NW006890074.1	34
ste_g1499	1	1499	ste_g3604	2	1460	gar_ENSLOCT00000011008.1	LG4	441	coe_ENSLACT00000013433.1	JH127426.1	4	ele_XP_007895834.1	NW006890110.1	2
ste_g1500	1	1500	ste_g3605	2	1461	gar_ENSLOCT00000010977.1	LG4	440	coe_ENSLACT00000009860.1	JH127426.1	3	ele_XP_007895924.1	NW006890110.1	1
ste_g1502	1	1502	ste_g3606	2	1462	gar_ENSLOCT00000010956.1	LG4	439	coe_ENSLACT00000008078.2	JH127426.1	2	ele_XP_007894739.1	NW006890100.1	110
ste_g1504	1	1504	ste_g3607	2	1463	gar_ENSLOCT00000010905.1	LG4	437	coe_ENSLACT00000016412.1	JH126825.1	11	ele_XP_007897366.1	NW006890120.1	16
ste_g1506	1	1506	ste_g3608	2	1464	gar_ENSLOCT00000010872.1	LG4	435	coe_ENSLACT00000015344.1	JH126825.1	9	ele_XP_007897363.1	NW006890120.1	14
ste_g1507	1	1507	ste_g3609	2	1465	gar_ENSLOCT00000010824.1	LG4	433	coe_ENSLACT00000012865.2	JH126825.1	6	-	-
ste_g1510	1	1510	ste_g3613	2	1469	-	-		-	-		ele_XP_007897408.1	NW006890120.1	11
ste_g1515	1	1515	ste_g3616	2	1472	gar_ENSLOCT00000010750.1	LG4	427	coe_ENSLACT00000006686.1	JH127970.1	1	-	-
ste_g1519	1	1519	ste_g3617	2	1473	gar_ENSLOCT00000010732.1	LG4	425	-	-		ele_XP_007897347.1	NW006890120.1	4
ste_g1520	1	1520	ste_g3619	2	1475	gar_ENSLOCT00000010714.1	LG4	424	coe_ENSLACT00000001668.1	JH127427.1	1	ele_XP_007897346.1	NW006890120.1	3
ste_g1521	1	1521	ste_g3621	2	1477	gar_ENSLOCT00000010563.1	LG4	419	coe_ENSLACT00000017011.1	JH126868.1	10	ele_XP_007902214.1	NW006890170.1	17
ste_g1522	1	1522	ste_g3622	2	1478	gar_ENSLOCT00000022166.1	LG4	418	coe_ENSLACT00000015201.1	JH126868.1	9	ele_XP_007902211.1	NW006890170.1	16
ste_g1524	1	1524	ste_g3624	2	1480	gar_ENSLOCT00000010447.1	LG4	414	coe_ENSLACT00000006043.1	JH126868.1	2	ele_XP_007902208.1	NW006890170.1	12
ste_g1525	1	1525	ste_g3625	2	1481	gar_ENSLOCT00000010388.1	LG4	409	coe_ENSLACT00000004775.1	JH127667.1	1	ele_XP_007902188.1	NW006890170.1	8
ste_g1526	1	1526	ste_g3626	2	1482	gar_ENSLOCT00000010370.1	LG4	408	coe_ENSLACT00000006105.1	JH127667.1	2	ele_XP_007902184.1	NW006890170.1	7
ste_g1527	1	1527	ste_g3629	2	1485	gar_ENSLOCT00000014714.1	LG4	706	coe_ENSLACT00000011527.1	JH127010.1	3	ele_XP_007890738.1	NW006890077.1	17
ste_g1529	1	1529	ste_g2677	2	533	gar_ENSLOCT00000016716.1	LG4	910	-	-		-	-
ste_g1530	1	1530	ste_g2676	2	532	gar_ENSLOCT00000016728.1	LG4	913	coe_ENSLACT00000017725.1	JH126994.1	10	ele_XP_007903442.1	NW006890191.1	7
ste_g1534	1	1534	ste_g2673	2	529	gar_ENSLOCT00000016743.1	LG4	915	coe_ENSLACT00000001031.1	JH128780.1	1	ele_XP_007894145.1	NW006890096.1	22
ste_g1535	1	1535	ste_g2672	2	528	gar_ENSLOCT00000016761.1	LG4	916	coe_ENSLACT00000007119.1	JH128780.1	2	ele_XP_007894144.1	NW006890096.1	21
ste_g1536	1	1536	ste_g2671	2	527	-	-		coe_ENSLACT00000005185.1	JH129589.1	3	ele_XP_007894141.1	NW006890096.1	19
ste_g1540	1	1540	ste_g2663	2	519	gar_ENSLOCT00000016834.1	LG4	927	coe_ENSLACT00000025240.1	JH127939.1	2	ele_XP_007894116.1	NW006890096.1	7
ste_g1543	1	1543	ste_g2658	2	514	gar_ENSLOCT00000016881.1	LG4	931	coe_ENSLACT00000018338.1	JH126605.1	14	ele_XP_007894102.1	NW006890096.1	2
ste_g1544	1	1544	ste_g2657	2	513	gar_ENSLOCT00000016899.1	LG4	933	coe_ENSLACT00000015487.1	JH126605.1	11	ele_XP_007905087.1	NW006890228.1	1
ste_g1545	1	1545	ste_g2656	2	512	-	-		coe_ENSLACT00000014484.1	JH126605.1	8	ele_XP_007905047.1	NW006890228.1	3
ste_g1546	1	1546	ste_g2655	2	511	gar_ENSLOCT00000016932.1	LG4	936	coe_ENSLACT00000025794.1	JH126605.1	5	ele_XP_007905049.1	NW006890228.1	6
ste_g1550	1	1550	ste_g2654	2	510	gar_ENSLOCT00000016953.1	LG4	938	coe_ENSLACT00000024983.1	JH126605.1	1	ele_XP_007905073.1	NW006890228.1	15
ste_g1553	1	1553	ste_g2649	2	505	gar_ENSLOCT00000017006.1	LG4	945	coe_ENSLACT00000002108.1	JH129160.1	1	ele_XP_007891052.1	NW006890078.1	91
ste_g1554	1	1554	ste_g2648	2	504	gar_ENSLOCT00000017014.1	LG4	947	coe_ENSLACT00000007908.1	JH129160.1	3	ele_XP_007891022.1	NW006890078.1	89
ste_g1555	1	1555	ste_g2647	2	503	gar_ENSLOCT00000017029.1	LG4	949	coe_ENSLACT00000006142.1	JH129518.1	6	ele_XP_007891019.1	NW006890078.1	87
ste_g1558	1	1558	ste_g2645	2	501	gar_ENSLOCT00000017080.1	LG4	957	coe_ENSLACT00000010559.1	JH127963.1	3	ele_XP_007891009.1	NW006890078.1	79
ste_g1565	1	1565	ste_g2636	2	492	gar_ENSLOCT00000017145.1	LG4	961	coe_ENSLACT00000011017.1	JH127902.1	5	ele_XP_007891004.1	NW006890078.1	73
ste_g1567	1	1567	ste_g2634	2	490	gar_ENSLOCT00000017169.1	LG4	964	-	-		-	-
ste_g1568	1	1568	ste_g2633	2	489	gar_ENSLOCT00000017200.1	LG4	967	coe_ENSLACT00000008216.1	JH127134.1	4	ele_XP_007891045.1	NW006890078.1	66
ste_g1569	1	1569	ste_g2632	2	488	gar_ENSLOCT00000017214.1	LG4	969	coe_ENSLACT00000010824.1	JH127134.1	5	ele_XP_007890987.1	NW006890078.1	64
ste_g1570	1	1570	ste_g2631	2	487	gar_ENSLOCT00000017244.1	LG4	972	coe_ENSLACT00000014939.1	JH127134.1	8	ele_XP_007890980.1	NW006890078.1	61
ste_g1573	1	1573	ste_g2623	2	479	gar_ENSLOCT00000017257.1	LG4	975	coe_ENSLACT00000009217.1	JH128719.1	1	ele_XP_007890979.1	NW006890078.1	59
ste_g1577	1	1577	ste_g2621	2	477	gar_ENSLOCT00000017263.1	LG4	976	coe_ENSLACT00000016171.1	JH127144.1	8	ele_XP_007891042.1	NW006890078.1	58
ste_g1580	1	1580	ste_g2619	2	475	gar_ENSLOCT00000017272.1	LG4	977	coe_ENSLACT00000012059.2	JH127144.1	7	ele_XP_007890977.1	NW006890078.1	57
ste_g1584	1	1584	ste_g2606	2	462	gar_ENSLOCT00000017343.1	LG4	990	coe_ENSLACT00000015370.1	JH127256.1	6	ele_XP_007890953.1	NW006890078.1	43
ste_g1585	1	1585	ste_g2605	2	461	gar_ENSLOCT00000017504.1	LG4	1011	coe_ENSLACT00000011209.1	JH127256.1	2	ele_XP_007890947.1	NW006890078.1	40
ste_g1586	1	1586	ste_g2603	2	459	gar_ENSLOCT00000017452.1	LG4	1006	coe_ENSLACT00000007509.1	JH128279.1	1	ele_XP_007890943.1	NW006890078.1	35
ste_g1587	1	1587	ste_g2602	2	458	gar_ENSLOCT00000017448.1	LG4	1005	coe_ENSLACT00000014665.1	JH127344.1	4	ele_XP_007890933.1	NW006890078.1	34
ste_g1588	1	1588	ste_g2601	2	457	gar_ENSLOCT00000017430.1	LG4	1003	coe_ENSLACT00000008060.1	JH127344.1	2	ele_XP_007890932.1	NW006890078.1	32
ste_g1589	1	1589	ste_g2600	2	456	gar_ENSLOCT00000017423.1	LG4	1001	coe_ENSLACT00000003533.1	JH127344.1	1	ele_XP_007891034.1	NW006890078.1	30
ste_g1591	1	1591	ste_g2597	2	453	gar_ENSLOCT00000017404.1	LG4	997	coe_ENSLACT00000013080.1	JH127019.1	6	ele_XP_007890919.1	NW006890078.1	23
ste_g1596	1	1596	ste_g2594	2	450	gar_ENSLOCT00000013842.1	LG2	621	coe_ENSLACT00000005157.2	JH127044.1	2	-	-
ste_g1597	1	1597	ste_g2593	2	449	gar_ENSLOCT00000013874.1	LG2	623	-	-		ele_XP_007897231.1	NW006890118.1	2
ste_g1598	1	1598	ste_g2589	2	445	gar_ENSLOCT00000003175.1	LG2	84	coe_ENSLACT00000014625.1	JH127191.1	2	ele_XP_007897160.1	NW006890118.1	4
ste_g1603	1	1603	ste_g2585	2	441	gar_ENSLOCT00000003145.1	LG2	83	coe_ENSLACT00000015355.1	JH126874.1	5	ele_XP_007904721.1	NW006890218.1	19
ste_g1605	1	1605	ste_g2579	2	435	gar_ENSLOCT00000014855.1	LG2	696	coe_ENSLACT00000004763.1	JH128574.1	2	ele_XP_007890163.1	NW006890074.1	69
ste_g1606	1	1606	ste_g2578	2	434	gar_ENSLOCT00000014861.1	LG2	697	-	-		ele_XP_007890164.1	NW006890074.1	70
ste_g1609	1	1609	ste_g2577	2	433	gar_ENSLOCT00000014870.1	LG2	698	coe_ENSLACT00000008767.1	JH128574.1	3	ele_XP_007890165.1	NW006890074.1	71
ste_g1613	1	1613	ste_g2572	2	428	gar_ENSLOCT00000014352.1	LG2	659	coe_ENSLACT00000014765.1	JH126994.1	8	ele_XP_007903447.1	NW006890191.1	9
ste_g1624	1	1624	ste_g2567	2	423	gar_ENSLOCT00000015919.1	LG2	790	-	-		ele_XP_007900736.1	NW006890149.1	8
ste_g1625	1	1625	ste_g2566	2	422	gar_ENSLOCT00000021694.1	LG2	791	coe_ENSLACT00000006245.1	JH128872.1	1	-	-
ste_g1629	1	1629	ste_g2559	2	415	gar_ENSLOCT00000015975.1	LG2	796	coe_ENSLACT00000001539.1	JH128871.1	1	ele_XP_007900710.1	NW006890149.1	5
ste_g1674	1	1674	ste_g2543	2	399	gar_ENSLOCT00000011605.1	LG2	461	coe_ENSLACT00000001531.1	JH132177.1	1	ele_XP_007904768.1	NW006890220.1	2
ste_g1675	1	1675	ste_g2541	2	397	gar_ENSLOCT00000011622.1	LG2	462	coe_ENSLACT00000002874.1	JH127310.1	1	ele_XP_007904771.1	NW006890220.1	4
ste_g1683	1	1683	ste_g2532	2	388	gar_ENSLOCT00000011754.1	LG2	471	coe_ENSLACT00000004329.1	JH127281.1	2	ele_XP_007897575.1	NW006890122.1	22
ste_g1686	1	1686	ste_g2531	2	387	gar_ENSLOCT00000011855.1	LG2	476	coe_ENSLACT00000010249.1	JH127885.1	2	ele_XP_007897560.1	NW006890122.1	25
ste_g1687	1	1687	ste_g2529	2	385	gar_ENSLOCT00000011883.1	LG2	478	coe_ENSLACT00000006935.1	JH127741.1	1	ele_XP_007897563.1	NW006890122.1	27
ste_g1690	1	1690	ste_g2527	2	383	gar_ENSLOCT00000011984.1	LG2	484	coe_ENSLACT00000012810.1	JH127741.1	5	ele_XP_007897568.1	NW006890122.1	32
ste_g1694	1	1694	ste_g2524	2	380	gar_ENSLOCT00000012013.1	LG2	485	coe_ENSLACT00000011659.1	JH127688.1	1	ele_XP_007897577.1	NW006890122.1	33
ste_g1699	1	1699	ste_g2519	2	375	gar_ENSLOCT00000021682.1	LG2	491	coe_ENSLACT00000016177.1	JH126951.1	5	ele_XP_007903123.1	NW006890185.1	9
ste_g1700	1	1700	ste_g2518	2	374	gar_ENSLOCT00000012054.1	LG2	492	coe_ENSLACT00000014602.1	JH126951.1	4	ele_XP_007903115.1	NW006890185.1	8
ste_g1702	1	1702	ste_g2517	2	373	gar_ENSLOCT00000012104.1	LG2	496	coe_ENSLACT00000005077.2	JH128703.1	2	ele_XP_007903108.1	NW006890185.1	4
ste_g1703	1	1703	ste_g2512	2	368	gar_ENSLOCT00000012132.1	LG2	497	coe_ENSLACT00000018578.2	JH126733.1	2	ele_XP_007903107.1	NW006890185.1	3
ste_g1706	1	1706	ste_g2506	2	362	gar_ENSLOCT00000022108.1	LG2	67	coe_ENSLACT00000006101.1	JH128460.1	2	ele_XP_007905001.1	NW006890226.1	3
ste_g1707	1	1707	ste_g2505	2	361	gar_ENSLOCT00000002709.1	LG2	68	coe_ENSLACT00000003056.1	JH128393.1	1	ele_XP_007904999.1	NW006890226.1	1
ste_g1709	1	1709	ste_g2503	2	359	gar_ENSLOCT00000002802.1	LG2	70	-	-		ele_XP_007906231.1	NW006890255.1	2
ste_g1712	1	1712	ste_g2499	2	355	gar_ENSLOCT00000013761.1	LG2	614	coe_ENSLACT00000004992.2	JH129207.1	3	ele_XP_007907109.1	NW006890285.1	15
ste_g1714	1	1714	ste_g2497	2	353	gar_ENSLOCT00000013766.1	LG2	615	coe_ENSLACT00000008496.1	JH128677.1	2	ele_XP_007907116.1	NW006890285.1	16
ste_g1715	1	1715	ste_g2496	2	352	gar_ENSLOCT00000013811.1	LG2	618	-	-		ele_XP_007899291.1	NW006890138.1	75
ste_g1716	1	1716	ste_g2495	2	351	gar_ENSLOCT00000013819.1	LG2	619	coe_ENSLACT00000003986.1	JH129246.1	3	ele_XP_007883399.1	NW006892206.1	1
ste_g1717	1	1717	ste_g2493	2	349	-	-		coe_ENSLACT00000001434.1	JH130517.1	1	-	-
ste_g1724	1	1724	ste_g2488	2	344	gar_ENSLOCT00000015512.1	LG2	759	coe_ENSLACT00000011400.1	JH127164.1	3	-	-
ste_g1725	1	1725	ste_g2487	2	343	gar_ENSLOCT00000015555.1	LG2	760	coe_ENSLACT00000006436.1	JH127164.1	2	ele_XP_007908824.1	NW006890382.1	3
ste_g1729	1	1729	ste_g2483	2	339	gar_ENSLOCT00000015600.1	LG2	764	coe_ENSLACT00000007117.1	JH128090.1	1	ele_XP_007910431.1	NW006890803.1	1
ste_g1730	1	1730	ste_g2481	2	337	gar_ENSLOCT00000015643.1	LG2	766	coe_ENSLACT00000003459.1	JH130638.1	1	-	-
ste_g1732	1	1732	ste_g2474	2	330	gar_ENSLOCT00000015697.1	LG2	771	coe_ENSLACT00000011602.1	JH127185.1	3	-	-
ste_g1733	1	1733	ste_g2473	2	329	gar_ENSLOCT00000015707.1	LG2	772	coe_ENSLACT00000012599.1	JH127185.1	4	-	-
ste_g1736	1	1736	ste_g2472	2	328	gar_ENSLOCT00000015741.1	LG2	774	coe_ENSLACT00000014021.2	JH127185.1	6	-	-
ste_g1737	1	1737	ste_g2471	2	327	gar_ENSLOCT00000015752.1	LG2	776	coe_ENSLACT00000015387.1	JH127185.1	8	-	-
ste_g1823	1	1823	ste_g2470	2	326	gar_ENSLOCT00000014965.1	LG2	706	coe_ENSLACT00000012338.1	JH127946.1	1	-	-
ste_g1824	1	1824	ste_g2469	2	325	gar_ENSLOCT00000014946.1	LG2	704	coe_ENSLACT00000013087.1	JH127083.1	9	ele_XP_007905898.1	NW006890246.1	13
ste_g1825	1	1825	ste_g2468	2	324	gar_ENSLOCT00000014920.1	LG2	702	coe_ENSLACT00000012399.1	JH127083.1	6	ele_XP_007905901.1	NW006890246.1	15
ste_g1826	1	1826	ste_g2467	2	323	gar_ENSLOCT00000014898.1	LG2	701	coe_ENSLACT00000025412.1	JH127083.1	5	ele_XP_007905905.1	NW006890246.1	16
ste_g1828	1	1828	ste_g2465	2	321	gar_ENSLOCT00000003909.1	LG2	117	coe_ENSLACT00000003571.1	JH129598.1	1	-	-
ste_g1829	1	1829	ste_g2464	2	320	gar_ENSLOCT00000003845.1	LG2	115	coe_ENSLACT00000007663.1	JH129364.1	2	ele_XP_007890131.1	NW006890074.1	52
ste_g1830	1	1830	ste_g2463	2	319	gar_ENSLOCT00000022110.1	LG2	114	coe_ENSLACT00000007662.1	JH128648.1	1	ele_XP_007890134.1	NW006890074.1	53
ste_g1831	1	1831	ste_g2462	2	318	gar_ENSLOCT00000003827.1	LG2	113	-	-		ele_XP_007890136.1	NW006890074.1	54
ste_g1832	1	1832	ste_g2461	2	317	-	-		coe_ENSLACT00000006731.1	JH127541.1	2	ele_XP_007890769.1	NW006890077.1	33
ste_g1833	1	1833	ste_g2460	2	316	gar_ENSLOCT00000003782.1	LG2	111	coe_ENSLACT00000010707.2	JH127541.1	3	-	-
ste_g1834	1	1834	ste_g2459	2	315	gar_ENSLOCT00000003740.1	LG2	109	coe_ENSLACT00000014287.1	JH127541.1	5	ele_XP_007890760.1	NW006890077.1	28
ste_g1835	1	1835	ste_g2458	2	314	gar_ENSLOCT00000003682.1	LG2	107	coe_ENSLACT00000003195.1	JH128081.1	1	ele_XP_007897208.1	NW006890118.1	33
ste_g1836	1	1836	ste_g2457	2	313	gar_ENSLOCT00000003644.1	LG2	106	-	-		-	-
ste_g1837	1	1837	ste_g2456	2	312	gar_ENSLOCT00000022109.1	LG2	105	-	-		ele_XP_007890745.1	NW006890077.1	22
ste_g1838	1	1838	ste_g2455	2	311	gar_ENSLOCT00000012243.1	LG2	504	coe_ENSLACT00000025638.1	JH128522.1	1	ele_XP_007890746.1	NW006890077.1	23
ste_g1839	1	1839	ste_g2454	2	310	gar_ENSLOCT00000012231.1	LG2	503	coe_ENSLACT00000003524.1	JH128468.1	1	ele_XP_007890747.1	NW006890077.1	24
ste_g1840	1	1840	ste_g2453	2	309	gar_ENSLOCT00000012221.1	LG2	502	coe_ENSLACT00000004085.1	JH129150.1	2	ele_XP_007890758.1	NW006890077.1	25
ste_g1841	1	1841	ste_g39710	61	160	gar_ENSLOCT00000011273.1	LG2	444	coe_ENSLACT00000026092.1	JH127304.1	11	ele_XP_007898172.1	NW006890128.1	5
ste_g1842	1	1842	ste_g39709	61	159	gar_ENSLOCT00000011339.1	LG2	447	-	-		ele_XP_007898164.1	NW006890128.1	2
ste_g1843	1	1843	ste_g39708	61	158	gar_ENSLOCT00000011440.1	LG2	450	coe_ENSLACT00000010546.1	JH127086.1	3	ele_XP_007890828.1	NW006890077.1	63
ste_g1844	1	1844	ste_g39707	61	157	gar_ENSLOCT00000011453.1	LG2	452	coe_ENSLACT00000012151.1	JH127086.1	5	ele_XP_007890834.1	NW006890077.1	65
ste_g1845	1	1845	ste_g39706	61	156	gar_ENSLOCT00000011515.1	LG2	455	coe_ENSLACT00000017397.1	JH127086.1	10	ele_XP_007890841.1	NW006890077.1	68
ste_g1846	1	1846	ste_g39705	61	155	gar_ENSLOCT00000011538.1	LG2	456	coe_ENSLACT00000013152.1	JH127583.1	5	ele_XP_007890842.1	NW006890077.1	69
ste_g1847	1	1847	ste_g39704	61	154	gar_ENSLOCT00000012337.1	LG2	511	-	-		ele_XP_007904726.1	NW006890218.1	21
ste_g1848	1	1848	ste_g39703	61	153	gar_ENSLOCT00000012319.1	LG2	509	coe_ENSLACT00000004535.1	JH127404.1	1	ele_XP_007902177.1	NW006890169.1	1
ste_g1849	1	1849	ste_g39702	61	152	-	-		-	-		ele_XP_007890232.1	NW006890074.1	33
ste_g1850	1	1850	ste_g39701	61	151	gar_ENSLOCT00000021692.1	LG2	742	coe_ENSLACT00000006523.1	JH129888.1	6	ele_XP_007890108.1	NW006890074.1	40
ste_g1852	1	1852	ste_g39699	61	149	gar_ENSLOCT00000003630.1	LG2	104	-	-		-	-
ste_g1853	1	1853	ste_g39698	61	148	gar_ENSLOCT00000003577.1	LG2	102	coe_ENSLACT00000009073.2	JH128930.1	1	ele_XP_007904733.1	NW006890218.1	8
ste_g1854	1	1854	ste_g39697	61	147	gar_ENSLOCT00000003566.1	LG2	101	-	-		-	-
ste_g1860	1	1860	ste_g2444	2	300	gar_ENSLOCT00000013033.1	LG2	561	coe_ENSLACT00000012789.1	JH126948.1	5	ele_XP_007890420.1	NW006890075.1	34
ste_g1861	1	1861	ste_g2443	2	299	gar_ENSLOCT00000013066.1	LG2	563	-	-		-	-
ste_g1862	1	1862	ste_g2442	2	298	gar_ENSLOCT00000009614.1	LG2	349	coe_ENSLACT00000005178.2	JH128557.1	1	ele_XP_007890321.1	NW006890075.1	38
ste_g1863	1	1863	ste_g2441	2	297	gar_ENSLOCT00000021676.1	LG2	347	coe_ENSLACT00000002558.1	JH131438.1	1	ele_XP_007890423.1	NW006890075.1	40
ste_g1864	1	1864	ste_g2440	2	296	gar_ENSLOCT00000009525.1	LG2	344	coe_ENSLACT00000002566.1	JH129981.1	1	ele_XP_007890325.1	NW006890075.1	43
ste_g1865	1	1865	ste_g2439	2	295	gar_ENSLOCT00000009478.1	LG2	342	-	-		ele_XP_007890424.1	NW006890075.1	45
ste_g1866	1	1866	ste_g2438	2	294	gar_ENSLOCT00000021675.1	LG2	340	-	-		ele_XP_007890333.1	NW006890075.1	47
ste_g1867	1	1867	ste_g2437	2	293	gar_ENSLOCT00000009428.1	LG2	338	coe_ENSLACT00000014896.1	JH126635.1	4	ele_XP_007890338.1	NW006890075.1	49
ste_g1868	1	1868	ste_g2436	2	292	gar_ENSLOCT00000009412.1	LG2	337	coe_ENSLACT00000016015.1	JH126635.1	6	ele_XP_007890344.1	NW006890075.1	50
ste_g1869	1	1869	ste_g2435	2	291	gar_ENSLOCT00000009376.1	LG2	336	coe_ENSLACT00000016347.1	JH126635.1	7	ele_XP_007890345.1	NW006890075.1	51
ste_g1871	1	1871	ste_g2434	2	290	gar_ENSLOCT00000009361.1	LG2	335	coe_ENSLACT00000018056.1	JH126635.1	8	ele_XP_007890426.1	NW006890075.1	52
ste_g1872	1	1872	ste_g2433	2	289	gar_ENSLOCT00000009350.1	LG2	334	coe_ENSLACT00000018202.1	JH126635.1	9	-	-
ste_g1873	1	1873	ste_g2431	2	287	gar_ENSLOCT00000009319.1	LG2	332	coe_ENSLACT00000020258.1	JH126635.1	11	ele_XP_007890347.1	NW006890075.1	54
ste_g1875	1	1875	ste_g2429	2	285	-	-		-	-		ele_XP_007890354.1	NW006890075.1	57
ste_g1876	1	1876	ste_g2428	2	284	gar_ENSLOCT00000009277.1	LG2	331	coe_ENSLACT00000020406.1	JH126635.1	12	ele_XP_007890351.1	NW006890075.1	55
ste_g1878	1	1878	ste_g2426	2	282	gar_ENSLOCT00000013439.1	LG2	591	coe_ENSLACT00000006796.1	JH128055.1	1	ele_XP_007890429.1	NW006890075.1	62
ste_g1881	1	1881	ste_g2424	2	280	gar_ENSLOCT00000013362.1	LG2	586	coe_ENSLACT00000006264.1	JH127011.1	1	ele_XP_007890368.1	NW006890075.1	67
ste_g1882	1	1882	ste_g2423	2	279	gar_ENSLOCT00000013322.1	LG2	584	-	-		ele_XP_007906785.1	NW006890272.1	3
ste_g1883	1	1883	ste_g2422	2	278	gar_ENSLOCT00000013310.1	LG2	583	coe_ENSLACT00000002249.1	JH130962.1	1	ele_XP_007906792.1	NW006890272.1	2
ste_g1899	1	1899	ste_g2415	2	271	gar_ENSLOCT00000014805.1	LG2	691	coe_ENSLACT00000004890.2	JH128008.1	2	ele_XP_007890383.1	NW006890075.1	84
ste_g1900	1	1900	ste_g2414	2	270	-	-		coe_ENSLACT00000021393.1	JH126584.1	13	ele_XP_007902818.1	NW006890179.1	41
ste_g1901	1	1901	ste_g2413	2	269	gar_ENSLOCT00000014814.1	LG2	692	coe_ENSLACT00000011719.1	JH127162.1	3	ele_XP_007895144.1	NW006890103.1	14
ste_g1902	1	1902	ste_g2412	2	268	gar_ENSLOCT00000014838.1	LG2	694	coe_ENSLACT00000016303.1	JH127020.1	3	ele_XP_007895132.1	NW006890103.1	12
ste_g1903	1	1903	ste_g2411	2	267	gar_ENSLOCT00000004822.1	LG2	149	coe_ENSLACT00000008318.1	JH128121.1	3	ele_XP_007895124.1	NW006890103.1	9
ste_g1904	1	1904	ste_g2410	2	266	gar_ENSLOCT00000004991.1	LG2	155	-	-		ele_XP_007895119.1	NW006890103.1	6
ste_g1905	1	1905	ste_g2409	2	265	gar_ENSLOCT00000005006.1	LG2	156	-	-		ele_XP_007895206.1	NW006890103.1	5
ste_g1906	1	1906	ste_g2408	2	264	gar_ENSLOCT00000004782.1	LG2	147	coe_ENSLACT00000002834.1	JH129809.1	3	ele_XP_007895205.1	NW006890103.1	4
ste_g1908	1	1908	ste_g2406	2	262	gar_ENSLOCT00000013524.1	LG2	595	coe_ENSLACT00000013142.1	JH127641.1	8	ele_XP_007895363.1	NW006890105.1	29
ste_g1909	1	1909	ste_g2405	2	261	gar_ENSLOCT00000009032.1	LG2	318	coe_ENSLACT00000012043.1	JH127392.1	5	ele_XP_007895401.1	NW006890105.1	31
ste_g1910	1	1910	ste_g2404	2	260	gar_ENSLOCT00000009077.1	LG2	320	-	-		ele_XP_007895354.1	NW006890105.1	25
ste_g1912	1	1912	ste_g2403	2	259	-	-		-	-		ele_XP_007895375.1	NW006890105.1	34
ste_g1913	1	1913	ste_g2402	2	258	-	-		-	-		ele_XP_007883389.1	NW006892185.1	1
ste_g1914	1	1914	ste_g2401	2	257	gar_ENSLOCT00000012873.1	LG2	548	-	-		ele_XP_007895383.1	NW006890105.1	42
ste_g1916	1	1916	ste_g2399	2	255	gar_ENSLOCT00000012835.1	LG2	546	-	-		ele_XP_007891330.1	NW006890080.1	49
ste_g1917	1	1917	ste_g2398	2	254	gar_ENSLOCT00000012819.1	LG2	544	coe_ENSLACT00000003002.1	JH128888.1	1	ele_XP_007891331.1	NW006890080.1	51
ste_g1921	1	1921	ste_g2373	2	229	gar_ENSLOCT00000010187.1	LG2	380	coe_ENSLACT00000003242.2	JH130240.1	1	-	-
ste_g1923	1	1923	ste_g2372	2	228	gar_ENSLOCT00000010338.1	LG2	387	coe_ENSLACT00000009387.2	JH127407.1	6	ele_XP_007890735.1	NW006890077.1	16
ste_g1924	1	1924	ste_g2371	2	227	gar_ENSLOCT00000010350.1	LG2	388	coe_ENSLACT00000006588.2	JH127407.1	5	ele_XP_007897551.1	NW006890122.1	19
ste_g1925	1	1925	ste_g2370	2	226	gar_ENSLOCT00000010408.1	LG2	391	coe_ENSLACT00000025837.1	JH127407.1	2	-	-
ste_g1926	1	1926	ste_g2369	2	225	gar_ENSLOCT00000010444.1	LG2	393	-	-		ele_XP_007897548.1	NW006890122.1	15
ste_g1927	1	1927	ste_g2368	2	224	gar_ENSLOCT00000010473.1	LG2	395	coe_ENSLACT00000014226.1	JH126872.1	1	ele_XP_007897542.1	NW006890122.1	13
ste_g1928	1	1928	ste_g2365	2	221	gar_ENSLOCT00000010515.1	LG2	397	coe_ENSLACT00000001969.1	JH131874.1	1	ele_XP_007897573.1	NW006890122.1	11
ste_g1929	1	1929	ste_g2364	2	220	gar_ENSLOCT00000010564.1	LG2	399	coe_ENSLACT00000001675.1	JH128599.1	1	ele_XP_007897533.1	NW006890122.1	9
ste_g1930	1	1930	ste_g2363	2	219	gar_ENSLOCT00000010681.1	LG2	404	coe_ENSLACT00000004737.1	JH128037.1	2	-	-
ste_g1931	1	1931	ste_g2362	2	218	gar_ENSLOCT00000010791.1	LG2	410	coe_ENSLACT00000009092.1	JH128641.1	2	ele_XP_007895557.1	NW006890107.1	7
ste_g1932	1	1932	ste_g2361	2	217	gar_ENSLOCT00000010822.1	LG2	412	coe_ENSLACT00000019037.1	JH126676.1	14	ele_XP_007895558.1	NW006890107.1	8
ste_g1933	1	1933	ste_g2359	2	215	gar_ENSLOCT00000010889.1	LG2	416	coe_ENSLACT00000016031.2	JH126676.1	9	-	-
ste_g1934	1	1934	ste_g2358	2	214	gar_ENSLOCT00000010900.1	LG2	417	coe_ENSLACT00000015299.2	JH126676.1	6	ele_XP_007895569.1	NW006890107.1	15
ste_g1935	1	1935	ste_g2357	2	213	gar_ENSLOCT00000010913.1	LG2	418	coe_ENSLACT00000014417.1	JH126676.1	4	ele_XP_007895570.1	NW006890107.1	17
ste_g1936	1	1936	ste_g2356	2	212	gar_ENSLOCT00000010924.1	LG2	419	coe_ENSLACT00000012694.2	JH126676.1	3	ele_XP_007895572.1	NW006890107.1	19
ste_g1937	1	1937	ste_g2355	2	211	gar_ENSLOCT00000010945.1	LG2	420	-	-		ele_XP_007895573.1	NW006890107.1	20
ste_g1938	1	1938	ste_g2354	2	210	gar_ENSLOCT00000010958.1	LG2	421	coe_ENSLACT00000010218.1	JH126676.1	2	ele_XP_007895574.1	NW006890107.1	21
ste_g1940	1	1940	ste_g2351	2	207	gar_ENSLOCT00000010991.1	LG2	424	coe_ENSLACT00000004090.2	JH127193.1	2	ele_XP_007895579.1	NW006890107.1	24
ste_g1944	1	1944	ste_g2347	2	203	gar_ENSLOCT00000011062.1	LG2	428	coe_ENSLACT00000008963.1	JH128879.1	1	ele_XP_007891305.1	NW006890080.1	37
ste_g1945	1	1945	ste_g2345	2	201	gar_ENSLOCT00000011124.1	LG2	432	coe_ENSLACT00000015426.1	JH126726.1	4	ele_XP_007891309.1	NW006890080.1	41
ste_g1947	1	1947	ste_g2344	2	200	gar_ENSLOCT00000011139.1	LG2	433	coe_ENSLACT00000016842.1	JH126726.1	5	ele_XP_007891317.1	NW006890080.1	42
ste_g1948	1	1948	ste_g2343	2	199	gar_ENSLOCT00000021678.1	LG2	434	coe_ENSLACT00000017577.1	JH126726.1	6	ele_XP_007891322.1	NW006890080.1	43
ste_g1949	1	1949	ste_g2338	2	194	gar_ENSLOCT00000003344.1	LG2	90	coe_ENSLACT00000017688.1	JH126729.1	10	ele_XP_007890219.1	NW006890074.1	110
ste_g1952	1	1952	ste_g2334	2	190	gar_ENSLOCT00000003403.1	LG2	93	coe_ENSLACT00000015943.1	JH126729.1	6	ele_XP_007904693.1	NW006890218.1	1
ste_g1953	1	1953	ste_g2332	2	188	gar_ENSLOCT00000003478.1	LG2	97	coe_ENSLACT00000009800.1	JH126729.1	3	ele_XP_007904705.1	NW006890218.1	4
ste_g1954	1	1954	ste_g2342	2	198	gar_ENSLOCT00000011204.1	LG2	439	coe_ENSLACT00000010504.1	JH127304.1	6	ele_XP_007898231.1	NW006890128.1	9
ste_g1955	1	1955	ste_g2341	2	197	gar_ENSLOCT00000011219.1	LG2	440	coe_ENSLACT00000011429.1	JH127304.1	7	ele_XP_007898176.1	NW006890128.1	8
ste_g1956	1	1956	ste_g2340	2	196	gar_ENSLOCT00000011248.1	LG2	442	coe_ENSLACT00000013127.1	JH127304.1	9	ele_XP_007898175.1	NW006890128.1	6
ste_g1962	1	1962	ste_g2328	2	184	gar_ENSLOCT00000009738.1	LG2	354	coe_ENSLACT00000005545.1	JH128034.1	4	-	-
ste_g1965	1	1965	ste_g2325	2	181	gar_ENSLOCT00000009156.1	LG2	325	coe_ENSLACT00000009350.2	JH128943.1	8	-	-
ste_g1967	1	1967	ste_g2323	2	179	gar_ENSLOCT00000009126.1	LG2	323	-	-		-	-
ste_g1968	1	1968	ste_g2322	2	178	gar_ENSLOCT00000009110.1	LG2	322	-	-		ele_XP_007890287.1	NW006890075.1	19
ste_g1973	1	1973	ste_g2320	2	176	-	-		coe_ENSLACT00000002865.1	JH129002.1	2	-	-
ste_g1974	1	1974	ste_g2319	2	175	gar_ENSLOCT00000005795.1	LG2	188	-	-		ele_XP_007895328.1	NW006890105.1	10
ste_g1975	1	1975	ste_g2318	2	174	gar_ENSLOCT00000005812.1	LG2	189	coe_ENSLACT00000000363.1	JH129906.1	1	ele_XP_007910495.1	NW006890833.1	2
ste_g1976	1	1976	ste_g2317	2	173	gar_ENSLOCT00000005867.1	LG2	191	coe_ENSLACT00000012918.1	JH127029.1	8	ele_XP_007883174.1	NW006891761.1	1
ste_g1977	1	1977	ste_g2316	2	172	gar_ENSLOCT00000005950.1	LG2	194	coe_ENSLACT00000004876.2	JH129942.1	3	ele_XP_007895339.1	NW006890105.1	17
ste_g1978	1	1978	ste_g2315	2	171	gar_ENSLOCT00000005976.1	LG2	196	-	-		ele_XP_007895342.1	NW006890105.1	19
ste_g1979	1	1979	ste_g2310	2	166	gar_ENSLOCT00000014272.1	LG2	654	coe_ENSLACT00000010877.1	JH127526.1	4	ele_XP_007890154.1	NW006890074.1	66
ste_g1989	1	1989	ste_g2300	2	156	gar_ENSLOCT00000003887.1	LG23	132	-	-		-	-
ste_g1990	1	1990	ste_g2299	2	155	gar_ENSLOCT00000008999.1	LG2	316	coe_ENSLACT00000009377.1	JH127438.1	3	ele_XP_007895179.1	NW006890103.1	31
ste_g1991	1	1991	ste_g2298	2	154	gar_ENSLOCT00000008966.1	LG2	315	coe_ENSLACT00000008635.1	JH128604.1	1	ele_XP_007895210.1	NW006890103.1	29
ste_g1992	1	1992	ste_g2297	2	153	-	-		coe_ENSLACT00000001058.2	JH130556.1	1	ele_XP_007895170.1	NW006890103.1	28
ste_g1993	1	1993	ste_g2296	2	152	gar_ENSLOCT00000008919.1	LG2	314	coe_ENSLACT00000003154.1	JH127973.1	2	ele_XP_007895167.1	NW006890103.1	27
ste_g1994	1	1994	ste_g2295	2	151	gar_ENSLOCT00000008793.1	LG2	310	-	-		ele_XP_007895162.1	NW006890103.1	25
ste_g1996	1	1996	ste_g2293	2	149	gar_ENSLOCT00000001424.1	LG2	16	coe_ENSLACT00000001035.1	JH126947.1	1	ele_XP_007896199.1	NW006890112.1	27
ste_g1999	1	1999	ste_g2290	2	146	gar_ENSLOCT00000001444.1	LG2	17	coe_ENSLACT00000026440.1	JH127845.1	5	ele_XP_007896203.1	NW006890112.1	28
ste_g2000	1	2000	ste_g2289	2	145	gar_ENSLOCT00000001484.1	LG2	18	coe_ENSLACT00000012996.1	JH127845.1	4	ele_XP_007896204.1	NW006890112.1	29
ste_g2001	1	2001	ste_g2288	2	144	-	-		coe_ENSLACT00000012495.1	JH127845.1	3	ele_XP_007896205.1	NW006890112.1	30
ste_g2003	1	2003	ste_g2286	2	142	gar_ENSLOCT00000003927.1	LG3	143	coe_ENSLACT00000025981.1	JH128013.1	13	ele_XP_007898402.1	NW006890130.1	43
ste_g2004	1	2004	ste_g2285	2	141	gar_ENSLOCT00000008639.1	LG2	303	coe_ENSLACT00000025723.1	JH127020.1	2	ele_XP_007895151.1	NW006890103.1	19
ste_g2005	1	2005	ste_g2284	2	140	gar_ENSLOCT00000008658.1	LG2	304	-	-		ele_XP_007895155.1	NW006890103.1	20
ste_g2007	1	2007	ste_g2283	2	139	gar_ENSLOCT00000008515.1	LG2	297	coe_ENSLACT00000006916.1	JH128008.1	3	ele_XP_007890438.1	NW006890075.1	85
ste_g2008	1	2008	ste_g2281	2	137	gar_ENSLOCT00000008463.1	LG2	294	-	-		ele_XP_007890386.1	NW006890075.1	88
ste_g2009	1	2009	ste_g2280	2	136	gar_ENSLOCT00000008392.1	LG2	291	-	-		ele_XP_007890391.1	NW006890075.1	92
ste_g2010	1	2010	ste_g2279	2	135	gar_ENSLOCT00000008374.1	LG2	290	coe_ENSLACT00000015169.1	JH127291.1	4	ele_XP_007890390.1	NW006890075.1	93
ste_g2012	1	2012	ste_g2278	2	134	gar_ENSLOCT00000008226.1	LG2	286	-	-		ele_XP_007890397.1	NW006890075.1	97
ste_g2015	1	2015	ste_g2276	2	132	gar_ENSLOCT00000008109.1	LG2	280	coe_ENSLACT00000001203.1	JH129096.1	1	-	-
ste_g2017	1	2017	ste_g2273	2	129	gar_ENSLOCT00000008055.1	LG2	278	-	-		ele_XP_007895313.1	NW006890105.1	2
ste_g2018	1	2018	ste_g2272	2	128	gar_ENSLOCT00000008040.1	LG2	277	coe_ENSLACT00000025057.1	JH128380.1	3	ele_XP_007910053.1	NW006890644.1	1
ste_g2019	1	2019	ste_g2271	2	127	gar_ENSLOCT00000008008.1	LG2	275	-	-		ele_XP_007888899.1	NW006890069.1	59
ste_g2020	1	2020	ste_g2270	2	126	gar_ENSLOCT00000007970.1	LG2	274	coe_ENSLACT00000014036.1	JH127501.1	5	ele_XP_007888898.1	NW006890069.1	58
ste_g2021	1	2021	ste_g2269	2	125	-	-		coe_ENSLACT00000004582.1	JH129622.1	3	ele_XP_007891343.1	NW006890080.1	31
ste_g2022	1	2022	ste_g2268	2	124	gar_ENSLOCT00000007755.1	LG2	266	-	-		ele_XP_007891344.1	NW006890080.1	34
ste_g2023	1	2023	ste_g2267	2	123	gar_ENSLOCT00000007729.1	LG2	265	coe_ENSLACT00000021153.1	JH126588.1	33	ele_XP_007891300.1	NW006890080.1	35
ste_g2029	1	2029	ste_g2256	2	112	gar_ENSLOCT00000007340.1	LG2	256	coe_ENSLACT00000018028.2	JH126959.1	11	ele_XP_007890282.1	NW006890075.1	15
ste_g2030	1	2030	ste_g2255	2	111	gar_ENSLOCT00000007268.1	LG2	254	coe_ENSLACT00000017287.1	JH126959.1	8	ele_XP_007890280.1	NW006890075.1	13
ste_g2031	1	2031	ste_g2254	2	110	gar_ENSLOCT00000007178.1	LG2	251	coe_ENSLACT00000014911.1	JH126959.1	4	ele_XP_007890416.1	NW006890075.1	9
ste_g2032	1	2032	ste_g2253	2	109	gar_ENSLOCT00000007081.1	LG2	248	coe_ENSLACT00000020712.1	JH126635.1	14	ele_XP_007890271.1	NW006890075.1	5
ste_g2033	1	2033	ste_g2252	2	108	gar_ENSLOCT00000007062.1	LG2	247	coe_ENSLACT00000020093.2	JH126693.1	18	ele_XP_007890415.1	NW006890075.1	4
ste_g2034	1	2034	ste_g2251	2	107	-	-		coe_ENSLACT00000019632.2	JH126693.1	17	ele_XP_007890269.1	NW006890075.1	3
ste_g2035	1	2035	ste_g2250	2	106	gar_ENSLOCT00000007002.1	LG2	244	coe_ENSLACT00000018833.2	JH126693.1	15	ele_XP_007890265.1	NW006890075.1	1
ste_g2036	1	2036	ste_g2249	2	105	gar_ENSLOCT00000006982.1	LG2	243	coe_ENSLACT00000017911.1	JH126693.1	14	ele_XP_007903582.1	NW006890193.1	28
ste_g2037	1	2037	ste_g2248	2	104	gar_ENSLOCT00000006966.1	LG2	242	coe_ENSLACT00000017800.1	JH126693.1	13	ele_XP_007903581.1	NW006890193.1	27
ste_g2038	1	2038	ste_g2247	2	103	gar_ENSLOCT00000006948.1	LG2	241	coe_ENSLACT00000017124.1	JH126693.1	12	ele_XP_007903580.1	NW006890193.1	26
ste_g2041	1	2041	ste_g2244	2	100	gar_ENSLOCT00000006803.1	LG2	236	-	-		ele_XP_007903571.1	NW006890193.1	20
ste_g2042	1	2042	ste_g2243	2	99	gar_ENSLOCT00000021671.1	LG2	235	-	-		-	-
ste_g2043	1	2043	ste_g2242	2	98	gar_ENSLOCT00000021667.1	LG2	229	coe_ENSLACT00000009207.1	JH126693.1	3	ele_XP_007903564.1	NW006890193.1	16
ste_g2044	1	2044	ste_g2241	2	97	gar_ENSLOCT00000006662.1	LG2	226	coe_ENSLACT00000001512.1	JH127935.1	1	ele_XP_007903555.1	NW006890193.1	13
ste_g2045	1	2045	ste_g2240	2	96	gar_ENSLOCT00000006584.1	LG2	223	coe_ENSLACT00000007445.1	JH127935.1	4	ele_XP_007903547.1	NW006890193.1	10
ste_g2049	1	2049	ste_g2237	2	93	gar_ENSLOCT00000006539.1	LG2	221	-	-		-	-
ste_g2051	1	2051	ste_g2236	2	92	gar_ENSLOCT00000006513.1	LG2	219	coe_ENSLACT00000003232.1	JH128566.1	1	ele_XP_007903531.1	NW006890193.1	6
ste_g2052	1	2052	ste_g2235	2	91	gar_ENSLOCT00000006478.1	LG2	217	coe_ENSLACT00000005250.1	JH128566.1	3	ele_XP_007903528.1	NW006890193.1	4
ste_g2053	1	2053	ste_g2234	2	90	gar_ENSLOCT00000021685.1	LG2	597	coe_ENSLACT00000008717.1	JH128566.1	5	ele_XP_007903524.1	NW006890193.1	2
ste_g2056	1	2056	ste_g2232	2	88	gar_ENSLOCT00000013608.1	LG2	601	coe_ENSLACT00000004510.1	JH127037.1	3	ele_XP_007897993.1	NW006890126.1	40
ste_g2059	1	2059	ste_g2230	2	86	gar_ENSLOCT00000013676.1	LG2	607	coe_ENSLACT00000015675.1	JH127037.1	9	ele_XP_007897984.1	NW006890126.1	33
ste_g2060	1	2060	ste_g2229	2	85	gar_ENSLOCT00000013705.1	LG2	609	coe_ENSLACT00000016375.1	JH127037.1	11	ele_XP_007897983.1	NW006890126.1	31
ste_g2062	1	2062	ste_g2227	2	83	-	-		coe_ENSLACT00000000019.1	JH128178.1	1	ele_XP_007891284.1	NW006890080.1	27
ste_g2063	1	2063	ste_g2226	2	82	gar_ENSLOCT00000013995.1	LG2	632	-	-		-	-
ste_g2066	1	2066	ste_g2223	2	79	gar_ENSLOCT00000001597.1	LG2	23	coe_ENSLACT00000008419.1	JH128178.1	2	ele_XP_007891283.1	NW006890080.1	26
ste_g2067	1	2067	ste_g2222	2	78	gar_ENSLOCT00000001614.1	LG2	24	coe_ENSLACT00000011546.1	JH128178.1	4	ele_XP_007891341.1	NW006890080.1	25
ste_g2068	1	2068	ste_g2221	2	77	gar_ENSLOCT00000001642.1	LG2	25	coe_ENSLACT00000000391.2	JH126616.1	1	ele_XP_007891281.1	NW006890080.1	24
ste_g2070	1	2070	ste_g2220	2	76	-	-		-	-		ele_XP_007891276.1	NW006890080.1	23
ste_g2071	1	2071	ste_g2219	2	75	gar_ENSLOCT00000022107.1	LG2	28	coe_ENSLACT00000009056.1	JH126616.1	4	ele_XP_007891273.1	NW006890080.1	20
ste_g2073	1	2073	ste_g2217	2	73	gar_ENSLOCT00000001755.1	LG2	31	coe_ENSLACT00000011236.2	JH126616.1	7	ele_XP_007891266.1	NW006890080.1	18
ste_g2074	1	2074	ste_g2216	2	72	gar_ENSLOCT00000001801.1	LG2	33	coe_ENSLACT00000015871.1	JH126616.1	10	ele_XP_007891262.1	NW006890080.1	16
ste_g2075	1	2075	ste_g2215	2	71	gar_ENSLOCT00000001866.1	LG2	35	coe_ENSLACT00000025799.1	JH126616.1	12	ele_XP_007891260.1	NW006890080.1	14
ste_g2076	1	2076	ste_g2214	2	70	gar_ENSLOCT00000001904.1	LG2	36	coe_ENSLACT00000019071.1	JH126616.1	13	-	-
ste_g2079	1	2079	ste_g2211	2	67	gar_ENSLOCT00000001967.1	LG2	39	coe_ENSLACT00000003263.1	JH128805.1	1	ele_XP_007891251.1	NW006890080.1	8
ste_g2080	1	2080	ste_g2210	2	66	gar_ENSLOCT00000002069.1	LG2	41	coe_ENSLACT00000008206.1	JH127695.1	4	ele_XP_007891249.1	NW006890080.1	6
ste_g2081	1	2081	ste_g2209	2	65	gar_ENSLOCT00000002093.1	LG2	43	coe_ENSLACT00000007179.2	JH127695.1	2	ele_XP_007891335.1	NW006890080.1	3
ste_g2082	1	2082	ste_g2208	2	64	gar_ENSLOCT00000002110.1	LG2	44	coe_ENSLACT00000006023.2	JH127695.1	1	ele_XP_007891246.1	NW006890080.1	2
ste_g2083	1	2083	ste_g2207	2	63	gar_ENSLOCT00000002146.1	LG2	45	coe_ENSLACT00000013869.1	JH126923.1	1	ele_XP_007891245.1	NW006890080.1	1
ste_g2085	1	2085	ste_g2205	2	61	gar_ENSLOCT00000002174.1	LG2	46	coe_ENSLACT00000017520.1	JH126923.1	2	ele_XP_007897928.1	NW006890126.1	1
ste_g2087	1	2087	ste_g2203	2	59	gar_ENSLOCT00000002218.1	LG2	47	coe_ENSLACT00000003282.1	JH128053.1	2	ele_XP_007897929.1	NW006890126.1	2
ste_g2088	1	2088	ste_g2202	2	58	gar_ENSLOCT00000002284.1	LG2	50	-	-		ele_XP_007897933.1	NW006890126.1	5
ste_g2089	1	2089	ste_g2201	2	57	gar_ENSLOCT00000002299.1	LG2	51	coe_ENSLACT00000018319.1	JH126884.1	6	ele_XP_007897935.1	NW006890126.1	6
ste_g2090	1	2090	ste_g2200	2	56	gar_ENSLOCT00000002369.1	LG2	54	coe_ENSLACT00000013057.1	JH126884.1	1	ele_XP_007897940.1	NW006890126.1	9
ste_g2091	1	2091	ste_g2199	2	55	gar_ENSLOCT00000002387.1	LG2	55	-	-		ele_XP_007889897.1	NW006890073.1	99
ste_g2092	1	2092	ste_g2198	2	54	gar_ENSLOCT00000002420.1	LG2	57	coe_ENSLACT00000003918.1	JH127747.1	1	ele_XP_007897947.1	NW006890126.1	11
ste_g2093	1	2093	ste_g2197	2	53	gar_ENSLOCT00000006463.1	LG2	216	coe_ENSLACT00000009868.2	JH127747.1	2	-	-
ste_g2095	1	2095	ste_g2195	2	51	gar_ENSLOCT00000006292.1	LG2	211	coe_ENSLACT00000007800.1	JH127607.1	2	ele_XP_007897958.1	NW006890126.1	16
ste_g2097	1	2097	ste_g2193	2	49	gar_ENSLOCT00000005072.1	LG2	159	coe_ENSLACT00000012012.1	JH127607.1	7	ele_XP_007897969.1	NW006890126.1	22
ste_g2098	1	2098	ste_g2192	2	48	gar_ENSLOCT00000005043.1	LG2	158	coe_ENSLACT00000011379.1	JH127607.1	6	ele_XP_007897965.1	NW006890126.1	20
ste_g2099	1	2099	ste_g2191	2	47	gar_ENSLOCT00000006255.1	LG2	208	coe_ENSLACT00000010340.1	JH127607.1	5	ele_XP_007897966.1	NW006890126.1	19
ste_g2100	1	2100	ste_g2190	2	46	gar_ENSLOCT00000006271.1	LG2	209	coe_ENSLACT00000025903.1	JH127607.1	4	ele_XP_007897963.1	NW006890126.1	18
ste_g2101	1	2101	ste_g2188	2	44	gar_ENSLOCT00000005328.1	LG2	169	coe_ENSLACT00000010377.1	JH128380.1	4	ele_XP_007888908.1	NW006890069.1	62
ste_g2102	1	2102	ste_g2187	2	43	gar_ENSLOCT00000005307.1	LG2	168	coe_ENSLACT00000011277.1	JH128380.1	6	ele_XP_007888907.1	NW006890069.1	61
ste_g2103	1	2103	ste_g2186	2	42	gar_ENSLOCT00000005282.1	LG2	167	coe_ENSLACT00000001690.1	JH127881.1	1	ele_XP_007888902.1	NW006890069.1	60
ste_g2104	1	2104	ste_g2185	2	41	gar_ENSLOCT00000005242.1	LG2	165	coe_ENSLACT00000001681.1	JH130436.1	1	-	-
ste_g2107	1	2107	ste_g2183	2	39	gar_ENSLOCT00000005574.1	LG2	177	coe_ENSLACT00000020845.1	JH126591.1	24	-	-
ste_g2108	1	2108	ste_g2182	2	38	gar_ENSLOCT00000005618.1	LG2	178	coe_ENSLACT00000026494.1	JH127322.1	2	-	-
ste_g2115	1	2115	ste_g2175	2	31	gar_ENSLOCT00000005679.1	LG2	181	-	-		ele_XP_007895399.1	NW006890105.1	6
ste_g2116	1	2116	ste_g2174	2	30	gar_ENSLOCT00000005713.1	LG2	183	-	-		-	-
ste_g2118	1	2118	ste_g2172	2	28	gar_ENSLOCT00000005733.1	LG2	184	coe_ENSLACT00000010376.1	JH128614.1	3	ele_XP_007895345.1	NW006890105.1	21
ste_g2120	1	2120	ste_g2171	2	27	gar_ENSLOCT00000006087.1	LG2	200	-	-		ele_XP_007895343.1	NW006890105.1	20
ste_g2121	1	2121	ste_g2170	2	26	gar_ENSLOCT00000001360.1	LG2	13	coe_ENSLACT00000000852.1	JH133727.1	1	-	-
ste_g2122	1	2122	ste_g2169	2	25	-	-		coe_ENSLACT00000005090.1	JH128706.1	3	ele_XP_007896197.1	NW006890112.1	26
ste_g2123	1	2123	ste_g2168	2	24	gar_ENSLOCT00000001500.1	LG2	19	-	-		-	-
ste_g2124	1	2124	ste_g2167	2	23	-	-		-	-		ele_XP_007896195.1	NW006890112.1	25
ste_g2126	1	2126	ste_g2165	2	21	gar_ENSLOCT00000006233.1	LG2	207	coe_ENSLACT00000003015.1	JH129906.1	2	-	-
ste_g2128	1	2128	ste_g2163	2	19	gar_ENSLOCT00000006168.1	LG2	204	coe_ENSLACT00000009736.1	JH128619.1	4	-	-
ste_g2129	1	2129	ste_g2162	2	18	gar_ENSLOCT00000006104.1	LG2	201	-	-		ele_XP_007910500.1	NW006890833.1	1
ste_g2135	1	2135	ste_g2156	2	12	gar_ENSLOCT00000005762.1	LG2	186	-	-		ele_XP_007895323.1	NW006890105.1	8
ste_g2136	1	2136	ste_g2155	2	11	gar_ENSLOCT00000006025.1	LG2	198	coe_ENSLACT00000007237.1	JH127649.1	3	ele_XP_007895400.1	NW006890105.1	13
ste_g2137	1	2137	ste_g2154	2	10	gar_ENSLOCT00000006068.1	LG2	199	coe_ENSLACT00000004434.1	JH127649.1	2	-	-
ste_g2138	1	2138	ste_g2153	2	9	-	-		coe_ENSLACT00000011450.1	JH128136.1	2	ele_XP_007896229.1	NW006890112.1	49
ste_g2142	1	2142	ste_g2147	2	3	gar_ENSLOCT00000000250.1	AHAT01043906.1	1	coe_ENSLACT00000011425.1	JH127029.1	5	-	-
ste_g2144	1	2144	ste_g2146	2	2	gar_ENSLOCT00000019081.1	LG8	155	-	-		-	-
ste_g2379	2	235	ste_g43645	61	4095	gar_ENSLOCT00000009946.1	LG2	367	coe_ENSLACT00000013077.1	JH127681.1	5	ele_XP_007898218.1	NW006890128.1	37
ste_g2385	2	241	ste_g43638	61	4088	gar_ENSLOCT00000014468.1	LG2	667	coe_ENSLACT00000006518.1	JH127748.1	3	ele_XP_007898192.1	NW006890128.1	21
ste_g2386	2	242	ste_g43637	61	4087	gar_ENSLOCT00000014454.1	LG2	666	coe_ENSLACT00000008781.1	JH127748.1	5	ele_XP_007898191.1	NW006890128.1	20
ste_g2387	2	243	ste_g43636	61	4086	gar_ENSLOCT00000021688.1	LG2	664	coe_ENSLACT00000013601.1	JH127748.1	8	ele_XP_007898189.1	NW006890128.1	18
ste_g2388	2	244	ste_g43635	61	4085	gar_ENSLOCT00000012530.1	LG2	523	coe_ENSLACT00000014275.2	JH127254.1	4	ele_XP_007898188.1	NW006890128.1	16
ste_g2389	2	245	ste_g43634	61	4084	gar_ENSLOCT00000012542.1	LG2	524	coe_ENSLACT00000012382.1	JH127254.1	3	ele_XP_007898187.1	NW006890128.1	15
ste_g2390	2	246	ste_g43633	61	4083	gar_ENSLOCT00000012551.1	LG2	525	coe_ENSLACT00000009798.1	JH127254.1	2	-	-
ste_g2391	2	247	ste_g43631	61	4081	gar_ENSLOCT00000012592.1	LG2	528	coe_ENSLACT00000002911.1	JH128011.1	1	-	-
ste_g2392	2	248	ste_g43630	61	4080	gar_ENSLOCT00000012613.1	LG2	530	coe_ENSLACT00000001684.1	JH127304.1	1	ele_XP_007898184.1	NW006890128.1	12
ste_g2393	2	249	ste_g43629	61	4079	gar_ENSLOCT00000012619.1	LG2	531	coe_ENSLACT00000005803.1	JH127304.1	4	ele_XP_007898183.1	NW006890128.1	10
ste_g3203	2	1059	ste_g43793	61	4243	gar_ENSLOCT00000014068.1	LG2	639	coe_ENSLACT00000013894.1	JH126823.1	7	ele_XP_007906243.1	NW006890255.1	9
ste_g3204	2	1060	ste_g43794	61	4244	gar_ENSLOCT00000014080.1	LG2	640	-	-		ele_XP_007906251.1	NW006890255.1	10
ste_g3205	2	1061	ste_g43795	61	4245	gar_ENSLOCT00000014107.1	LG2	643	coe_ENSLACT00000026514.1	JH127237.1	6	ele_XP_007890817.1	NW006890077.1	60
ste_g3206	2	1062	ste_g43796	61	4246	gar_ENSLOCT00000014125.1	LG2	644	coe_ENSLACT00000003773.1	JH130928.1	1	ele_XP_007890871.1	NW006890077.1	59
ste_g3207	2	1063	ste_g43797	61	4247	gar_ENSLOCT00000014136.1	LG2	645	coe_ENSLACT00000013757.1	JH127237.1	3	ele_XP_007890813.1	NW006890077.1	58
ste_g3209	2	1065	ste_g43800	61	4250	gar_ENSLOCT00000014167.1	LG2	647	coe_ENSLACT00000000992.1	JH127502.1	1	ele_XP_007890809.1	NW006890077.1	56
ste_g3211	2	1067	ste_g43801	61	4251	gar_ENSLOCT00000014177.1	LG2	648	coe_ENSLACT00000026306.1	JH126958.1	2	ele_XP_007897170.1	NW006890118.1	14
ste_g3284	2	1140	ste_g39646	61	96	gar_ENSLOCT00000010077.1	LG2	375	coe_ENSLACT00000006696.1	JH129244.1	1	ele_XP_007890718.1	NW006890077.1	5
ste_g3285	2	1141	ste_g39645	61	95	gar_ENSLOCT00000010049.1	LG2	373	coe_ENSLACT00000013902.1	JH127147.1	3	ele_XP_007890716.1	NW006890077.1	3
ste_g3286	2	1142	ste_g39644	61	94	gar_ENSLOCT00000010039.1	LG2	372	coe_ENSLACT00000011404.2	JH127147.1	2	ele_XP_007890713.1	NW006890077.1	2
ste_g3288	2	1144	ste_g39642	61	92	gar_ENSLOCT00000010024.1	LG2	371	coe_ENSLACT00000007914.1	JH127147.1	1	ele_XP_007898228.1	NW006890128.1	42
ste_g3289	2	1145	ste_g39641	61	91	gar_ENSLOCT00000010009.1	LG2	370	coe_ENSLACT00000001510.1	JH127681.1	1	ele_XP_007898225.1	NW006890128.1	41
ste_g3291	2	1147	ste_g39639	61	89	gar_ENSLOCT00000009975.1	LG2	368	coe_ENSLACT00000008115.1	JH127681.1	4	ele_XP_007898222.1	NW006890128.1	38
ste_g3292	2	1148	ste_g39638	61	88	gar_ENSLOCT00000021677.1	LG2	366	coe_ENSLACT00000002855.1	JH129969.1	1	ele_XP_007898215.1	NW006890128.1	36
ste_g3294	2	1150	ste_g39636	61	86	gar_ENSLOCT00000014492.1	LG2	668	coe_ENSLACT00000004063.1	JH127748.1	1	ele_XP_007898193.1	NW006890128.1	22
ste_g3295	2	1151	ste_g39635	61	85	gar_ENSLOCT00000014439.1	LG2	665	coe_ENSLACT00000011677.1	JH127748.1	7	ele_XP_007898190.1	NW006890128.1	19
ste_g3297	2	1153	ste_g39633	61	83	gar_ENSLOCT00000012570.1	LG2	527	coe_ENSLACT00000007312.1	JH127254.1	1	ele_XP_007898232.1	NW006890128.1	13
ste_g3298	2	1154	ste_g39632	61	82	gar_ENSLOCT00000012626.1	LG2	532	coe_ENSLACT00000007849.1	JH127304.1	5	-	-
ste_g4011	3	28	ste_g6811	4	955	gar_ENSLOCT00000012236.1	LG9	417	coe_ENSLACT00000012140.1	JH127212.1	4	-	-
ste_g4012	3	29	ste_g6810	4	954	gar_ENSLOCT00000012241.1	LG9	418	coe_ENSLACT00000013419.1	JH127212.1	5	ele_XP_007904554.1	NW006890213.1	4
ste_g4013	3	30	ste_g6809	4	953	gar_ENSLOCT00000012253.1	LG9	419	coe_ENSLACT00000013830.1	JH127212.1	6	ele_XP_007904552.1	NW006890213.1	3
ste_g4015	3	32	ste_g6808	4	952	gar_ENSLOCT00000015536.1	LG9	636	-	-		ele_XP_007904551.1	NW006890213.1	2
ste_g4018	3	35	ste_g6806	4	950	gar_ENSLOCT00000015496.1	LG9	633	coe_ENSLACT00000003729.1	JH127280.1	2	ele_XP_007908018.1	NW006890325.1	5
ste_g4019	3	36	ste_g6804	4	948	gar_ENSLOCT00000015444.1	LG9	629	coe_ENSLACT00000006557.1	JH127836.1	1	ele_XP_007909180.1	NW006890422.1	2
ste_g4021	3	38	ste_g6802	4	946	gar_ENSLOCT00000015414.1	LG9	625	coe_ENSLACT00000025220.1	JH127244.1	1	ele_XP_007906521.1	NW006890263.1	10
ste_g4022	3	39	ste_g6801	4	945	gar_ENSLOCT00000015397.1	LG9	623	coe_ENSLACT00000013114.1	JH127244.1	4	ele_XP_007906520.1	NW006890263.1	8
ste_g4023	3	40	ste_g6800	4	944	gar_ENSLOCT00000015381.1	LG9	621	coe_ENSLACT00000010188.2	JH127332.1	3	ele_XP_007906515.1	NW006890263.1	6
ste_g4024	3	41	ste_g6798	4	942	gar_ENSLOCT00000015349.1	LG9	619	coe_ENSLACT00000014197.1	JH127332.1	5	-	-
ste_g4025	3	42	ste_g6797	4	941	gar_ENSLOCT00000015322.1	LG9	616	-	-		-	-
ste_g4028	3	45	ste_g6796	4	940	gar_ENSLOCT00000015305.1	LG9	615	coe_ENSLACT00000002054.2	JH128181.1	1	ele_XP_007906505.1	NW006890263.1	1
ste_g4029	3	46	ste_g6795	4	939	gar_ENSLOCT00000015285.1	LG9	614	coe_ENSLACT00000001442.1	JH129376.1	1	ele_XP_007899368.1	NW006890139.1	16
ste_g4031	3	48	ste_g6793	4	937	gar_ENSLOCT00000015197.1	LG9	610	coe_ENSLACT00000002620.1	JH129457.1	1	ele_XP_007899382.1	NW006890139.1	26
ste_g4033	3	50	ste_g6792	4	936	gar_ENSLOCT00000015148.1	LG9	609	coe_ENSLACT00000010860.1	JH128082.1	3	ele_XP_007899383.1	NW006890139.1	27
ste_g4034	3	51	ste_g6791	4	935	gar_ENSLOCT00000015129.1	LG9	607	coe_ENSLACT00000000343.2	JH130608.1	1	ele_XP_007899391.1	NW006890139.1	29
ste_g4035	3	52	ste_g6790	4	934	gar_ENSLOCT00000015101.1	LG9	605	-	-		ele_XP_007899400.1	NW006890139.1	32
ste_g4037	3	54	ste_g6788	4	932	gar_ENSLOCT00000013251.1	LG9	474	coe_ENSLACT00000014223.1	JH127203.1	2	ele_XP_007891670.1	NW006890082.1	24
ste_g4039	3	56	ste_g6787	4	931	gar_ENSLOCT00000000454.1	JH591410.1	2	coe_ENSLACT00000010079.1	JH127203.1	1	ele_XP_007891672.1	NW006890082.1	25
ste_g4041	3	58	ste_g6786	4	930	gar_ENSLOCT00000000552.1	JH591410.1	4	coe_ENSLACT00000002868.1	JH126785.1	2	ele_XP_007891674.1	NW006890082.1	27
ste_g4042	3	59	ste_g6785	4	929	gar_ENSLOCT00000000598.1	JH591410.1	5	coe_ENSLACT00000003780.1	JH126785.1	3	ele_XP_007891673.1	NW006890082.1	28
ste_g4043	3	60	ste_g6784	4	928	gar_ENSLOCT00000000644.1	JH591410.1	6	coe_ENSLACT00000010411.1	JH126785.1	4	ele_XP_007891678.1	NW006890082.1	29
ste_g4047	3	64	ste_g6782	4	926	gar_ENSLOCT00000008770.1	LG9	216	coe_ENSLACT00000015166.1	JH126778.1	5	ele_XP_007903615.1	NW006890195.1	2
ste_g4049	3	66	ste_g6780	4	924	gar_ENSLOCT00000008824.1	LG9	218	coe_ENSLACT00000018818.1	JH126778.1	8	ele_XP_007903619.1	NW006890195.1	4
ste_g4050	3	67	ste_g6779	4	923	gar_ENSLOCT00000008856.1	LG9	219	coe_ENSLACT00000007016.1	JH127306.1	1	ele_XP_007903630.1	NW006890195.1	5
ste_g4051	3	68	ste_g6778	4	922	gar_ENSLOCT00000008924.1	LG9	221	coe_ENSLACT00000011487.1	JH127306.1	2	ele_XP_007903635.1	NW006890195.1	6
ste_g4052	3	69	ste_g6775	4	919	gar_ENSLOCT00000008989.1	LG9	224	coe_ENSLACT00000003530.1	JH128627.1	1	ele_XP_007903641.1	NW006890195.1	9
ste_g4059	3	76	ste_g6771	4	915	-	-		coe_ENSLACT00000012277.1	JH128101.1	5	ele_XP_007899354.1	NW006890139.1	7
ste_g4060	3	77	ste_g6770	4	914	gar_ENSLOCT00000009220.1	LG9	233	-	-		-	-
ste_g4061	3	78	ste_g6769	4	913	gar_ENSLOCT00000009278.1	LG9	235	coe_ENSLACT00000008108.1	JH127728.1	4	ele_XP_007899358.1	NW006890139.1	11
ste_g4062	3	79	ste_g6767	4	911	gar_ENSLOCT00000009333.1	LG9	236	coe_ENSLACT00000026668.1	JH127728.1	5	ele_XP_007899363.1	NW006890139.1	13
ste_g4063	3	80	ste_g6766	4	910	gar_ENSLOCT00000009370.1	LG9	238	coe_ENSLACT00000011268.1	JH128051.1	2	ele_XP_007899367.1	NW006890139.1	14
ste_g4064	3	81	ste_g6765	4	909	gar_ENSLOCT00000009403.1	LG9	239	coe_ENSLACT00000003296.1	JH128051.1	1	ele_XP_007899427.1	NW006890139.1	15
ste_g4065	3	82	ste_g6764	4	908	gar_ENSLOCT00000009433.1	LG9	240	-	-		-	-
ste_g4067	3	84	ste_g6763	4	907	gar_ENSLOCT00000009456.1	LG9	241	coe_ENSLACT00000004997.1	JH128663.1	1	ele_XP_007887903.1	NW006890066.1	84
ste_g4069	3	86	ste_g6761	4	905	gar_ENSLOCT00000003886.1	LG9	51	coe_ENSLACT00000000321.1	JH128112.1	1	-	-
ste_g4072	3	89	ste_g6760	4	904	gar_ENSLOCT00000003835.1	LG9	50	coe_ENSLACT00000013238.1	JH127153.1	2	ele_XP_007887983.1	NW006890066.1	89
ste_g4073	3	90	ste_g6759	4	903	-	-		-	-		ele_XP_007908810.1	NW006890380.1	9
ste_g4074	3	91	ste_g6758	4	902	gar_ENSLOCT00000003777.1	LG9	48	coe_ENSLACT00000015700.1	JH127153.1	4	ele_XP_007887919.1	NW006890066.1	91
ste_g4075	3	92	ste_g6757	4	901	gar_ENSLOCT00000014609.1	LG9	562	coe_ENSLACT00000016180.1	JH127153.1	6	ele_XP_007887922.1	NW006890066.1	92
ste_g4077	3	94	ste_g6755	4	899	gar_ENSLOCT00000014560.1	LG9	559	coe_ENSLACT00000012870.1	JH127357.1	5	ele_XP_007887923.1	NW006890066.1	95
ste_g4078	3	95	ste_g6754	4	898	gar_ENSLOCT00000014547.1	LG9	558	coe_ENSLACT00000011695.1	JH127357.1	4	ele_XP_007887986.1	NW006890066.1	96
ste_g4079	3	96	ste_g6753	4	897	gar_ENSLOCT00000014535.1	LG9	557	coe_ENSLACT00000011563.1	JH127357.1	3	-	-
ste_g4081	3	98	ste_g6751	4	895	gar_ENSLOCT00000013269.1	LG9	475	-	-		ele_XP_007887987.1	NW006890066.1	101
ste_g4091	3	108	ste_g6749	4	893	gar_ENSLOCT00000013329.1	LG9	481	coe_ENSLACT00000017224.1	JH126879.1	6	ele_XP_007887937.1	NW006890066.1	103
ste_g4093	3	110	ste_g6746	4	890	gar_ENSLOCT00000013384.1	LG9	484	coe_ENSLACT00000009592.1	JH127656.1	1	ele_XP_007887944.1	NW006890066.1	106
ste_g4094	3	111	ste_g6745	4	889	gar_ENSLOCT00000013401.1	LG9	485	coe_ENSLACT00000011590.1	JH127656.1	2	ele_XP_007887990.1	NW006890066.1	107
ste_g4095	3	112	ste_g6744	4	888	gar_ENSLOCT00000013426.1	LG9	486	-	-		ele_XP_007887950.1	NW006890066.1	108
ste_g4096	3	113	ste_g6743	4	887	gar_ENSLOCT00000013454.1	LG9	487	coe_ENSLACT00000014088.1	JH127656.1	4	ele_XP_007887951.1	NW006890066.1	109
ste_g4097	3	114	ste_g6742	4	886	-	-		coe_ENSLACT00000016403.1	JH127055.1	9	-	-
ste_g4098	3	115	ste_g6741	4	885	gar_ENSLOCT00000012865.1	LG9	452	-	-		-	-
ste_g4100	3	117	ste_g6740	4	884	gar_ENSLOCT00000012823.1	LG9	448	coe_ENSLACT00000006325.1	JH128365.1	2	-	-
ste_g4104	3	121	ste_g6737	4	881	gar_ENSLOCT00000012731.1	LG9	442	coe_ENSLACT00000007907.1	JH127294.1	4	-	-
ste_g4105	3	122	ste_g6736	4	880	gar_ENSLOCT00000012694.1	LG9	440	coe_ENSLACT00000003443.1	JH127294.1	2	ele_XP_007901629.1	NW006890161.1	18
ste_g4106	3	123	ste_g6735	4	879	gar_ENSLOCT00000012679.1	LG9	439	coe_ENSLACT00000000252.1	JH127294.1	1	-	-
ste_g4108	3	125	ste_g6734	4	878	gar_ENSLOCT00000015799.1	LG9	661	coe_ENSLACT00000002222.1	JH128832.1	1	ele_XP_007901418.1	NW006890158.1	33
ste_g4109	3	126	ste_g6733	4	877	-	-		coe_ENSLACT00000004561.1	JH128832.1	2	ele_XP_007901424.1	NW006890158.1	36
ste_g4110	3	127	ste_g6732	4	876	gar_ENSLOCT00000015777.1	LG9	660	coe_ENSLACT00000006563.1	JH128832.1	3	ele_XP_007901419.1	NW006890158.1	37
ste_g4114	3	131	ste_g6726	4	870	gar_ENSLOCT00000015011.1	LG9	599	coe_ENSLACT00000005809.1	JH128457.1	1	ele_XP_007893316.1	NW006890090.1	13
ste_g4115	3	132	ste_g6724	4	868	gar_ENSLOCT00000022301.1	LG9	598	coe_ENSLACT00000009927.1	JH128222.1	2	ele_XP_007895427.1	NW006890106.1	10
ste_g4116	3	133	ste_g6721	4	865	gar_ENSLOCT00000014993.1	LG9	597	coe_ENSLACT00000010658.1	JH127266.1	3	ele_XP_007886209.1	NW006890062.1	58
ste_g4118	3	135	ste_g6718	4	862	gar_ENSLOCT00000004214.1	LG9	60	coe_ENSLACT00000013431.1	JH126820.1	3	-	-
ste_g4119	3	136	ste_g6717	4	861	gar_ENSLOCT00000004194.1	LG9	59	coe_ENSLACT00000009251.1	JH126820.1	2	ele_XP_007886571.1	NW006890062.1	57
ste_g4128	3	145	ste_g6708	4	852	gar_ENSLOCT00000015593.1	LG9	643	coe_ENSLACT00000011995.1	JH126728.1	2	ele_XP_007899923.1	NW006890143.1	30
ste_g4129	3	146	ste_g6707	4	851	gar_ENSLOCT00000015587.1	LG9	642	coe_ENSLACT00000013667.1	JH126728.1	3	ele_XP_007899904.1	NW006890143.1	31
ste_g4130	3	147	ste_g6706	4	850	gar_ENSLOCT00000015579.1	LG9	641	coe_ENSLACT00000014052.2	JH126728.1	4	ele_XP_007899905.1	NW006890143.1	32
ste_g4131	3	148	ste_g6704	4	848	gar_ENSLOCT00000015605.1	LG9	644	coe_ENSLACT00000015373.1	JH126728.1	5	ele_XP_007899906.1	NW006890143.1	33
ste_g4133	3	150	ste_g6703	4	847	gar_ENSLOCT00000015806.1	LG9	662	coe_ENSLACT00000001341.1	JH127160.1	1	ele_XP_007899915.1	NW006890143.1	35
ste_g4136	3	153	ste_g5973	4	117	gar_ENSLOCT00000015826.1	LG9	664	-	-		-	-
ste_g4142	3	159	ste_g5976	4	120	gar_ENSLOCT00000015851.1	LG9	666	coe_ENSLACT00000006748.1	JH127909.1	2	ele_XP_007893655.1	NW006890093.1	3
ste_g4144	3	161	ste_g5977	4	121	gar_ENSLOCT00000022303.1	LG9	668	coe_ENSLACT00000000489.1	AFYH01272635.1	1	ele_XP_007893711.1	NW006890093.1	5
ste_g4145	3	162	ste_g5978	4	122	gar_ENSLOCT00000022304.1	LG9	671	coe_ENSLACT00000002019.1	JH128305.1	1	ele_XP_007893661.1	NW006890093.1	8
ste_g4147	3	164	ste_g5980	4	124	gar_ENSLOCT00000015894.1	LG9	672	-	-		-	-
ste_g4148	3	165	ste_g5981	4	125	gar_ENSLOCT00000015910.1	LG9	674	coe_ENSLACT00000013274.1	JH127142.1	10	ele_XP_007899058.1	NW006890136.1	30
ste_g4149	3	166	ste_g5983	4	127	gar_ENSLOCT00000015945.1	LG9	678	coe_ENSLACT00000024936.1	JH127620.1	1	ele_XP_007899055.1	NW006890136.1	27
ste_g4150	3	167	ste_g5984	4	128	gar_ENSLOCT00000015951.1	LG9	679	-	-		ele_XP_007899054.1	NW006890136.1	26
ste_g4152	3	169	ste_g5985	4	129	gar_ENSLOCT00000015965.1	LG9	681	coe_ENSLACT00000004551.1	JH128440.1	1	ele_XP_007895077.1	NW006890102.1	50
ste_g4153	3	170	ste_g5986	4	130	gar_ENSLOCT00000013899.1	LG9	512	coe_ENSLACT00000005673.1	JH128708.1	3	ele_XP_007899922.1	NW006890143.1	27
ste_g4156	3	173	ste_g5990	4	134	gar_ENSLOCT00000014752.1	LG9	575	-	-		ele_XP_007896297.1	NW006890113.1	9
ste_g4157	3	174	ste_g5991	4	135	gar_ENSLOCT00000014729.1	LG9	573	coe_ENSLACT00000003371.1	JH127242.1	2	ele_XP_007896376.1	NW006890113.1	10
ste_g4158	3	175	ste_g5992	4	136	gar_ENSLOCT00000014717.1	LG9	572	coe_ENSLACT00000006389.1	JH127242.1	3	ele_XP_007896303.1	NW006890113.1	11
ste_g4159	3	176	ste_g5993	4	137	gar_ENSLOCT00000013925.1	LG9	514	coe_ENSLACT00000009042.1	JH127242.1	4	-	-
ste_g4160	3	177	ste_g5994	4	138	gar_ENSLOCT00000013942.1	LG9	515	coe_ENSLACT00000002634.1	JH127584.1	1	ele_XP_007896377.1	NW006890113.1	13
ste_g4161	3	178	ste_g5995	4	139	gar_ENSLOCT00000014074.1	LG9	525	coe_ENSLACT00000004387.2	JH128975.1	1	ele_XP_007899064.1	NW006890136.1	38
ste_g4163	3	180	ste_g5996	4	140	gar_ENSLOCT00000014084.1	LG9	526	coe_ENSLACT00000006618.1	JH128920.1	4	ele_XP_007899063.1	NW006890136.1	37
ste_g4165	3	182	ste_g5999	4	143	gar_ENSLOCT00000022308.1	LG9	746	-	-		-	-
ste_g4167	3	184	ste_g6001	4	145	gar_ENSLOCT00000016550.1	LG9	741	coe_ENSLACT00000003463.2	JH127289.1	1	ele_XP_007905802.1	NW006890243.1	2
ste_g4180	3	197	ste_g6011	4	155	gar_ENSLOCT00000010308.1	LG9	297	coe_ENSLACT00000026447.1	JH127075.1	5	ele_XP_007893255.1	NW006890090.1	52
ste_g4183	3	200	ste_g6014	4	158	gar_ENSLOCT00000010353.1	LG9	299	-	-		ele_XP_007893259.1	NW006890090.1	54
ste_g4186	3	203	ste_g6020	4	164	gar_ENSLOCT00000022266.1	LG9	305	coe_ENSLACT00000010704.1	JH128131.1	3	ele_XP_007899372.1	NW006890139.1	18
ste_g4188	3	205	ste_g6021	4	165	gar_ENSLOCT00000010493.1	LG9	306	coe_ENSLACT00000000378.1	JH128131.1	1	ele_XP_007899373.1	NW006890139.1	19
ste_g4191	3	208	ste_g6023	4	167	gar_ENSLOCT00000010954.1	LG9	330	-	-		-	-
ste_g4193	3	210	ste_g6024	4	168	gar_ENSLOCT00000010931.1	LG9	328	-	-		ele_XP_007893245.1	NW006890090.1	42
ste_g4195	3	212	ste_g6026	4	170	gar_ENSLOCT00000010874.1	LG9	325	coe_ENSLACT00000012521.1	JH126894.1	11	ele_XP_007893268.1	NW006890090.1	56
ste_g4205	3	222	ste_g6030	4	174	gar_ENSLOCT00000010636.1	LG9	312	coe_ENSLACT00000012097.1	JH127425.1	1	-	-
ste_g4207	3	224	ste_g6031	4	175	gar_ENSLOCT00000011009.1	LG9	333	coe_ENSLACT00000007549.1	JH127989.1	4	-	-
ste_g4208	3	225	ste_g6032	4	176	gar_ENSLOCT00000011021.1	LG9	334	-	-		ele_XP_007883759.1	NW006893010.1	1
ste_g4209	3	226	ste_g6033	4	177	gar_ENSLOCT00000011044.1	LG9	335	coe_ENSLACT00000006304.1	JH127989.1	3	-	-
ste_g4210	3	227	ste_g6034	4	178	gar_ENSLOCT00000011076.1	LG9	337	-	-		ele_XP_007909691.1	NW006890533.1	2
ste_g4229	3	246	ste_g7321	4	1465	gar_ENSLOCT00000010637.1	LG11	393	-	-		ele_XP_007898722.1	NW006890132.1	38
ste_g4230	3	247	ste_g7320	4	1464	gar_ENSLOCT00000010661.1	LG11	394	coe_ENSLACT00000024913.1	JH129903.1	1	ele_XP_007898725.1	NW006890132.1	39
ste_g4231	3	248	ste_g7319	4	1463	gar_ENSLOCT00000010691.1	LG11	396	coe_ENSLACT00000001910.1	JH128110.1	1	ele_XP_007898727.1	NW006890132.1	41
ste_g4232	3	249	ste_g7318	4	1462	gar_ENSLOCT00000010722.1	LG11	398	coe_ENSLACT00000011053.1	JH127289.1	4	ele_XP_007898733.1	NW006890132.1	43
ste_g4234	3	251	ste_g7315	4	1459	gar_ENSLOCT00000010744.1	LG11	399	-	-		ele_XP_007898729.1	NW006890132.1	44
ste_g4235	3	252	ste_g7314	4	1458	-	-		coe_ENSLACT00000017083.1	JH127081.1	5	-	-
ste_g4238	3	255	ste_g7313	4	1457	gar_ENSLOCT00000010764.1	LG11	400	coe_ENSLACT00000014825.1	JH127316.1	1	ele_XP_007901181.1	NW006890057.1	141
ste_g4241	3	258	ste_g7312	4	1456	gar_ENSLOCT00000010784.1	LG11	402	coe_ENSLACT00000005253.2	JH129914.1	2	ele_XP_007901207.1	NW006890057.1	144
ste_g4243	3	260	ste_g7309	4	1453	gar_ENSLOCT00000008611.1	LG11	290	coe_ENSLACT00000012851.1	JH127351.1	5	ele_XP_007887897.1	NW006890066.1	79
ste_g4244	3	261	ste_g7308	4	1452	gar_ENSLOCT00000008630.1	LG11	291	coe_ENSLACT00000011492.2	JH127142.1	7	ele_XP_007887896.1	NW006890066.1	78
ste_g4245	3	262	ste_g7307	4	1451	gar_ENSLOCT00000008650.1	LG11	292	-	-		ele_XP_007900807.1	NW006890151.1	21
ste_g4246	3	263	ste_g7305	4	1449	gar_ENSLOCT00000008115.1	LG11	272	-	-		ele_XP_007893665.1	NW006890093.1	15
ste_g4248	3	265	ste_g7302	4	1446	gar_ENSLOCT00000008304.1	LG11	278	coe_ENSLACT00000006320.1	JH127729.1	3	ele_XP_007893682.1	NW006890093.1	21
ste_g4250	3	267	ste_g7301	4	1445	gar_ENSLOCT00000008369.1	LG11	281	coe_ENSLACT00000004979.1	JH127969.1	3	ele_XP_007893689.1	NW006890093.1	23
ste_g4254	3	271	ste_g7300	4	1444	gar_ENSLOCT00000002224.1	LG11	50	coe_ENSLACT00000016995.1	JH126775.1	12	-	-
ste_g4257	3	274	ste_g7297	4	1441	gar_ENSLOCT00000002344.1	LG11	55	coe_ENSLACT00000000589.1	JH129993.1	1	ele_XP_007899882.1	NW006890143.1	14
ste_g4258	3	275	ste_g7296	4	1440	gar_ENSLOCT00000002368.1	LG11	56	coe_ENSLACT00000002425.1	JH127054.1	1	-	-
ste_g4259	3	276	ste_g7295	4	1439	gar_ENSLOCT00000002397.1	LG11	57	coe_ENSLACT00000006195.1	JH127054.1	2	ele_XP_007899879.1	NW006890143.1	11
ste_g4261	3	278	ste_g7294	4	1438	gar_ENSLOCT00000002468.1	LG11	61	coe_ENSLACT00000013807.1	JH127054.1	6	ele_XP_007899875.1	NW006890143.1	7
ste_g4262	3	279	ste_g7293	4	1437	-	-		-	-		ele_XP_007899873.1	NW006890143.1	5
ste_g4267	3	284	ste_g6401	4	545	gar_ENSLOCT00000002640.1	LG11	68	coe_ENSLACT00000008645.1	JH128140.1	2	ele_XP_007887891.1	NW006890066.1	75
ste_g4269	3	286	ste_g6402	4	546	gar_ENSLOCT00000002718.1	LG11	70	coe_ENSLACT00000004507.1	JH126740.1	2	ele_XP_007887981.1	NW006890066.1	73
ste_g4270	3	287	ste_g6404	4	548	gar_ENSLOCT00000002735.1	LG11	71	coe_ENSLACT00000012113.1	JH126740.1	3	ele_XP_007905195.1	NW006890231.1	3
ste_g4273	3	290	ste_g6405	4	549	gar_ENSLOCT00000002799.1	LG11	72	-	-		ele_XP_007905211.1	NW006890231.1	1
ste_g4274	3	291	ste_g6407	4	551	gar_ENSLOCT00000002934.1	LG11	77	coe_ENSLACT00000012297.1	JH127775.1	4	ele_XP_007899078.1	NW006890136.1	47
ste_g4277	3	294	ste_g6408	4	552	gar_ENSLOCT00000002984.1	LG11	79	coe_ENSLACT00000026333.1	JH127775.1	1	ele_XP_007899073.1	NW006890136.1	45
ste_g4278	3	295	ste_g6410	4	554	gar_ENSLOCT00000003018.1	LG11	80	coe_ENSLACT00000007546.1	JH128567.1	4	ele_XP_007899072.1	NW006890136.1	44
ste_g4279	3	296	ste_g6411	4	555	gar_ENSLOCT00000003108.1	LG11	82	coe_ENSLACT00000004653.1	JH127142.1	2	ele_XP_007899071.1	NW006890136.1	42
ste_g4280	3	297	ste_g6412	4	556	gar_ENSLOCT00000003171.1	LG11	84	coe_ENSLACT00000010160.1	JH127505.1	4	ele_XP_007899068.1	NW006890136.1	40
ste_g4282	3	299	ste_g6414	4	558	gar_ENSLOCT00000003281.1	LG11	87	coe_ENSLACT00000005898.1	JH129022.1	2	ele_XP_007896275.1	NW006890113.1	4
ste_g4283	3	300	ste_g7277	4	1421	gar_ENSLOCT00000005757.1	LG11	186	coe_ENSLACT00000004696.1	JH127094.1	1	ele_XP_007902284.1	NW006890171.1	8
ste_g4285	3	302	ste_g7275	4	1419	gar_ENSLOCT00000005887.1	LG11	189	coe_ENSLACT00000009517.1	JH127094.1	4	ele_XP_007902237.1	NW006890171.1	5
ste_g4287	3	304	ste_g7273	4	1417	gar_ENSLOCT00000006001.1	LG11	192	coe_ENSLACT00000013506.1	JH127128.1	6	ele_XP_007895659.1	NW006890108.1	24
ste_g4293	3	310	ste_g7268	4	1412	gar_ENSLOCT00000006098.1	LG11	197	coe_ENSLACT00000012364.1	JH127552.1	1	ele_XP_007895639.1	NW006890108.1	19
ste_g4296	3	313	ste_g7264	4	1408	gar_ENSLOCT00000006332.1	LG11	203	coe_ENSLACT00000008360.2	JH128093.1	3	ele_XP_007895632.1	NW006890108.1	9
ste_g4298	3	315	ste_g7261	4	1405	gar_ENSLOCT00000006532.1	LG11	210	coe_ENSLACT00000008379.1	JH128656.1	3	ele_XP_007895624.1	NW006890108.1	3
ste_g4304	3	321	ste_g7258	4	1402	gar_ENSLOCT00000006664.1	LG11	215	coe_ENSLACT00000014626.1	JH127553.1	5	ele_XP_007893236.1	NW006890090.1	37
ste_g4306	3	323	ste_g7252	4	1396	gar_ENSLOCT00000006850.1	LG11	221	coe_ENSLACT00000009367.1	JH128033.1	1	-	-
ste_g4310	3	327	ste_g7249	4	1393	gar_ENSLOCT00000022471.1	LG11	227	coe_ENSLACT00000010345.1	JH128330.1	2	ele_XP_007910256.1	NW006890726.1	2
ste_g4313	3	330	ste_g7248	4	1392	gar_ENSLOCT00000000614.1	JH591831.1	2	coe_ENSLACT00000003572.1	JH129069.1	2	ele_XP_007908577.1	NW006890360.1	6
ste_g4314	3	331	ste_g7247	4	1391	gar_ENSLOCT00000005220.1	LG11	164	coe_ENSLACT00000007597.1	JH129069.1	3	ele_XP_007908570.1	NW006890360.1	5
ste_g4315	3	332	ste_g7246	4	1390	gar_ENSLOCT00000005239.1	LG11	165	-	-		-	-
ste_g4316	3	333	ste_g7245	4	1389	gar_ENSLOCT00000005273.1	LG11	166	coe_ENSLACT00000007874.1	JH128745.1	1	ele_XP_007909517.1	NW006890487.1	4
ste_g4320	3	337	ste_g7244	4	1388	gar_ENSLOCT00000022469.1	LG11	170	coe_ENSLACT00000002387.1	JH131410.1	2	ele_XP_007895314.1	NW006890105.1	4
ste_g4321	3	338	ste_g7243	4	1387	gar_ENSLOCT00000005418.1	LG11	171	coe_ENSLACT00000000275.2	JH131410.1	1	ele_XP_007895316.1	NW006890105.1	3
ste_g4333	3	350	ste_g7226	4	1370	gar_ENSLOCT00000008556.1	LG11	289	coe_ENSLACT00000011742.1	JH127351.1	4	ele_XP_007887900.1	NW006890066.1	80
ste_g4334	3	351	ste_g7225	4	1369	gar_ENSLOCT00000002171.1	LG11	47	coe_ENSLACT00000013318.1	JH126775.1	8	ele_XP_007887858.1	NW006890066.1	46
ste_g4341	3	358	ste_g7212	4	1356	gar_ENSLOCT00000001719.1	LG11	34	-	-		ele_XP_007908630.1	NW006890364.1	3
ste_g4347	3	364	ste_g7206	4	1350	gar_ENSLOCT00000001503.1	LG11	26	coe_ENSLACT00000001952.1	JH130321.1	1	ele_XP_007895078.1	NW006890102.1	51
ste_g4349	3	366	ste_g7203	4	1347	gar_ENSLOCT00000001430.1	LG11	24	coe_ENSLACT00000011664.1	JH127183.1	3	-	-
ste_g4357	3	374	ste_g7198	4	1342	gar_ENSLOCT00000005494.1	LG11	175	coe_ENSLACT00000009747.1	JH128532.1	5	ele_XP_007901367.1	NW006890157.1	24
ste_g4366	3	383	ste_g6206	4	350	gar_ENSLOCT00000014330.1	LG9	543	coe_ENSLACT00000018504.1	JH126908.1	5	ele_XP_007900862.1	NW006890151.1	34
ste_g4367	3	384	ste_g6207	4	351	gar_ENSLOCT00000014964.1	LG9	593	coe_ENSLACT00000011432.1	JH128054.1	4	ele_XP_007900830.1	NW006890151.1	31
ste_g4374	3	391	ste_g6212	4	356	gar_ENSLOCT00000016251.1	LG9	717	coe_ENSLACT00000005908.1	JH127610.1	3	ele_XP_007899046.1	NW006890136.1	21
ste_g4376	3	393	ste_g6216	4	360	gar_ENSLOCT00000016337.1	LG9	726	coe_ENSLACT00000012481.2	JH127424.1	4	ele_XP_007901604.1	NW006890161.1	3
ste_g4379	3	396	ste_g6218	4	362	gar_ENSLOCT00000016397.1	LG9	732	coe_ENSLACT00000006162.1	JH127107.1	2	ele_XP_007887849.1	NW006890066.1	35
ste_g4382	3	399	ste_g6222	4	366	gar_ENSLOCT00000016412.1	LG9	734	coe_ENSLACT00000002505.1	JH129860.1	1	ele_XP_007904514.1	NW006890211.1	5
ste_g4386	3	403	ste_g6227	4	371	gar_ENSLOCT00000014854.1	LG9	582	coe_ENSLACT00000006288.1	JH128712.1	2	ele_XP_007899033.1	NW006890136.1	16
ste_g4387	3	404	ste_g6228	4	372	gar_ENSLOCT00000014837.1	LG9	581	coe_ENSLACT00000001976.1	JH128712.1	1	ele_XP_007899026.1	NW006890136.1	15
ste_g4388	3	405	ste_g6230	4	374	gar_ENSLOCT00000015979.1	LG9	685	coe_ENSLACT00000003624.1	JH128310.1	1	ele_XP_007899021.1	NW006890136.1	11
ste_g4395	3	412	ste_g6243	4	387	gar_ENSLOCT00000013110.1	LG9	463	coe_ENSLACT00000008263.1	JH128485.1	2	ele_XP_007896315.1	NW006890113.1	22
ste_g4396	3	413	ste_g6244	4	388	gar_ENSLOCT00000013092.1	LG9	462	coe_ENSLACT00000008808.1	JH127818.1	4	ele_XP_007896317.1	NW006890113.1	24
ste_g4397	3	414	ste_g6245	4	389	gar_ENSLOCT00000013072.1	LG9	461	-	-		ele_XP_007896311.1	NW006890113.1	21
ste_g4399	3	416	ste_g6247	4	391	gar_ENSLOCT00000013015.1	LG9	459	coe_ENSLACT00000009943.1	JH126806.1	5	ele_XP_007904579.1	NW006890213.1	13
ste_g4400	3	417	ste_g6249	4	393	gar_ENSLOCT00000013008.1	LG9	458	coe_ENSLACT00000006772.1	JH128687.1	2	ele_XP_007887846.1	NW006890066.1	34
ste_g4407	3	424	ste_g6252	4	396	gar_ENSLOCT00000012271.1	LG9	420	coe_ENSLACT00000006237.1	JH128305.1	2	ele_XP_007887957.1	NW006890066.1	13
ste_g4408	3	425	ste_g6253	4	397	gar_ENSLOCT00000015545.1	LG9	638	-	-		ele_XP_007898732.1	NW006890132.1	31
ste_g4409	3	426	ste_g6254	4	398	gar_ENSLOCT00000015557.1	LG9	639	coe_ENSLACT00000005669.1	JH128659.1	2	ele_XP_007898714.1	NW006890132.1	32
ste_g4411	3	428	ste_g6255	4	399	gar_ENSLOCT00000015568.1	LG9	640	coe_ENSLACT00000000242.1	JH128659.1	1	ele_XP_007898715.1	NW006890132.1	33
ste_g4414	3	431	ste_g6262	4	406	gar_ENSLOCT00000016027.1	LG9	693	coe_ENSLACT00000001462.1	JH130559.1	1	ele_XP_007887804.1	NW006890066.1	3
ste_g4416	3	433	ste_g6264	4	408	gar_ENSLOCT00000016053.1	LG9	695	coe_ENSLACT00000017390.1	JH126800.1	7	ele_XP_007887806.1	NW006890066.1	5
ste_g4417	3	434	ste_g6267	4	411	gar_ENSLOCT00000016192.1	LG9	709	coe_ENSLACT00000014291.1	JH126806.1	7	ele_XP_007904563.1	NW006890213.1	6
ste_g4418	3	435	ste_g6270	4	414	gar_ENSLOCT00000014181.1	LG9	532	coe_ENSLACT00000004359.1	JH126806.1	2	ele_XP_007910049.1	NW006890642.1	2
ste_g4451	3	468	ste_g7095	4	1239	-	-		-	-		ele_XP_007900849.1	NW006890151.1	36
ste_g4453	3	470	ste_g7090	4	1234	gar_ENSLOCT00000014403.1	LG9	549	coe_ENSLACT00000005496.1	JH128956.1	2	ele_XP_007900853.1	NW006890151.1	39
ste_g4455	3	472	ste_g7089	4	1233	gar_ENSLOCT00000014435.1	LG9	551	-	-		-	-
ste_g4462	3	479	ste_g7084	4	1228	gar_ENSLOCT00000016166.1	LG9	706	coe_ENSLACT00000006556.1	JH129611.1	2	ele_XP_007904519.1	NW006890211.1	7
ste_g4469	3	486	ste_g7080	4	1224	gar_ENSLOCT00000014913.1	LG9	588	coe_ENSLACT00000019541.1	JH126636.1	14	ele_XP_007901410.1	NW006890158.1	26
ste_g4470	3	487	ste_g7079	4	1223	gar_ENSLOCT00000014930.1	LG9	590	coe_ENSLACT00000004842.2	JH128439.1	4	-	-
ste_g4471	3	488	ste_g7077	4	1221	gar_ENSLOCT00000013495.1	LG9	489	coe_ENSLACT00000017461.1	JH126833.1	9	ele_XP_007899119.1	NW006890137.1	17
ste_g4472	3	489	ste_g7075	4	1219	gar_ENSLOCT00000013553.1	LG9	493	coe_ENSLACT00000018846.1	JH126833.1	13	ele_XP_007899122.1	NW006890137.1	20
ste_g4479	3	496	ste_g7068	4	1212	gar_ENSLOCT00000013706.1	LG9	500	coe_ENSLACT00000012672.1	JH126979.1	4	ele_XP_007899130.1	NW006890137.1	27
ste_g4480	3	497	ste_g7063	4	1207	gar_ENSLOCT00000003718.1	LG9	46	coe_ENSLACT00000006869.1	JH126979.1	1	ele_XP_007899139.1	NW006890137.1	30
ste_g4484	3	501	ste_g7061	4	1205	gar_ENSLOCT00000021952.1	LG9	45	coe_ENSLACT00000012837.2	JH127192.1	1	ele_XP_007899141.1	NW006890137.1	32
ste_g4485	3	502	ste_g7060	4	1204	gar_ENSLOCT00000003648.1	LG9	44	coe_ENSLACT00000013203.1	JH127192.1	2	ele_XP_007899145.1	NW006890137.1	33
ste_g4486	3	503	ste_g7477	4	1621	gar_ENSLOCT00000013080.1	LG11	565	coe_ENSLACT00000013767.1	JH127388.1	10	ele_XP_007895747.1	NW006890109.1	11
ste_g4487	3	504	ste_g7476	4	1620	gar_ENSLOCT00000013060.1	LG11	564	coe_ENSLACT00000013930.1	JH127388.1	11	ele_XP_007895738.1	NW006890109.1	10
ste_g4489	3	506	ste_g7473	4	1617	gar_ENSLOCT00000012994.1	LG11	560	-	-		ele_XP_007895731.1	NW006890109.1	5
ste_g4496	3	513	ste_g7468	4	1612	gar_ENSLOCT00000012955.1	LG11	557	coe_ENSLACT00000005834.1	JH127399.1	2	ele_XP_007895725.1	NW006890109.1	1
ste_g4498	3	515	ste_g7467	4	1611	gar_ENSLOCT00000012943.1	LG11	556	-	-		ele_XP_007909417.1	NW006890469.1	3
ste_g4500	3	517	ste_g7466	4	1610	gar_ENSLOCT00000012919.1	LG11	554	coe_ENSLACT00000000233.1	JH129612.1	1	ele_XP_007909413.1	NW006890469.1	1
ste_g4503	3	520	ste_g7464	4	1608	gar_ENSLOCT00000012907.1	LG11	553	coe_ENSLACT00000004687.1	JH129612.1	2	-	-
ste_g4508	3	525	ste_g7461	4	1605	gar_ENSLOCT00000022489.1	LG11	547	coe_ENSLACT00000007390.1	JH127016.1	4	ele_XP_007896381.1	NW006890113.1	29
ste_g4510	3	527	ste_g7460	4	1604	gar_ENSLOCT00000012758.1	LG11	543	coe_ENSLACT00000009772.1	JH127016.1	8	ele_XP_007896341.1	NW006890113.1	32
ste_g4512	3	529	ste_g7459	4	1603	gar_ENSLOCT00000022488.1	LG11	539	coe_ENSLACT00000016660.1	JH127016.1	12	-	-
ste_g4513	3	530	ste_g7458	4	1602	gar_ENSLOCT00000012667.1	LG11	537	coe_ENSLACT00000017426.2	JH127016.1	14	ele_XP_007896355.1	NW006890113.1	37
ste_g4514	3	531	ste_g7456	4	1600	gar_ENSLOCT00000012618.1	LG11	533	coe_ENSLACT00000009443.1	JH128365.1	4	ele_XP_007901387.1	NW006890158.1	6
ste_g4515	3	532	ste_g7455	4	1599	gar_ENSLOCT00000012578.1	LG11	531	-	-		ele_XP_007901385.1	NW006890158.1	4
ste_g4516	3	533	ste_g7453	4	1597	gar_ENSLOCT00000012557.1	LG11	530	-	-		-	-
ste_g4517	3	534	ste_g7452	4	1596	gar_ENSLOCT00000012545.1	LG11	529	coe_ENSLACT00000003115.2	JH128984.1	1	ele_XP_007887881.1	NW006890066.1	69
ste_g4518	3	535	ste_g7451	4	1595	gar_ENSLOCT00000012523.1	LG11	528	coe_ENSLACT00000007644.1	JH128761.1	3	ele_XP_007901431.1	NW006890158.1	3
ste_g4521	3	538	ste_g7450	4	1594	gar_ENSLOCT00000012500.1	LG11	526	coe_ENSLACT00000002456.1	JH130394.1	1	ele_XP_007910194.1	NW006890696.1	1
ste_g4522	3	539	ste_g7448	4	1592	gar_ENSLOCT00000012460.1	LG11	523	coe_ENSLACT00000007786.1	JH127494.1	1	ele_XP_007900891.1	NW006890152.1	19
ste_g4531	3	548	ste_g7442	4	1586	gar_ENSLOCT00000012348.1	LG11	513	coe_ENSLACT00000010292.2	JH127487.1	4	ele_XP_007886130.1	NW006890062.1	21
ste_g4532	3	549	ste_g7441	4	1585	gar_ENSLOCT00000022472.1	LG11	236	-	-		ele_XP_007884935.1	NW006903796.1	1
ste_g4533	3	550	ste_g7440	4	1584	gar_ENSLOCT00000007726.1	LG11	257	coe_ENSLACT00000002173.1	JH130123.1	2	ele_XP_007886564.1	NW006890062.1	16
ste_g4534	3	551	ste_g7439	4	1583	gar_ENSLOCT00000007697.1	LG11	256	coe_ENSLACT00000000697.1	JH130123.1	1	ele_XP_007886102.1	NW006890062.1	15
ste_g4541	3	558	ste_g7435	4	1579	gar_ENSLOCT00000003463.1	LG11	97	coe_ENSLACT00000006770.1	JH128039.1	4	ele_XP_007886562.1	NW006890062.1	9
ste_g4542	3	559	ste_g7434	4	1578	gar_ENSLOCT00000009965.1	LG11	352	coe_ENSLACT00000005067.1	JH128039.1	3	ele_XP_007886092.1	NW006890062.1	8
ste_g4543	3	560	ste_g7433	4	1577	gar_ENSLOCT00000009981.1	LG11	353	coe_ENSLACT00000003959.1	JH128039.1	2	ele_XP_007886088.1	NW006890062.1	7
ste_g4545	3	562	ste_g7432	4	1576	gar_ENSLOCT00000012041.1	LG11	494	coe_ENSLACT00000010736.1	JH127219.1	5	ele_XP_007893270.1	NW006890090.1	63
ste_g4548	3	565	ste_g7430	4	1574	gar_ENSLOCT00000011998.1	LG11	489	coe_ENSLACT00000016417.1	JH127219.1	9	ele_XP_007893274.1	NW006890090.1	68
ste_g4550	3	567	ste_g7428	4	1572	gar_ENSLOCT00000011905.1	LG11	485	coe_ENSLACT00000026353.1	JH126816.1	7	ele_XP_007894957.1	NW006890101.1	37
ste_g4551	3	568	ste_g7427	4	1571	gar_ENSLOCT00000011871.1	LG11	482	coe_ENSLACT00000018514.2	JH126816.1	10	ele_XP_007899423.1	NW006890139.1	55
ste_g4552	3	569	ste_g7426	4	1570	gar_ENSLOCT00000011856.1	LG11	481	-	-		-	-
ste_g4553	3	570	ste_g7425	4	1569	gar_ENSLOCT00000011853.1	LG11	480	coe_ENSLACT00000004988.1	JH129576.1	2	ele_XP_007909556.1	NW006890497.1	2
ste_g4555	3	572	ste_g7421	4	1565	gar_ENSLOCT00000011824.1	LG11	478	coe_ENSLACT00000017406.1	JH126588.1	11	ele_XP_007902458.1	NW006890174.1	41
ste_g4561	3	578	ste_g7419	4	1563	-	-		coe_ENSLACT00000015509.2	JH127379.1	6	ele_XP_007886140.1	NW006890062.1	30
ste_g4562	3	579	ste_g7418	4	1562	gar_ENSLOCT00000012161.1	LG11	500	-	-		ele_XP_007886139.1	NW006890062.1	29
ste_g4564	3	581	ste_g7416	4	1560	gar_ENSLOCT00000011539.1	LG11	457	coe_ENSLACT00000001646.1	JH129570.1	1	ele_XP_007901435.1	NW006890158.1	17
ste_g4567	3	584	ste_g7415	4	1559	gar_ENSLOCT00000003775.1	LG11	109	coe_ENSLACT00000015998.1	JH127328.1	4	ele_XP_007900884.1	NW006890152.1	14
ste_g4568	3	585	ste_g7413	4	1557	gar_ENSLOCT00000003734.1	LG11	108	coe_ENSLACT00000010191.1	JH127317.1	1	ele_XP_007900879.1	NW006890152.1	10
ste_g4570	3	587	ste_g7412	4	1556	gar_ENSLOCT00000003693.1	LG11	107	-	-		ele_XP_007900878.1	NW006890152.1	9
ste_g4572	3	589	ste_g7411	4	1555	gar_ENSLOCT00000022466.1	LG11	104	coe_ENSLACT00000002910.1	JH127582.1	2	ele_XP_007900874.1	NW006890152.1	6
ste_g4578	3	595	ste_g7386	4	1530	gar_ENSLOCT00000003925.1	LG11	118	coe_ENSLACT00000006168.1	JH126772.1	1	ele_XP_007895696.1	NW006890108.1	35
ste_g4580	3	597	ste_g7383	4	1527	gar_ENSLOCT00000003877.1	LG11	115	coe_ENSLACT00000016791.1	JH126772.1	4	ele_XP_007895701.1	NW006890108.1	38
ste_g4583	3	600	ste_g7381	4	1525	gar_ENSLOCT00000003811.1	LG11	111	coe_ENSLACT00000018708.1	JH126772.1	7	ele_XP_007901413.1	NW006890158.1	30
ste_g4586	3	603	ste_g7379	4	1523	gar_ENSLOCT00000011081.1	LG11	421	coe_ENSLACT00000026553.1	JH128860.1	3	-	-
ste_g4587	3	604	ste_g7378	4	1522	gar_ENSLOCT00000011100.1	LG11	422	coe_ENSLACT00000006867.1	JH128860.1	4	ele_XP_007905722.1	NW006890240.1	12
ste_g4588	3	605	ste_g7376	4	1520	gar_ENSLOCT00000011166.1	LG11	427	coe_ENSLACT00000009054.1	JH126774.1	4	ele_XP_007905711.1	NW006890240.1	8
ste_g4589	3	606	ste_g7373	4	1517	gar_ENSLOCT00000011197.1	LG11	428	coe_ENSLACT00000011741.1	JH126774.1	5	ele_XP_007905708.1	NW006890240.1	7
ste_g4590	3	607	ste_g7372	4	1516	gar_ENSLOCT00000011207.1	LG11	429	coe_ENSLACT00000012652.2	JH126774.1	7	ele_XP_007905706.1	NW006890240.1	6
ste_g4592	3	609	ste_g7368	4	1512	gar_ENSLOCT00000011271.1	LG11	434	coe_ENSLACT00000018534.2	JH126774.1	14	ele_XP_007905696.1	NW006890240.1	1
ste_g4593	3	610	ste_g7366	4	1510	gar_ENSLOCT00000011277.1	LG11	435	coe_ENSLACT00000008918.1	JH127460.1	2	ele_XP_007898735.1	NW006890133.1	1
ste_g4612	3	629	ste_g7365	4	1509	gar_ENSLOCT00000009703.1	LG11	340	coe_ENSLACT00000018958.1	JH126806.1	10	ele_XP_007904565.1	NW006890213.1	7
ste_g4615	3	632	ste_g7362	4	1506	gar_ENSLOCT00000009634.1	LG11	337	coe_ENSLACT00000008138.2	JH127975.1	3	ele_XP_007904572.1	NW006890213.1	10
ste_g4616	3	633	ste_g7361	4	1505	gar_ENSLOCT00000009600.1	LG11	335	-	-		ele_XP_007904578.1	NW006890213.1	12
ste_g4618	3	635	ste_g7360	4	1504	gar_ENSLOCT00000004819.1	LG11	146	coe_ENSLACT00000016042.1	JH127341.1	4	ele_XP_007898759.1	NW006890133.1	16
ste_g4620	3	637	ste_g7359	4	1503	gar_ENSLOCT00000004751.1	LG11	144	coe_ENSLACT00000000820.1	JH127341.1	1	ele_XP_007898761.1	NW006890133.1	18
ste_g4621	3	638	ste_g7357	4	1501	gar_ENSLOCT00000004662.1	LG11	142	-	-		ele_XP_007898763.1	NW006890133.1	20
ste_g4623	3	640	ste_g7353	4	1497	gar_ENSLOCT00000010275.1	LG11	374	coe_ENSLACT00000006595.1	JH129085.1	2	ele_XP_007898771.1	NW006890133.1	28
ste_g4624	3	641	ste_g7350	4	1494	gar_ENSLOCT00000010194.1	LG11	368	coe_ENSLACT00000006985.1	JH128979.1	5	ele_XP_007900784.1	NW006890151.1	9
ste_g4625	3	642	ste_g7349	4	1493	gar_ENSLOCT00000010179.1	LG11	367	coe_ENSLACT00000007522.1	JH128979.1	6	ele_XP_007900785.1	NW006890151.1	10
ste_g4628	3	645	ste_g7347	4	1491	gar_ENSLOCT00000010121.1	LG11	364	coe_ENSLACT00000013175.1	JH127423.1	4	ele_XP_007900801.1	NW006890151.1	17
ste_g4629	3	646	ste_g7345	4	1489	gar_ENSLOCT00000003424.1	LG11	95	coe_ENSLACT00000006102.1	JH127423.1	1	ele_XP_007900806.1	NW006890151.1	20
ste_g4632	3	649	ste_g7343	4	1487	gar_ENSLOCT00000010048.1	LG11	357	coe_ENSLACT00000007367.1	JH127962.1	2	ele_XP_007901373.1	NW006890157.1	5
ste_g4635	3	652	ste_g7341	4	1485	gar_ENSLOCT00000004128.1	LG11	124	coe_ENSLACT00000000662.1	JH129499.1	1	ele_XP_007901364.1	NW006890157.1	18
ste_g4636	3	653	ste_g7340	4	1484	gar_ENSLOCT00000010887.1	LG11	408	coe_ENSLACT00000007686.1	JH129480.1	2	ele_XP_007901363.1	NW006890157.1	16
ste_g4639	3	656	ste_g7337	4	1481	gar_ENSLOCT00000022480.1	LG11	409	coe_ENSLACT00000004424.1	JH130307.1	1	ele_XP_007901360.1	NW006890157.1	15
ste_g4641	3	658	ste_g7335	4	1479	gar_ENSLOCT00000010895.1	LG11	410	coe_ENSLACT00000006977.1	JH126937.1	1	ele_XP_007901359.1	NW006890157.1	14
ste_g4642	3	659	ste_g7334	4	1478	gar_ENSLOCT00000010908.1	LG11	411	coe_ENSLACT00000017661.1	JH126937.1	3	ele_XP_007901357.1	NW006890157.1	13
ste_g4643	3	660	ste_g6449	4	593	gar_ENSLOCT00000011797.1	LG11	475	coe_ENSLACT00000007704.1	JH129258.1	1	-	-
ste_g4644	3	661	ste_g6450	4	594	gar_ENSLOCT00000011450.1	LG11	451	coe_ENSLACT00000008834.1	JH128245.1	1	ele_XP_007901348.1	NW006890157.1	11
ste_g4645	3	662	ste_g6451	4	595	gar_ENSLOCT00000001259.1	LG11	18	coe_ENSLACT00000018930.1	JH126775.1	19	ele_XP_007904585.1	NW006890214.1	3
ste_g4646	3	663	ste_g6452	4	596	gar_ENSLOCT00000001224.1	LG11	16	coe_ENSLACT00000018165.1	JH126775.1	17	ele_XP_007904589.1	NW006890214.1	6
ste_g4648	3	665	ste_g6454	4	598	gar_ENSLOCT00000001152.1	LG11	14	coe_ENSLACT00000017731.1	JH126775.1	15	-	-
ste_g4649	3	666	ste_g6455	4	599	gar_ENSLOCT00000001133.1	LG11	13	-	-		ele_XP_007895676.1	NW006890108.1	27
ste_g4650	3	667	ste_g6456	4	600	-	-		coe_ENSLACT00000001938.1	JH127152.1	1	ele_XP_007895681.1	NW006890108.1	28
ste_g4651	3	668	ste_g6458	4	602	gar_ENSLOCT00000001057.1	LG11	12	-	-		ele_XP_007895684.1	NW006890108.1	29
ste_g4669	3	686	ste_g6952	4	1096	gar_ENSLOCT00000005872.1	LG9	104	coe_ENSLACT00000005967.1	JH129191.1	3	ele_XP_007894927.1	NW006890101.1	21
ste_g4670	3	687	ste_g6951	4	1095	gar_ENSLOCT00000005806.1	LG9	102	coe_ENSLACT00000000487.1	JH129191.1	1	ele_XP_007894935.1	NW006890101.1	23
ste_g4671	3	688	ste_g6949	4	1093	gar_ENSLOCT00000021955.1	LG9	101	coe_ENSLACT00000002961.1	JH128518.1	1	ele_XP_007894939.1	NW006890101.1	26
ste_g4672	3	689	ste_g6948	4	1092	gar_ENSLOCT00000005677.1	LG9	97	coe_ENSLACT00000012691.1	JH127968.1	8	ele_XP_007894944.1	NW006890101.1	31
ste_g4674	3	691	ste_g6947	4	1091	gar_ENSLOCT00000005636.1	LG9	96	coe_ENSLACT00000011627.1	JH127968.1	7	ele_XP_007894996.1	NW006890101.1	32
ste_g4675	3	692	ste_g6946	4	1090	-	-		-	-		ele_XP_007885518.1	NW006890060.1	7
ste_g4677	3	694	ste_g6945	4	1089	gar_ENSLOCT00000005495.1	LG9	91	coe_ENSLACT00000002804.2	JH127968.1	1	ele_XP_007885051.1	NW006890060.1	10
ste_g4678	3	695	ste_g6944	4	1088	gar_ENSLOCT00000005367.1	LG9	89	coe_ENSLACT00000008557.1	JH128247.1	2	ele_XP_007885078.1	NW006890060.1	12
ste_g4679	3	696	ste_g6942	4	1086	gar_ENSLOCT00000004982.1	LG9	83	coe_ENSLACT00000018800.1	JH126844.1	6	ele_XP_007885523.1	NW006890060.1	17
ste_g4680	3	697	ste_g6080	4	224	gar_ENSLOCT00000004961.1	LG9	82	coe_ENSLACT00000005775.1	JH129428.1	1	-	-
ste_g4681	3	698	ste_g6081	4	225	gar_ENSLOCT00000004920.1	LG9	81	coe_ENSLACT00000019997.1	JH126702.1	16	ele_XP_007885118.1	NW006890060.1	19
ste_g4682	3	699	ste_g6082	4	226	gar_ENSLOCT00000004864.1	LG9	80	coe_ENSLACT00000019826.2	JH126702.1	15	ele_XP_007885148.1	NW006890060.1	20
ste_g4684	3	701	ste_g6085	4	229	gar_ENSLOCT00000004753.1	LG9	77	coe_ENSLACT00000017687.1	JH126702.1	11	ele_XP_007885153.1	NW006890060.1	23
ste_g4685	3	702	ste_g6086	4	230	gar_ENSLOCT00000004675.1	LG9	76	coe_ENSLACT00000016400.1	JH126702.1	9	ele_XP_007885164.1	NW006890060.1	24
ste_g4688	3	705	ste_g6088	4	232	gar_ENSLOCT00000004503.1	LG9	72	coe_ENSLACT00000006270.1	JH126702.1	1	ele_XP_007885169.1	NW006890060.1	28
ste_g4689	3	706	ste_g6089	4	233	gar_ENSLOCT00000004482.1	LG9	71	coe_ENSLACT00000004047.1	JH127618.1	1	ele_XP_007885176.1	NW006890060.1	31
ste_g4690	3	707	ste_g6090	4	234	gar_ENSLOCT00000004435.1	LG9	69	coe_ENSLACT00000007825.2	JH127618.1	3	ele_XP_007885178.1	NW006890060.1	33
ste_g4691	3	708	ste_g6091	4	235	-	-		coe_ENSLACT00000012128.1	JH127618.1	4	ele_XP_007885187.1	NW006890060.1	34
ste_g4694	3	711	ste_g6092	4	236	gar_ENSLOCT00000004335.1	LG9	65	coe_ENSLACT00000015902.1	JH127227.1	6	ele_XP_007885193.1	NW006890060.1	37
ste_g4708	3	725	ste_g7001	4	1145	gar_ENSLOCT00000007273.1	LG9	152	coe_ENSLACT00000015255.1	JH127015.1	2	-	-
ste_g4709	3	726	ste_g6998	4	1142	gar_ENSLOCT00000007248.1	LG9	151	coe_ENSLACT00000006151.1	JH127015.1	1	ele_XP_007886195.1	NW006890062.1	48
ste_g4710	3	727	ste_g6994	4	1138	-	-		coe_ENSLACT00000017506.1	JH126910.1	6	-	-
ste_g4711	3	728	ste_g6993	4	1137	gar_ENSLOCT00000007174.1	LG9	149	coe_ENSLACT00000025329.1	JH126910.1	5	ele_XP_007904092.1	NW006890203.1	2
ste_g4712	3	729	ste_g6992	4	1136	gar_ENSLOCT00000007151.1	LG9	148	coe_ENSLACT00000013069.1	JH126910.1	4	ele_XP_007904093.1	NW006890203.1	3
ste_g4713	3	730	ste_g6990	4	1134	gar_ENSLOCT00000007105.1	LG9	147	coe_ENSLACT00000026681.1	JH126910.1	1	ele_XP_007904098.1	NW006890203.1	4
ste_g4715	3	732	ste_g6989	4	1133	gar_ENSLOCT00000007044.1	LG9	146	-	-		ele_XP_007904099.1	NW006890203.1	5
ste_g4716	3	733	ste_g6988	4	1132	gar_ENSLOCT00000007004.1	LG9	145	coe_ENSLACT00000008614.1	JH127170.1	2	ele_XP_007904101.1	NW006890203.1	6
ste_g4718	3	735	ste_g6987	4	1131	gar_ENSLOCT00000006973.1	LG9	144	coe_ENSLACT00000005721.1	JH129996.1	1	ele_XP_007904117.1	NW006890203.1	8
ste_g4719	3	736	ste_g6986	4	1130	gar_ENSLOCT00000006958.1	LG9	143	coe_ENSLACT00000019410.1	JH126724.1	19	ele_XP_007904106.1	NW006890203.1	9
ste_g4721	3	738	ste_g6973	4	1117	gar_ENSLOCT00000006917.1	LG9	141	coe_ENSLACT00000018700.1	JH126724.1	17	ele_XP_007904113.1	NW006890203.1	11
ste_g4722	3	739	ste_g6972	4	1116	gar_ENSLOCT00000006874.1	LG9	140	coe_ENSLACT00000018584.1	JH126724.1	16	ele_XP_007904114.1	NW006890203.1	12
ste_g4724	3	741	ste_g6110	4	254	gar_ENSLOCT00000006682.1	LG9	133	coe_ENSLACT00000010490.1	JH126724.1	8	ele_XP_007889186.1	NW006890070.1	103
ste_g4729	3	746	ste_g6112	4	256	gar_ENSLOCT00000006521.1	LG9	127	coe_ENSLACT00000002897.1	JH126724.1	2	ele_XP_007889196.1	NW006890070.1	109
ste_g4733	3	750	ste_g6114	4	258	gar_ENSLOCT00000006441.1	LG9	124	coe_ENSLACT00000000199.2	JH130364.1	1	ele_XP_007889203.1	NW006890070.1	112
ste_g4734	3	751	ste_g6120	4	264	gar_ENSLOCT00000006236.1	LG9	117	coe_ENSLACT00000010386.1	JH128219.1	1	ele_XP_007894903.1	NW006890101.1	9
ste_g4736	3	753	ste_g6121	4	265	gar_ENSLOCT00000006215.1	LG9	116	coe_ENSLACT00000012193.1	JH127382.1	1	ele_XP_007894909.1	NW006890101.1	10
ste_g4737	3	754	ste_g6123	4	267	gar_ENSLOCT00000012528.1	LG9	431	-	-		ele_XP_007908935.1	NW006890394.1	2
ste_g4739	3	756	ste_g7029	4	1173	gar_ENSLOCT00000012502.1	LG9	429	coe_ENSLACT00000012905.1	JH126637.1	4	-	-
ste_g4740	3	757	ste_g7028	4	1172	gar_ENSLOCT00000012444.1	LG9	427	coe_ENSLACT00000010691.1	JH127553.1	3	ele_XP_007899434.1	NW006890139.1	39
ste_g4743	3	760	ste_g7025	4	1169	gar_ENSLOCT00000012374.1	LG9	425	coe_ENSLACT00000002501.1	JH127553.1	1	-	-
ste_g4744	3	761	ste_g7021	4	1165	gar_ENSLOCT00000007423.1	LG9	158	coe_ENSLACT00000001911.1	JH129345.1	1	ele_XP_007886181.1	NW006890062.1	43
ste_g4745	3	762	ste_g7020	4	1164	gar_ENSLOCT00000007443.1	LG9	159	coe_ENSLACT00000000573.1	JH129520.1	1	ele_XP_007886168.1	NW006890062.1	42
ste_g4747	3	764	ste_g7018	4	1162	gar_ENSLOCT00000007492.1	LG9	161	coe_ENSLACT00000015931.1	JH126996.1	7	ele_XP_007886567.1	NW006890062.1	40
ste_g4750	3	767	ste_g7016	4	1160	gar_ENSLOCT00000015015.1	JH591457.1	4	-	-		-	-
ste_g4751	3	768	ste_g7015	4	1159	-	-		coe_ENSLACT00000026611.1	JH127559.1	7	ele_XP_007893226.1	NW006890090.1	24
ste_g4757	3	774	ste_g7008	4	1152	gar_ENSLOCT00000007661.1	LG9	167	coe_ENSLACT00000012130.1	JH127773.1	4	ele_XP_007893330.1	NW006890090.1	75
ste_g4759	3	776	ste_g7005	4	1149	gar_ENSLOCT00000007754.1	LG9	171	coe_ENSLACT00000014728.1	JH126638.1	3	-	-
ste_g4762	3	779	ste_g6158	4	302	gar_ENSLOCT00000007901.1	LG9	177	coe_ENSLACT00000017957.1	JH126638.1	6	ele_XP_007893295.1	NW006890090.1	84
ste_g4764	3	781	ste_g6162	4	306	gar_ENSLOCT00000001712.1	LG9	2	-	-		-	-
ste_g4765	3	782	ste_g6163	4	307	gar_ENSLOCT00000001898.1	LG9	5	coe_ENSLACT00000019721.1	JH126638.1	9	ele_XP_007895424.1	NW006890106.1	7
ste_g4766	3	783	ste_g6164	4	308	gar_ENSLOCT00000001949.1	LG9	6	coe_ENSLACT00000019844.1	JH126638.1	11	ele_XP_007886151.1	NW006890062.1	35
ste_g4767	3	784	ste_g6166	4	310	gar_ENSLOCT00000001990.1	LG9	9	coe_ENSLACT00000020122.1	JH126638.1	13	ele_XP_007886561.1	NW006890062.1	2
ste_g4768	3	785	ste_g6167	4	311	gar_ENSLOCT00000002013.1	LG9	10	coe_ENSLACT00000020337.1	JH126638.1	15	ele_XP_007899837.1	NW006890142.1	33
ste_g4769	3	786	ste_g6168	4	312	gar_ENSLOCT00000002056.1	LG9	11	coe_ENSLACT00000002871.2	JH126833.1	1	ele_XP_007899834.1	NW006890142.1	32
ste_g4770	3	787	ste_g6169	4	313	gar_ENSLOCT00000002136.1	LG9	12	coe_ENSLACT00000008445.1	JH126833.1	2	ele_XP_007899833.1	NW006890142.1	31
ste_g4771	3	788	ste_g6170	4	314	gar_ENSLOCT00000002268.1	LG9	15	coe_ENSLACT00000012714.1	JH126833.1	5	ele_XP_007899116.1	NW006890137.1	13
ste_g4774	3	791	ste_g6174	4	318	gar_ENSLOCT00000002770.1	LG9	25	coe_ENSLACT00000017706.1	JH126860.1	5	ele_XP_007895429.1	NW006890106.1	12
ste_g4775	3	792	ste_g7053	4	1197	gar_ENSLOCT00000002829.1	LG9	27	coe_ENSLACT00000005948.1	JH128705.1	3	ele_XP_007895435.1	NW006890106.1	14
ste_g4778	3	795	ste_g7051	4	1195	gar_ENSLOCT00000002972.1	LG9	30	-	-		-	-
ste_g4779	3	796	ste_g7049	4	1193	gar_ENSLOCT00000002990.1	LG9	31	coe_ENSLACT00000009783.1	JH128313.1	3	ele_XP_007895440.1	NW006890106.1	18
ste_g4780	3	797	ste_g7048	4	1192	gar_ENSLOCT00000003034.1	LG9	32	coe_ENSLACT00000005475.1	JH128313.1	2	ele_XP_007895441.1	NW006890106.1	19
ste_g4781	3	798	ste_g7046	4	1190	gar_ENSLOCT00000003054.1	LG9	33	coe_ENSLACT00000003079.1	JH128313.1	1	ele_XP_007895444.1	NW006890106.1	20
ste_g4782	3	799	ste_g7044	4	1188	gar_ENSLOCT00000003140.1	LG9	35	coe_ENSLACT00000009197.1	JH127943.1	1	ele_XP_007895446.1	NW006890106.1	22
ste_g4790	3	807	ste_g6597	4	741	gar_ENSLOCT00000013107.1	LG11	567	coe_ENSLACT00000011942.1	JH127388.1	7	ele_XP_007901297.1	NW006890057.1	158
ste_g4798	3	815	ste_g6603	4	747	gar_ENSLOCT00000013254.1	LG11	576	-	-		ele_XP_007903512.1	NW006890192.1	21
ste_g4799	3	816	ste_g6605	4	749	gar_ENSLOCT00000013405.1	LG11	582	-	-		ele_XP_007907444.1	NW006890298.1	1
ste_g4801	3	818	ste_g6608	4	752	gar_ENSLOCT00000013521.1	LG11	588	coe_ENSLACT00000005027.1	JH128881.1	2	ele_XP_007902945.1	NW006890182.1	4
ste_g4802	3	819	ste_g6609	4	753	gar_ENSLOCT00000013528.1	LG11	589	coe_ENSLACT00000005606.1	JH128822.1	1	ele_XP_007902944.1	NW006890182.1	3
ste_g4803	3	820	ste_g6610	4	754	gar_ENSLOCT00000013544.1	LG11	591	coe_ENSLACT00000001962.1	JH129961.1	1	ele_XP_007902942.1	NW006890182.1	1
ste_g4807	3	824	ste_g6615	4	759	gar_ENSLOCT00000013681.1	LG11	599	coe_ENSLACT00000010330.2	JH127090.1	4	ele_XP_007902965.1	NW006890182.1	13
ste_g4808	3	825	ste_g6617	4	761	gar_ENSLOCT00000013703.1	LG11	601	coe_ENSLACT00000025167.1	JH127090.1	7	ele_XP_007902970.1	NW006890182.1	15
ste_g4812	3	829	ste_g6621	4	765	gar_ENSLOCT00000013764.1	LG11	604	coe_ENSLACT00000001908.1	JH127815.1	1	ele_XP_007897922.1	NW006890125.1	26
ste_g4815	3	832	ste_g6624	4	768	gar_ENSLOCT00000013840.1	LG11	610	coe_ENSLACT00000010901.1	JH127061.1	1	ele_XP_007897903.1	NW006890125.1	20
ste_g4818	3	835	ste_g6627	4	771	gar_ENSLOCT00000013883.1	LG11	613	coe_ENSLACT00000016731.1	JH126954.1	9	ele_XP_007897898.1	NW006890125.1	16
ste_g4820	3	837	ste_g6629	4	773	gar_ENSLOCT00000013921.1	LG11	617	coe_ENSLACT00000010178.2	JH126954.1	4	ele_XP_007897896.1	NW006890125.1	12
ste_g4821	3	838	ste_g6628	4	772	gar_ENSLOCT00000013903.1	LG11	615	coe_ENSLACT00000012435.1	JH126954.1	6	ele_XP_007897897.1	NW006890125.1	14
ste_g4826	3	843	ste_g6632	4	776	gar_ENSLOCT00000014016.1	LG11	622	coe_ENSLACT00000019499.1	JH126654.1	8	ele_XP_007897916.1	NW006890125.1	6
ste_g4827	3	844	ste_g6634	4	778	gar_ENSLOCT00000022492.1	LG11	624	coe_ENSLACT00000015289.1	JH126654.1	6	ele_XP_007897889.1	NW006890125.1	4
ste_g4828	3	845	ste_g6635	4	779	gar_ENSLOCT00000022493.1	LG11	625	coe_ENSLACT00000015121.1	JH126654.1	5	ele_XP_007897915.1	NW006890125.1	3
ste_g4830	3	847	ste_g6636	4	780	gar_ENSLOCT00000014057.1	LG11	627	coe_ENSLACT00000011165.1	JH126654.1	3	ele_XP_007897884.1	NW006890125.1	1
ste_g4832	3	849	ste_g6639	4	783	gar_ENSLOCT00000014198.1	LG11	634	coe_ENSLACT00000026067.1	JH128190.1	2	ele_XP_007901516.1	NW006890057.1	177
ste_g4834	3	851	ste_g6640	4	784	gar_ENSLOCT00000014220.1	LG11	636	-	-		ele_XP_007901497.1	NW006890057.1	172
ste_g4835	3	852	ste_g6641	4	785	gar_ENSLOCT00000014232.1	LG11	637	coe_ENSLACT00000010314.1	JH126920.1	3	-	-
ste_g4836	3	853	ste_g6642	4	786	gar_ENSLOCT00000014243.1	LG11	638	coe_ENSLACT00000011149.1	JH126920.1	4	ele_XP_007901444.1	NW006890057.1	171
ste_g4838	3	855	ste_g6644	4	788	gar_ENSLOCT00000014294.1	LG11	642	coe_ENSLACT00000014836.1	JH126920.1	9	ele_XP_007901394.1	NW006890057.1	165
ste_g4839	3	856	ste_g6645	4	789	gar_ENSLOCT00000014306.1	LG11	643	coe_ENSLACT00000016876.1	JH126920.1	10	ele_XP_007901379.1	NW006890057.1	164
ste_g4840	3	857	ste_g6646	4	790	gar_ENSLOCT00000014313.1	LG11	644	coe_ENSLACT00000017160.2	JH126920.1	11	-	-
ste_g4841	3	858	ste_g6647	4	791	-	-		coe_ENSLACT00000008275.1	JH128401.1	2	ele_XP_007898713.1	NW006890132.1	30
ste_g4842	3	859	ste_g6648	4	792	gar_ENSLOCT00000014412.1	LG11	650	coe_ENSLACT00000004976.1	JH128401.1	1	ele_XP_007898711.1	NW006890132.1	29
ste_g4848	3	865	ste_g6655	4	799	gar_ENSLOCT00000014534.1	LG11	658	coe_ENSLACT00000019734.1	JH126711.1	11	ele_XP_007898688.1	NW006890132.1	20
ste_g4851	3	868	ste_g6657	4	801	gar_ENSLOCT00000014599.1	LG11	664	coe_ENSLACT00000019953.1	JH126711.1	19	ele_XP_007898674.1	NW006890132.1	10
ste_g4853	3	870	ste_g6658	4	802	-	-		coe_ENSLACT00000004527.1	JH126765.1	1	ele_XP_007898673.1	NW006890132.1	8
ste_g4854	3	871	ste_g6659	4	803	gar_ENSLOCT00000014645.1	LG11	668	coe_ENSLACT00000010800.1	JH126765.1	4	-	-
ste_g4856	3	873	ste_g6661	4	805	gar_ENSLOCT00000005107.1	LG11	157	coe_ENSLACT00000026344.1	JH126765.1	8	ele_XP_007898667.1	NW006890132.1	3
ste_g4858	3	875	ste_g6663	4	807	-	-		coe_ENSLACT00000010904.1	JH127952.1	5	ele_XP_007905204.1	NW006890231.1	7
ste_g4859	3	876	ste_g6664	4	808	gar_ENSLOCT00000007427.1	LG11	246	coe_ENSLACT00000009039.2	JH127952.1	4	ele_XP_007905203.1	NW006890231.1	6
ste_g4863	3	880	ste_g6670	4	814	gar_ENSLOCT00000007325.1	LG11	241	coe_ENSLACT00000014348.1	JH127397.1	6	ele_XP_007895793.1	NW006890109.1	40
ste_g4865	3	882	ste_g6671	4	815	gar_ENSLOCT00000007260.1	LG11	239	coe_ENSLACT00000010614.1	JH127397.1	4	-	-
ste_g4869	3	886	ste_g6673	4	817	gar_ENSLOCT00000007805.1	LG11	261	coe_ENSLACT00000003268.2	JH127397.1	1	ele_XP_007895787.1	NW006890109.1	36
ste_g4871	3	888	ste_g6674	4	818	gar_ENSLOCT00000007864.1	LG11	263	coe_ENSLACT00000007504.1	JH128229.1	1	ele_XP_007895776.1	NW006890109.1	34
ste_g4884	3	901	ste_g6519	4	663	gar_ENSLOCT00000010418.1	LG11	382	coe_ENSLACT00000005103.1	JH128542.1	3	ele_XP_007899432.1	NW006890139.1	34
ste_g4886	3	903	ste_g6520	4	664	gar_ENSLOCT00000010452.1	LG11	384	coe_ENSLACT00000008102.1	JH128542.1	5	ele_XP_007893225.1	NW006890090.1	14
ste_g4888	3	905	ste_g6522	4	666	gar_ENSLOCT00000010487.1	LG11	386	coe_ENSLACT00000015395.1	JH127229.1	5	ele_XP_007893233.1	NW006890090.1	33
ste_g4890	3	907	ste_g6527	4	671	gar_ENSLOCT00000010364.1	LG11	379	coe_ENSLACT00000009880.1	JH128542.1	6	ele_XP_007893224.1	NW006890090.1	15
ste_g4891	3	908	ste_g6528	4	672	gar_ENSLOCT00000004353.1	LG11	131	-	-		-	-
ste_g4913	3	930	ste_g7580	4	1724	gar_ENSLOCT00000009298.1	LG11	324	coe_ENSLACT00000003162.1	JH128853.1	1	ele_XP_007884945.1	NW006890060.1	2
ste_g4914	3	931	ste_g7579	4	1723	gar_ENSLOCT00000022476.1	LG11	323	coe_ENSLACT00000007518.2	JH129277.1	2	ele_XP_007884987.1	NW006890060.1	3
ste_g4917	3	934	ste_g7577	4	1721	gar_ENSLOCT00000009238.1	LG11	320	coe_ENSLACT00000007324.1	JH129122.1	2	ele_XP_007899415.1	NW006890139.1	47
ste_g4918	3	935	ste_g7576	4	1720	-	-		-	-		ele_XP_007899437.1	NW006890139.1	45
ste_g4921	3	938	ste_g7571	4	1715	gar_ENSLOCT00000009028.1	LG11	311	coe_ENSLACT00000015712.1	JH126894.1	16	ele_XP_007899438.1	NW006890139.1	49
ste_g4927	3	944	ste_g5972	4	116	gar_ENSLOCT00000011762.1	LG9	386	-	-		ele_XP_007906449.1	NW006890260.1	17
ste_g4930	3	947	ste_g5971	4	115	gar_ENSLOCT00000011789.1	LG9	388	coe_ENSLACT00000002202.1	JH129527.1	1	-	-
ste_g4931	3	948	ste_g5970	4	114	gar_ENSLOCT00000011809.1	LG9	389	-	-		-	-
ste_g4934	3	951	ste_g5959	4	103	gar_ENSLOCT00000012073.1	LG9	406	coe_ENSLACT00000000015.1	JH127467.1	1	ele_XP_007908573.1	NW006890360.1	11
ste_g4935	3	952	ste_g5958	4	102	gar_ENSLOCT00000012120.1	LG9	409	coe_ENSLACT00000011710.1	JH127625.1	4	ele_XP_007906430.1	NW006890260.1	3
ste_g4936	3	953	ste_g5957	4	101	gar_ENSLOCT00000012145.1	LG9	411	-	-		ele_XP_007906428.1	NW006890260.1	1
ste_g4950	3	967	ste_g5952	4	96	gar_ENSLOCT00000015517.1	LG9	635	coe_ENSLACT00000013946.1	JH127280.1	4	-	-
ste_g4953	3	970	ste_g5950	4	94	gar_ENSLOCT00000015490.1	LG9	632	coe_ENSLACT00000002944.1	JH128784.1	1	-	-
ste_g4954	3	971	ste_g5948	4	92	gar_ENSLOCT00000015474.1	LG9	630	-	-		-	-
ste_g4955	3	972	ste_g5947	4	91	gar_ENSLOCT00000015433.1	LG9	628	coe_ENSLACT00000012033.1	JH127836.1	2	ele_XP_007909179.1	NW006890422.1	1
ste_g4956	3	973	ste_g5945	4	89	gar_ENSLOCT00000015420.1	LG9	626	coe_ENSLACT00000001662.1	JH128148.1	1	-	-
ste_g4957	3	974	ste_g5944	4	88	gar_ENSLOCT00000015409.1	LG9	624	coe_ENSLACT00000010789.1	JH127244.1	2	-	-
ste_g4960	3	977	ste_g5943	4	87	gar_ENSLOCT00000015392.1	LG9	622	coe_ENSLACT00000008679.1	JH127332.1	2	ele_XP_007906516.1	NW006890263.1	7
ste_g4961	3	978	ste_g5942	4	86	gar_ENSLOCT00000015361.1	LG9	620	coe_ENSLACT00000013473.1	JH127332.1	4	ele_XP_007906510.1	NW006890263.1	5
ste_g4962	3	979	ste_g5941	4	85	gar_ENSLOCT00000015342.1	LG9	618	coe_ENSLACT00000014808.1	JH127332.1	6	ele_XP_007906509.1	NW006890263.1	4
ste_g4963	3	980	ste_g5939	4	83	gar_ENSLOCT00000015328.1	LG9	617	coe_ENSLACT00000009396.1	JH128207.1	2	ele_XP_007906506.1	NW006890263.1	3
ste_g4964	3	981	ste_g5937	4	81	gar_ENSLOCT00000015253.1	LG9	613	coe_ENSLACT00000001224.1	JH129177.1	1	ele_XP_007899376.1	NW006890139.1	23
ste_g4965	3	982	ste_g5935	4	79	gar_ENSLOCT00000015216.1	LG9	611	coe_ENSLACT00000002067.1	JH129294.1	1	ele_XP_007899381.1	NW006890139.1	25
ste_g4966	3	983	ste_g5934	4	78	gar_ENSLOCT00000015142.1	LG9	608	coe_ENSLACT00000001635.2	JH130608.1	2	ele_XP_007899390.1	NW006890139.1	28
ste_g4967	3	984	ste_g5933	4	77	-	-		-	-		ele_XP_007899394.1	NW006890139.1	30
ste_g4968	3	985	ste_g5932	4	76	gar_ENSLOCT00000015118.1	LG9	606	coe_ENSLACT00000006520.1	JH127224.1	2	ele_XP_007899398.1	NW006890139.1	31
ste_g4971	3	988	ste_g5931	4	75	gar_ENSLOCT00000013236.1	LG9	473	coe_ENSLACT00000015058.1	JH127203.1	3	ele_XP_007909146.1	NW006890419.1	1
ste_g4972	3	989	ste_g5929	4	73	gar_ENSLOCT00000000501.1	JH591410.1	3	coe_ENSLACT00000001466.1	JH126785.1	1	ele_XP_007891676.1	NW006890082.1	26
ste_g4973	3	990	ste_g5928	4	72	gar_ENSLOCT00000000769.1	JH591410.1	7	coe_ENSLACT00000012641.1	JH126785.1	5	ele_XP_007891682.1	NW006890082.1	30
ste_g4974	3	991	ste_g5927	4	71	gar_ENSLOCT00000000823.1	JH591410.1	8	coe_ENSLACT00000017198.1	JH126785.1	6	ele_XP_007901769.1	NW006890163.1	28
ste_g4976	3	993	ste_g5925	4	69	gar_ENSLOCT00000000964.1	JH591410.1	10	-	-		-	-
ste_g4978	3	995	ste_g5924	4	68	gar_ENSLOCT00000008676.1	LG9	213	coe_ENSLACT00000004748.1	JH126778.1	1	ele_XP_007907126.1	NW006890286.1	4
ste_g4980	3	997	ste_g5921	4	65	gar_ENSLOCT00000008737.1	LG9	215	coe_ENSLACT00000011369.1	JH126778.1	3	ele_XP_007903614.1	NW006890195.1	1
ste_g4981	3	998	ste_g5919	4	63	gar_ENSLOCT00000008789.1	LG9	217	coe_ENSLACT00000018292.1	JH126778.1	7	ele_XP_007903618.1	NW006890195.1	3
ste_g4985	3	1002	ste_g5918	4	62	gar_ENSLOCT00000008938.1	LG9	222	coe_ENSLACT00000012509.1	JH127306.1	3	ele_XP_007903651.1	NW006890195.1	7
ste_g4986	3	1003	ste_g5916	4	60	gar_ENSLOCT00000009025.1	LG9	225	coe_ENSLACT00000007210.2	JH128161.1	1	ele_XP_007903643.1	NW006890195.1	10
ste_g4987	3	1004	ste_g5915	4	59	gar_ENSLOCT00000009040.1	LG9	226	-	-		ele_XP_007903647.1	NW006890195.1	12
ste_g4993	3	1010	ste_g5909	4	53	gar_ENSLOCT00000009187.1	LG9	232	coe_ENSLACT00000001611.1	JH127728.1	1	ele_XP_007899355.1	NW006890139.1	8
ste_g4994	3	1011	ste_g5908	4	52	gar_ENSLOCT00000009241.1	LG9	234	coe_ENSLACT00000007173.1	JH127728.1	3	ele_XP_007899356.1	NW006890139.1	10
ste_g4996	3	1013	ste_g5906	4	50	gar_ENSLOCT00000009351.1	LG9	237	coe_ENSLACT00000012455.1	JH127728.1	6	-	-
ste_g4997	3	1014	ste_g5903	4	47	gar_ENSLOCT00000018598.1	LG8	21	coe_ENSLACT00000000785.1	JH128863.1	1	ele_XP_007887906.1	NW006890066.1	86
ste_g4998	3	1015	ste_g5902	4	46	gar_ENSLOCT00000003999.1	LG9	53	coe_ENSLACT00000011288.1	JH128112.1	3	-	-
ste_g5000	3	1017	ste_g5901	4	45	gar_ENSLOCT00000003974.1	LG9	52	coe_ENSLACT00000005256.1	JH128112.1	2	ele_XP_007887907.1	NW006890066.1	87
ste_g5003	3	1020	ste_g5900	4	44	gar_ENSLOCT00000014577.1	LG9	560	coe_ENSLACT00000014234.1	JH127357.1	6	ele_XP_007887985.1	NW006890066.1	94
ste_g5004	3	1021	ste_g5898	4	42	gar_ENSLOCT00000014519.1	LG9	556	coe_ENSLACT00000006742.2	JH127357.1	2	ele_XP_007887924.1	NW006890066.1	97
ste_g5005	3	1022	ste_g5897	4	41	gar_ENSLOCT00000014475.1	LG9	554	coe_ENSLACT00000009692.1	JH126919.1	4	-	-
ste_g5008	3	1025	ste_g5890	4	34	gar_ENSLOCT00000013339.1	LG9	482	coe_ENSLACT00000017583.1	JH126879.1	7	ele_XP_007887938.1	NW006890066.1	104
ste_g5010	3	1027	ste_g5889	4	33	gar_ENSLOCT00000013467.1	LG9	488	coe_ENSLACT00000017241.1	JH127055.1	11	ele_XP_007896375.1	NW006890113.1	54
ste_g5011	3	1028	ste_g5888	4	32	gar_ENSLOCT00000012965.1	LG9	456	coe_ENSLACT00000015880.1	JH127055.1	8	ele_XP_007896370.1	NW006890113.1	47
ste_g5012	3	1029	ste_g5887	4	31	gar_ENSLOCT00000012952.1	LG9	455	coe_ENSLACT00000012133.1	JH127055.1	6	ele_XP_007896368.1	NW006890113.1	46
ste_g5013	3	1030	ste_g5886	4	30	gar_ENSLOCT00000012883.1	LG9	454	-	-		ele_XP_007896362.1	NW006890113.1	45
ste_g5014	3	1031	ste_g5885	4	29	gar_ENSLOCT00000012875.1	LG9	453	coe_ENSLACT00000007868.1	JH127055.1	3	ele_XP_007896386.1	NW006890113.1	44
ste_g5016	3	1033	ste_g5884	4	28	gar_ENSLOCT00000012838.1	LG9	450	-	-		ele_XP_007896385.1	NW006890113.1	41
ste_g5017	3	1034	ste_g5883	4	27	gar_ENSLOCT00000012831.1	LG9	449	coe_ENSLACT00000003919.1	JH128527.1	2	ele_XP_007896358.1	NW006890113.1	40
ste_g5022	3	1039	ste_g5881	4	25	gar_ENSLOCT00000012704.1	LG9	441	coe_ENSLACT00000007044.1	JH127294.1	3	ele_XP_007901627.1	NW006890161.1	19
ste_g5023	3	1040	ste_g5880	4	24	-	-		coe_ENSLACT00000002646.1	JH129562.1	1	ele_XP_007901417.1	NW006890158.1	32
ste_g5033	3	1050	ste_g5873	4	17	gar_ENSLOCT00000015033.1	LG9	600	coe_ENSLACT00000016615.1	JH126967.1	2	ele_XP_007893218.1	NW006890090.1	12
ste_g5034	3	1051	ste_g5872	4	16	gar_ENSLOCT00000004233.1	LG9	61	coe_ENSLACT00000014844.1	JH126820.1	4	-	-
ste_g5035	3	1052	ste_g5871	4	15	gar_ENSLOCT00000021953.1	LG9	58	coe_ENSLACT00000006951.1	JH126820.1	1	ele_XP_007886207.1	NW006890062.1	56
ste_g5039	3	1056	ste_g5870	4	14	gar_ENSLOCT00000016826.1	LG9	768	coe_ENSLACT00000008100.1	JH126636.1	4	ele_XP_007886203.1	NW006890062.1	54
ste_g5040	3	1057	ste_g5869	4	13	gar_ENSLOCT00000016817.1	LG9	767	coe_ENSLACT00000018713.1	JH126636.1	9	ele_XP_007886198.1	NW006890062.1	52
ste_g5042	3	1059	ste_g5866	4	10	gar_ENSLOCT00000016793.1	LG9	764	coe_ENSLACT00000016453.1	JH127107.1	10	ele_XP_007887870.1	NW006890066.1	60
ste_g5043	3	1060	ste_g5865	4	9	gar_ENSLOCT00000016785.1	LG9	763	coe_ENSLACT00000001215.1	JH131078.1	1	ele_XP_007903516.1	NW006890192.1	5
ste_g5046	3	1063	ste_g5862	4	6	gar_ENSLOCT00000022302.1	LG9	645	coe_ENSLACT00000017751.1	JH126728.1	6	ele_XP_007899911.1	NW006890143.1	34
ste_g5051	3	1068	ste_g6837	4	981	gar_ENSLOCT00000015842.1	LG9	665	-	-		-	-
ste_g5052	3	1069	ste_g6838	4	982	gar_ENSLOCT00000015866.1	LG9	667	coe_ENSLACT00000009433.1	JH127909.1	3	ele_XP_007893656.1	NW006890093.1	4
ste_g5053	3	1070	ste_g6839	4	983	gar_ENSLOCT00000015874.1	LG9	669	coe_ENSLACT00000005682.1	JH127030.1	2	ele_XP_007882615.1	NW006891096.1	1
ste_g5054	3	1071	ste_g6840	4	984	gar_ENSLOCT00000015884.1	LG9	670	coe_ENSLACT00000012444.2	JH127030.1	4	ele_XP_007893660.1	NW006890093.1	7
ste_g5055	3	1072	ste_g6842	4	986	gar_ENSLOCT00000015897.1	LG9	673	coe_ENSLACT00000012734.2	JH127142.1	9	ele_XP_007899059.1	NW006890136.1	31
ste_g5056	3	1073	ste_g6843	4	987	gar_ENSLOCT00000015917.1	LG9	675	coe_ENSLACT00000025485.1	JH127142.1	11	ele_XP_007899057.1	NW006890136.1	29
ste_g5057	3	1074	ste_g6844	4	988	gar_ENSLOCT00000015940.1	LG9	677	coe_ENSLACT00000010397.1	JH127620.1	2	ele_XP_007899056.1	NW006890136.1	28
ste_g5058	3	1075	ste_g6845	4	989	gar_ENSLOCT00000015959.1	LG9	680	coe_ENSLACT00000002526.1	JH131924.1	1	ele_XP_007899053.1	NW006890136.1	25
ste_g5059	3	1076	ste_g6846	4	990	gar_ENSLOCT00000016425.1	LG9	735	coe_ENSLACT00000006900.1	JH127993.1	2	ele_XP_007895687.1	NW006890108.1	30
ste_g5062	3	1079	ste_g6849	4	993	gar_ENSLOCT00000016449.1	LG9	737	-	-		ele_XP_007904513.1	NW006890211.1	4
ste_g5064	3	1081	ste_g6852	4	996	gar_ENSLOCT00000014674.1	LG9	569	coe_ENSLACT00000011415.1	JH126728.1	1	ele_XP_007899899.1	NW006890143.1	28
ste_g5066	3	1083	ste_g6853	4	997	gar_ENSLOCT00000013807.1	LG9	507	coe_ENSLACT00000000863.1	JH128528.1	1	ele_XP_007903500.1	NW006890192.1	12
ste_g5067	3	1084	ste_g6854	4	998	gar_ENSLOCT00000013762.1	LG9	504	coe_ENSLACT00000005783.1	JH128528.1	6	ele_XP_007903499.1	NW006890192.1	10
ste_g5068	3	1085	ste_g6855	4	999	gar_ENSLOCT00000014774.1	LG9	577	coe_ENSLACT00000004261.1	JH127325.1	1	ele_XP_007896289.1	NW006890113.1	7
ste_g5069	3	1086	ste_g6857	4	1001	gar_ENSLOCT00000014758.1	LG9	576	coe_ENSLACT00000005590.1	JH129651.1	1	ele_XP_007896296.1	NW006890113.1	8
ste_g5070	3	1087	ste_g6858	4	1002	gar_ENSLOCT00000014742.1	LG9	574	coe_ENSLACT00000001120.1	JH127242.1	1	ele_XP_007887412.1	NW006890065.1	11
ste_g5073	3	1090	ste_g6860	4	1004	gar_ENSLOCT00000013970.1	LG9	516	coe_ENSLACT00000015218.1	JH127242.1	7	ele_XP_007896304.1	NW006890113.1	14
ste_g5074	3	1091	ste_g6861	4	1005	gar_ENSLOCT00000013994.1	LG9	517	-	-		ele_XP_007896378.1	NW006890113.1	15
ste_g5084	3	1101	ste_g6875	4	1019	gar_ENSLOCT00000014093.1	LG9	527	coe_ENSLACT00000005736.1	JH128920.1	3	ele_XP_007899062.1	NW006890136.1	36
ste_g5086	3	1103	ste_g6877	4	1021	gar_ENSLOCT00000016599.1	LG9	744	coe_ENSLACT00000012008.1	JH127710.1	6	ele_XP_007893713.1	NW006890093.1	10
ste_g5089	3	1106	ste_g6880	4	1024	-	-		-	-		ele_XP_007905801.1	NW006890243.1	3
ste_g5090	3	1107	ste_g6881	4	1025	gar_ENSLOCT00000016542.1	LG9	740	-	-		-	-
ste_g5091	3	1108	ste_g6882	4	1026	gar_ENSLOCT00000016481.1	LG9	739	coe_ENSLACT00000003547.1	JH127597.1	1	ele_XP_007904507.1	NW006890211.1	2
ste_g5096	3	1113	ste_g6887	4	1031	gar_ENSLOCT00000010189.1	LG9	289	coe_ENSLACT00000002697.1	JH127075.1	3	ele_XP_007893318.1	NW006890090.1	20
ste_g5101	3	1118	ste_g6891	4	1035	gar_ENSLOCT00000010387.1	LG9	301	coe_ENSLACT00000005013.1	JH129459.1	2	-	-
ste_g5104	3	1121	ste_g6893	4	1037	gar_ENSLOCT00000010417.1	LG9	302	coe_ENSLACT00000003894.1	JH128665.1	1	-	-
ste_g5106	3	1123	ste_g6900	4	1044	gar_ENSLOCT00000010901.1	LG9	326	coe_ENSLACT00000011571.1	JH128171.1	9	ele_XP_007910257.1	NW006890726.1	1
ste_g5107	3	1124	ste_g6901	4	1045	gar_ENSLOCT00000010825.1	LG9	323	coe_ENSLACT00000010542.1	JH126894.1	7	ele_XP_007893266.1	NW006890090.1	58
ste_g5108	3	1125	ste_g6902	4	1046	gar_ENSLOCT00000010842.1	LG9	324	coe_ENSLACT00000010884.1	JH126894.1	8	ele_XP_007893267.1	NW006890090.1	57
ste_g5109	3	1126	ste_g6904	4	1048	gar_ENSLOCT00000010767.1	LG9	321	coe_ENSLACT00000006232.1	JH127803.1	2	ele_XP_007893269.1	NW006890090.1	55
ste_g5110	3	1127	ste_g6906	4	1050	gar_ENSLOCT00000010742.1	LG9	320	coe_ENSLACT00000000311.1	JH134066.1	1	-	-
ste_g5121	3	1138	ste_g6912	4	1056	gar_ENSLOCT00000011055.1	LG9	336	coe_ENSLACT00000003784.1	JH127989.1	2	ele_XP_007909697.1	NW006890533.1	3
ste_g5126	3	1143	ste_g6061	4	205	gar_ENSLOCT00000011367.1	LG9	356	coe_ENSLACT00000006496.1	JH128166.1	1	-	-
ste_g5127	3	1144	ste_g6060	4	204	gar_ENSLOCT00000011319.1	LG9	353	coe_ENSLACT00000010938.1	JH127989.1	6	-	-
ste_g5129	3	1146	ste_g6059	4	203	gar_ENSLOCT00000011275.1	LG9	350	coe_ENSLACT00000013857.1	JH126637.1	5	ele_XP_007908567.1	NW006890360.1	1
ste_g5130	3	1147	ste_g6058	4	202	gar_ENSLOCT00000011245.1	LG9	348	-	-		-	-
ste_g5132	3	1149	ste_g6054	4	198	gar_ENSLOCT00000011212.1	LG9	345	coe_ENSLACT00000012480.1	JH127890.1	6	ele_XP_007906432.1	NW006890260.1	5
ste_g5133	3	1150	ste_g6052	4	196	gar_ENSLOCT00000011507.1	LG9	371	coe_ENSLACT00000000166.2	JH129352.1	1	-	-
ste_g5135	3	1152	ste_g6446	4	590	gar_ENSLOCT00000010680.1	LG11	395	coe_ENSLACT00000005557.1	JH129903.1	2	ele_XP_007898726.1	NW006890132.1	40
ste_g5136	3	1153	ste_g6441	4	585	gar_ENSLOCT00000010776.1	LG11	401	coe_ENSLACT00000003054.1	JH128133.1	1	ele_XP_007901196.1	NW006890057.1	142
ste_g5137	3	1154	ste_g6440	4	584	gar_ENSLOCT00000010798.1	LG11	403	coe_ENSLACT00000008253.1	JH128558.1	1	ele_XP_007901844.1	NW006890057.1	143
ste_g5138	3	1155	ste_g6438	4	582	gar_ENSLOCT00000010808.1	LG11	404	coe_ENSLACT00000004981.1	JH129914.1	1	ele_XP_007901218.1	NW006890057.1	145
ste_g5139	3	1156	ste_g6437	4	581	gar_ENSLOCT00000010827.1	LG11	405	-	-		ele_XP_007901220.1	NW006890057.1	146
ste_g5140	3	1157	ste_g6436	4	580	gar_ENSLOCT00000010865.1	LG11	406	coe_ENSLACT00000002600.1	JH129306.1	1	ele_XP_007901221.1	NW006890057.1	147
ste_g5141	3	1158	ste_g6435	4	579	gar_ENSLOCT00000004152.1	LG11	125	coe_ENSLACT00000011929.1	JH127818.1	7	ele_XP_007887820.1	NW006890066.1	14
ste_g5148	3	1165	ste_g6433	4	577	gar_ENSLOCT00000004288.1	LG11	129	-	-		ele_XP_007904045.1	NW006890201.1	24
ste_g5150	3	1167	ste_g6432	4	576	-	-		-	-		ele_XP_007893675.1	NW006890093.1	17
ste_g5151	3	1168	ste_g6431	4	575	-	-		-	-		ele_XP_007893679.1	NW006890093.1	18
ste_g5154	3	1171	ste_g6429	4	573	gar_ENSLOCT00000008270.1	LG11	277	coe_ENSLACT00000003637.1	JH127729.1	2	ele_XP_007893681.1	NW006890093.1	20
ste_g5156	3	1173	ste_g6425	4	569	gar_ENSLOCT00000008345.1	LG11	280	-	-		ele_XP_007893684.1	NW006890093.1	22
ste_g5157	3	1174	ste_g6424	4	568	gar_ENSLOCT00000008424.1	LG11	283	coe_ENSLACT00000002101.1	JH127969.1	1	ele_XP_007893692.1	NW006890093.1	25
ste_g5158	3	1175	ste_g6423	4	567	gar_ENSLOCT00000022474.1	LG11	284	coe_ENSLACT00000013204.1	JH127701.1	3	ele_XP_007893699.1	NW006890093.1	26
ste_g5159	3	1176	ste_g6422	4	566	gar_ENSLOCT00000008483.1	LG11	286	coe_ENSLACT00000025286.1	JH127351.1	1	ele_XP_007900866.1	NW006890152.1	1
ste_g5161	3	1178	ste_g6421	4	565	gar_ENSLOCT00000008523.1	LG11	287	coe_ENSLACT00000007934.2	JH127351.1	2	-	-
ste_g5162	3	1179	ste_g6420	4	564	gar_ENSLOCT00000002182.1	LG11	48	coe_ENSLACT00000013612.2	JH126775.1	9	ele_XP_007887857.1	NW006890066.1	45
ste_g5163	3	1180	ste_g6419	4	563	gar_ENSLOCT00000002200.1	LG11	49	coe_ENSLACT00000025984.1	JH126775.1	10	ele_XP_007887969.1	NW006890066.1	44
ste_g5165	3	1182	ste_g6418	4	562	gar_ENSLOCT00000002298.1	LG11	53	coe_ENSLACT00000002991.1	JH129993.1	3	ele_XP_007899888.1	NW006890143.1	16
ste_g5166	3	1183	ste_g6417	4	561	gar_ENSLOCT00000022465.1	LG11	58	-	-		ele_XP_007899918.1	NW006890143.1	10
ste_g5168	3	1185	ste_g6416	4	560	gar_ENSLOCT00000002432.1	LG11	59	coe_ENSLACT00000012909.1	JH127054.1	4	ele_XP_007899917.1	NW006890143.1	9
ste_g5171	3	1188	ste_g6415	4	559	gar_ENSLOCT00000002567.1	LG11	65	coe_ENSLACT00000015788.1	JH127054.1	10	ele_XP_007899865.1	NW006890143.1	3
ste_g5172	3	1189	ste_g7280	4	1424	gar_ENSLOCT00000002617.1	LG11	67	coe_ENSLACT00000002318.1	JH128140.1	1	ele_XP_007887892.1	NW006890066.1	76
ste_g5173	3	1190	ste_g7281	4	1425	gar_ENSLOCT00000002682.1	LG11	69	coe_ENSLACT00000026321.1	JH126740.1	1	ele_XP_007887890.1	NW006890066.1	74
ste_g5176	3	1193	ste_g7283	4	1427	gar_ENSLOCT00000002777.1	LG11	73	coe_ENSLACT00000019691.2	JH126740.1	8	ele_XP_007905194.1	NW006890231.1	2
ste_g5179	3	1196	ste_g7284	4	1428	gar_ENSLOCT00000002821.1	LG11	74	coe_ENSLACT00000003150.1	JH129508.1	1	ele_XP_007893710.1	NW006890093.1	29
ste_g5181	3	1198	ste_g7286	4	1430	gar_ENSLOCT00000002908.1	LG11	76	coe_ENSLACT00000002753.1	JH130040.1	1	ele_XP_007899080.1	NW006890136.1	48
ste_g5182	3	1199	ste_g7287	4	1431	gar_ENSLOCT00000002966.1	LG11	78	coe_ENSLACT00000025237.1	JH127775.1	2	ele_XP_007899076.1	NW006890136.1	46
ste_g5184	3	1201	ste_g7288	4	1432	gar_ENSLOCT00000003065.1	LG11	81	coe_ENSLACT00000003220.1	JH127142.1	1	ele_XP_007899070.1	NW006890136.1	43
ste_g5185	3	1202	ste_g7289	4	1433	gar_ENSLOCT00000003155.1	LG11	83	coe_ENSLACT00000009323.1	JH127505.1	3	ele_XP_007899069.1	NW006890136.1	41
ste_g5186	3	1203	ste_g7291	4	1435	gar_ENSLOCT00000003190.1	LG11	85	coe_ENSLACT00000014173.1	JH127505.1	6	ele_XP_007896288.1	NW006890113.1	6
ste_g5189	3	1206	ste_g6400	4	544	gar_ENSLOCT00000005665.1	LG11	182	coe_ENSLACT00000011865.2	JH127616.1	2	ele_XP_007896272.1	NW006890113.1	3
ste_g5190	3	1207	ste_g6399	4	543	gar_ENSLOCT00000005706.1	LG11	184	coe_ENSLACT00000007666.1	JH127771.1	1	ele_XP_007896256.1	NW006890113.1	2
ste_g5191	3	1208	ste_g6396	4	540	gar_ENSLOCT00000005741.1	LG11	185	coe_ENSLACT00000004481.1	JH130026.1	1	ele_XP_007896254.1	NW006890113.1	1
ste_g5192	3	1209	ste_g6394	4	538	gar_ENSLOCT00000005836.1	LG11	188	coe_ENSLACT00000008990.1	JH127094.1	3	ele_XP_007902238.1	NW006890171.1	6
ste_g5193	3	1210	ste_g6393	4	537	gar_ENSLOCT00000005933.1	LG11	190	coe_ENSLACT00000012074.1	JH127094.1	5	ele_XP_007902283.1	NW006890171.1	4
ste_g5194	3	1211	ste_g6392	4	536	-	-		coe_ENSLACT00000016071.1	JH127094.1	7	ele_XP_007902236.1	NW006890171.1	3
ste_g5198	3	1215	ste_g6386	4	530	gar_ENSLOCT00000006184.1	LG11	199	coe_ENSLACT00000004227.1	JH127476.1	1	ele_XP_007895637.1	NW006890108.1	17
ste_g5199	3	1216	ste_g6384	4	528	gar_ENSLOCT00000006237.1	LG11	200	coe_ENSLACT00000004243.1	JH128130.1	1	ele_XP_007895634.1	NW006890108.1	16
ste_g5202	3	1219	ste_g6381	4	525	gar_ENSLOCT00000006268.1	LG11	201	coe_ENSLACT00000002280.1	JH128327.1	1	ele_XP_007895710.1	NW006890108.1	14
ste_g5203	3	1220	ste_g6380	4	524	gar_ENSLOCT00000006294.1	LG11	202	coe_ENSLACT00000003659.1	JH128327.1	2	ele_XP_007895709.1	NW006890108.1	13
ste_g5204	3	1221	ste_g6377	4	521	gar_ENSLOCT00000006400.1	LG11	205	coe_ENSLACT00000001913.1	JH130898.1	1	ele_XP_007895631.1	NW006890108.1	8
ste_g5207	3	1224	ste_g6374	4	518	gar_ENSLOCT00000006475.1	LG11	208	coe_ENSLACT00000005101.1	JH128656.1	1	ele_XP_007895627.1	NW006890108.1	5
ste_g5214	3	1231	ste_g6365	4	509	-	-		coe_ENSLACT00000008130.1	JH126637.1	1	ele_XP_007910003.1	NW006890632.1	1
ste_g5215	3	1232	ste_g6362	4	506	gar_ENSLOCT00000006872.1	LG11	222	-	-		-	-
ste_g5217	3	1234	ste_g6360	4	504	gar_ENSLOCT00000006914.1	LG11	224	coe_ENSLACT00000009442.1	JH128176.1	4	ele_XP_007883026.1	NW006891578.1	1
ste_g5218	3	1235	ste_g6359	4	503	gar_ENSLOCT00000006934.1	LG11	225	-	-		-	-
ste_g5219	3	1236	ste_g6358	4	502	-	-		coe_ENSLACT00000001406.1	JH129973.1	1	ele_XP_007908945.1	NW006890394.1	5
ste_g5220	3	1237	ste_g6357	4	501	gar_ENSLOCT00000006954.1	LG11	226	coe_ENSLACT00000001220.1	JH128330.1	1	ele_XP_007908944.1	NW006890394.1	6
ste_g5222	3	1239	ste_g6356	4	500	gar_ENSLOCT00000005173.1	LG11	161	coe_ENSLACT00000000580.1	JH129069.1	1	ele_XP_007908578.1	NW006890360.1	7
ste_g5231	3	1248	ste_g6343	4	487	gar_ENSLOCT00000005465.1	LG11	173	coe_ENSLACT00000003898.1	JH129314.1	1	ele_XP_007894998.1	NW006890101.1	35
ste_g5233	3	1250	ste_g6341	4	485	gar_ENSLOCT00000006971.1	LG11	228	coe_ENSLACT00000007195.1	JH128171.1	5	ele_XP_007883062.1	NW006891615.1	1
ste_g5239	3	1256	ste_g6332	4	476	gar_ENSLOCT00000001981.1	LG11	42	-	-		-	-
ste_g5240	3	1257	ste_g6330	4	474	gar_ENSLOCT00000001909.1	LG11	40	coe_ENSLACT00000013249.1	JH127581.1	5	-	-
ste_g5242	3	1259	ste_g6329	4	473	gar_ENSLOCT00000001828.1	LG11	38	coe_ENSLACT00000009314.1	JH127581.1	3	ele_XP_007899892.1	NW006890143.1	22
ste_g5246	3	1263	ste_g6325	4	469	gar_ENSLOCT00000001633.1	LG11	32	coe_ENSLACT00000015183.1	JH127183.1	7	ele_XP_007895752.1	NW006890109.1	16
ste_g5248	3	1265	ste_g6323	4	467	gar_ENSLOCT00000001578.1	LG11	29	coe_ENSLACT00000017335.2	JH127054.1	11	ele_XP_007899861.1	NW006890143.1	2
ste_g5249	3	1266	ste_g6322	4	466	gar_ENSLOCT00000001517.1	LG11	27	coe_ENSLACT00000002077.2	JH128407.1	1	ele_XP_007895079.1	NW006890102.1	52
ste_g5250	3	1267	ste_g6319	4	463	gar_ENSLOCT00000001460.1	LG11	25	coe_ENSLACT00000013454.1	JH127183.1	5	ele_XP_007899015.1	NW006890136.1	5
ste_g5253	3	1270	ste_g6314	4	458	gar_ENSLOCT00000007161.1	LG11	234	coe_ENSLACT00000011832.1	JH128245.1	2	ele_XP_007901346.1	NW006890157.1	10
ste_g5258	3	1275	ste_g6313	4	457	gar_ENSLOCT00000005519.1	LG11	176	coe_ENSLACT00000008881.1	JH128532.1	4	-	-
ste_g5270	3	1287	ste_g7099	4	1243	gar_ENSLOCT00000014983.1	LG9	595	coe_ENSLACT00000005812.2	JH128054.1	2	ele_XP_007900829.1	NW006890151.1	30
ste_g5271	3	1288	ste_g7100	4	1244	gar_ENSLOCT00000016100.1	LG9	701	coe_ENSLACT00000013490.1	JH127610.1	11	ele_XP_007900861.1	NW006890151.1	29
ste_g5278	3	1295	ste_g7105	4	1249	-	-		coe_ENSLACT00000026482.1	JH127610.1	4	ele_XP_007899048.1	NW006890136.1	23
ste_g5279	3	1296	ste_g7106	4	1250	gar_ENSLOCT00000016263.1	LG9	718	-	-		ele_XP_007899043.1	NW006890136.1	20
ste_g5280	3	1297	ste_g7109	4	1253	gar_ENSLOCT00000016281.1	LG9	720	coe_ENSLACT00000003757.1	JH128159.1	1	ele_XP_007899083.1	NW006890136.1	50
ste_g5287	3	1304	ste_g7111	4	1255	gar_ENSLOCT00000016305.1	LG9	722	coe_ENSLACT00000002078.1	JH127702.1	1	ele_XP_007899086.1	NW006890136.1	53
ste_g5290	3	1307	ste_g7112	4	1256	gar_ENSLOCT00000016331.1	LG9	725	coe_ENSLACT00000013155.2	JH127424.1	5	ele_XP_007901605.1	NW006890161.1	2
ste_g5292	3	1309	ste_g7113	4	1257	gar_ENSLOCT00000016388.1	LG9	731	coe_ENSLACT00000011756.1	JH127107.1	7	ele_XP_007887853.1	NW006890066.1	39
ste_g5293	3	1310	ste_g7116	4	1260	gar_ENSLOCT00000016378.1	LG9	730	coe_ENSLACT00000009982.2	JH127107.1	6	ele_XP_007887852.1	NW006890066.1	38
ste_g5294	3	1311	ste_g7117	4	1261	gar_ENSLOCT00000016356.1	LG9	728	coe_ENSLACT00000008340.1	JH127107.1	4	ele_XP_007887850.1	NW006890066.1	36
ste_g5296	3	1313	ste_g7119	4	1263	gar_ENSLOCT00000014241.1	LG9	536	-	-		-	-
ste_g5301	3	1318	ste_g7123	4	1267	gar_ENSLOCT00000014886.1	LG9	585	coe_ENSLACT00000016519.1	JH127251.1	7	ele_XP_007899039.1	NW006890136.1	19
ste_g5302	3	1319	ste_g7124	4	1268	gar_ENSLOCT00000014881.1	LG9	584	coe_ENSLACT00000008977.1	JH128712.1	5	ele_XP_007899038.1	NW006890136.1	18
ste_g5303	3	1320	ste_g7125	4	1269	gar_ENSLOCT00000014869.1	LG9	583	coe_ENSLACT00000008375.1	JH128712.1	4	ele_XP_007899037.1	NW006890136.1	17
ste_g5311	3	1328	ste_g7131	4	1275	gar_ENSLOCT00000022273.1	LG9	424	-	-		-	-
ste_g5321	3	1338	ste_g7135	4	1279	gar_ENSLOCT00000000407.1	JH591410.1	1	coe_ENSLACT00000005460.1	JH128738.1	2	-	-
ste_g5327	3	1344	ste_g7136	4	1280	gar_ENSLOCT00000013201.1	LG9	472	coe_ENSLACT00000005117.1	JH128500.1	1	ele_XP_007895809.1	NW006890109.1	43
ste_g5328	3	1345	ste_g7137	4	1281	gar_ENSLOCT00000013186.1	LG9	471	-	-		ele_XP_007895810.1	NW006890109.1	44
ste_g5335	3	1352	ste_g7141	4	1285	gar_ENSLOCT00000012307.1	LG9	422	coe_ENSLACT00000002591.1	JH131363.1	1	ele_XP_007893664.1	NW006890093.1	13
ste_g5336	3	1353	ste_g7142	4	1286	gar_ENSLOCT00000012289.1	LG9	421	-	-		ele_XP_007893715.1	NW006890093.1	14
ste_g5346	3	1363	ste_g7153	4	1297	gar_ENSLOCT00000016015.1	LG9	689	coe_ENSLACT00000002901.1	JH128244.1	2	ele_XP_007906887.1	NW006890277.1	3
ste_g5353	3	1370	ste_g7162	4	1306	gar_ENSLOCT00000016046.1	LG9	694	coe_ENSLACT00000018208.1	JH126800.1	9	ele_XP_007887805.1	NW006890066.1	4
ste_g5358	3	1375	ste_g7165	4	1309	gar_ENSLOCT00000014164.1	LG9	531	coe_ENSLACT00000007681.1	JH126806.1	3	ele_XP_007910048.1	NW006890642.1	1
ste_g5363	3	1380	ste_g6302	4	446	-	-		-	-		ele_XP_007887980.1	NW006890066.1	63
ste_g5367	3	1384	ste_g6298	4	442	gar_ENSLOCT00000015717.1	LG9	656	coe_ENSLACT00000005928.1	JH128851.1	3	ele_XP_007895754.1	NW006890109.1	19
ste_g5368	3	1385	ste_g6297	4	441	gar_ENSLOCT00000015708.1	LG9	655	coe_ENSLACT00000007841.1	JH128851.1	4	ele_XP_007895755.1	NW006890109.1	20
ste_g5376	3	1393	ste_g6291	4	435	gar_ENSLOCT00000015659.1	LG9	650	-	-		ele_XP_007899161.1	NW006890137.1	2
ste_g5387	3	1404	ste_g6283	4	427	gar_ENSLOCT00000013836.1	LG9	508	-	-		ele_XP_007901635.1	NW006890161.1	23
ste_g5408	3	1425	ste_g6204	4	348	gar_ENSLOCT00000014367.1	LG9	547	coe_ENSLACT00000007434.2	JH126908.1	1	ele_XP_007900845.1	NW006890151.1	37
ste_g5409	3	1426	ste_g6202	4	346	gar_ENSLOCT00000014416.1	LG9	550	coe_ENSLACT00000010615.1	JH126800.1	1	ele_XP_007895064.1	NW006890102.1	42
ste_g5411	3	1428	ste_g6200	4	344	gar_ENSLOCT00000016116.1	LG9	702	coe_ENSLACT00000005716.1	JH128638.1	3	ele_XP_007901614.1	NW006890161.1	9
ste_g5413	3	1430	ste_g6199	4	343	gar_ENSLOCT00000016127.1	LG9	703	coe_ENSLACT00000013927.1	JH127286.1	3	ele_XP_007895688.1	NW006890108.1	34
ste_g5420	3	1437	ste_g6198	4	342	gar_ENSLOCT00000016141.1	LG9	704	coe_ENSLACT00000001868.1	JH131361.1	1	ele_XP_007908831.1	NW006890385.1	1
ste_g5423	3	1440	ste_g6197	4	341	gar_ENSLOCT00000014682.1	LG9	570	coe_ENSLACT00000025558.1	JH127325.1	3	ele_XP_007882676.1	NW006891158.1	2
ste_g5424	3	1441	ste_g6196	4	340	gar_ENSLOCT00000013744.1	LG9	503	coe_ENSLACT00000007099.1	JH128528.1	7	ele_XP_007903496.1	NW006890192.1	9
ste_g5426	3	1443	ste_g6194	4	338	-	-		-	-		ele_XP_007886570.1	NW006890062.1	51
ste_g5427	3	1444	ste_g6192	4	336	gar_ENSLOCT00000014923.1	LG9	589	coe_ENSLACT00000005630.1	JH128439.1	5	ele_XP_007909841.1	NW006890574.1	1
ste_g5429	3	1446	ste_g6191	4	335	gar_ENSLOCT00000013519.1	LG9	491	-	-		-	-
ste_g5430	3	1447	ste_g6190	4	334	gar_ENSLOCT00000013564.1	LG9	494	coe_ENSLACT00000019197.1	JH126833.1	14	ele_XP_007899123.1	NW006890137.1	21
ste_g5438	3	1455	ste_g6189	4	333	gar_ENSLOCT00000013645.1	LG9	498	coe_ENSLACT00000015161.1	JH126979.1	6	ele_XP_007899128.1	NW006890137.1	25
ste_g5440	3	1457	ste_g6188	4	332	gar_ENSLOCT00000013721.1	LG9	501	coe_ENSLACT00000012195.1	JH126979.1	3	ele_XP_007899136.1	NW006890137.1	28
ste_g5441	3	1458	ste_g6186	4	330	gar_ENSLOCT00000003743.1	LG9	47	coe_ENSLACT00000011341.1	JH126979.1	2	ele_XP_007899138.1	NW006890137.1	29
ste_g5445	3	1462	ste_g6595	4	739	gar_ENSLOCT00000013047.1	LG11	563	coe_ENSLACT00000000700.1	JH128006.1	1	ele_XP_007895737.1	NW006890109.1	7
ste_g5452	3	1469	ste_g6587	4	731	gar_ENSLOCT00000012899.1	LG11	552	coe_ENSLACT00000011283.1	JH127080.1	1	-	-
ste_g5454	3	1471	ste_g6586	4	730	gar_ENSLOCT00000012874.1	LG11	550	coe_ENSLACT00000025859.1	JH127403.1	2	ele_XP_007904593.1	NW006890214.1	10
ste_g5455	3	1472	ste_g6585	4	729	gar_ENSLOCT00000012862.1	LG11	549	coe_ENSLACT00000005744.1	JH127403.1	1	ele_XP_007904592.1	NW006890214.1	9
ste_g5456	3	1473	ste_g6584	4	728	gar_ENSLOCT00000012820.1	LG11	548	coe_ENSLACT00000000859.2	JH127016.1	2	ele_XP_007904590.1	NW006890214.1	8
ste_g5457	3	1474	ste_g6583	4	727	gar_ENSLOCT00000012808.1	LG11	546	coe_ENSLACT00000005366.1	JH127016.1	3	ele_XP_007904599.1	NW006890214.1	7
ste_g5458	3	1475	ste_g6582	4	726	-	-		coe_ENSLACT00000007713.1	JH127016.1	5	-	-
ste_g5462	3	1479	ste_g6581	4	725	gar_ENSLOCT00000012726.1	LG11	542	coe_ENSLACT00000013699.1	JH127016.1	9	ele_XP_007896343.1	NW006890113.1	33
ste_g5464	3	1481	ste_g6580	4	724	gar_ENSLOCT00000012695.1	LG11	538	coe_ENSLACT00000016718.1	JH127016.1	13	ele_XP_007896382.1	NW006890113.1	36
ste_g5465	3	1482	ste_g6579	4	723	gar_ENSLOCT00000022487.1	LG11	536	-	-		-	-
ste_g5467	3	1484	ste_g6578	4	722	gar_ENSLOCT00000012627.1	LG11	534	coe_ENSLACT00000008994.1	JH128365.1	3	ele_XP_007901432.1	NW006890158.1	7
ste_g5470	3	1487	ste_g6576	4	720	gar_ENSLOCT00000012516.1	LG11	527	-	-		ele_XP_007901382.1	NW006890158.1	2
ste_g5471	3	1488	ste_g6575	4	719	gar_ENSLOCT00000012490.1	LG11	525	coe_ENSLACT00000000470.1	JH133417.1	1	ele_XP_007910670.1	NW006890967.1	1
ste_g5476	3	1493	ste_g6572	4	716	gar_ENSLOCT00000012435.1	LG11	521	coe_ENSLACT00000008592.1	JH128325.1	3	ele_XP_007900888.1	NW006890152.1	17
ste_g5478	3	1495	ste_g6568	4	712	gar_ENSLOCT00000012335.1	LG11	512	coe_ENSLACT00000012494.1	JH127487.1	5	ele_XP_007886109.1	NW006890062.1	20
ste_g5480	3	1497	ste_g6567	4	711	gar_ENSLOCT00000007240.1	LG11	238	coe_ENSLACT00000015046.1	JH127487.1	7	ele_XP_007886565.1	NW006890062.1	18
ste_g5484	3	1501	ste_g6563	4	707	gar_ENSLOCT00000022479.1	LG11	360	coe_ENSLACT00000009889.1	JH128429.1	6	ele_XP_007886094.1	NW006890062.1	11
ste_g5485	3	1502	ste_g6562	4	706	gar_ENSLOCT00000010074.1	LG11	361	coe_ENSLACT00000006158.1	JH128797.1	5	-	-
ste_g5487	3	1504	ste_g6561	4	705	gar_ENSLOCT00000010011.1	LG11	354	coe_ENSLACT00000000762.1	JH128039.1	1	ele_XP_007886090.1	NW006890062.1	6
ste_g5488	3	1505	ste_g6560	4	704	gar_ENSLOCT00000004057.1	LG11	121	coe_ENSLACT00000010966.2	JH127693.1	4	ele_XP_007886087.1	NW006890062.1	5
ste_g5490	3	1507	ste_g6555	4	699	gar_ENSLOCT00000012065.1	LG11	496	coe_ENSLACT00000007752.1	JH127219.1	2	ele_XP_007893262.1	NW006890090.1	61
ste_g5491	3	1508	ste_g6554	4	698	gar_ENSLOCT00000012055.1	LG11	495	coe_ENSLACT00000010141.1	JH127219.1	4	ele_XP_007893261.1	NW006890090.1	62
ste_g5494	3	1511	ste_g6551	4	695	gar_ENSLOCT00000022483.1	LG11	490	coe_ENSLACT00000015628.1	JH127219.1	8	ele_XP_007893329.1	NW006890090.1	67
ste_g5495	3	1512	ste_g6550	4	694	gar_ENSLOCT00000011987.1	LG11	488	coe_ENSLACT00000006165.1	JH126816.1	2	ele_XP_007893277.1	NW006890090.1	69
ste_g5496	3	1513	ste_g6548	4	692	gar_ENSLOCT00000011901.1	LG11	484	coe_ENSLACT00000018012.2	JH126816.1	8	ele_XP_007894955.1	NW006890101.1	38
ste_g5497	3	1514	ste_g6547	4	691	gar_ENSLOCT00000011890.1	LG11	483	coe_ENSLACT00000018094.1	JH126816.1	9	ele_XP_007894951.1	NW006890101.1	36
ste_g5502	3	1519	ste_g6546	4	690	gar_ENSLOCT00000011817.1	LG11	477	coe_ENSLACT00000007011.1	JH127379.1	1	ele_XP_007886149.1	NW006890062.1	33
ste_g5503	3	1520	ste_g6544	4	688	-	-		coe_ENSLACT00000006221.1	JH129044.1	2	ele_XP_007886138.1	NW006890062.1	28
ste_g5504	3	1521	ste_g6543	4	687	gar_ENSLOCT00000012188.1	LG11	502	-	-		-	-
ste_g5505	3	1522	ste_g6542	4	686	gar_ENSLOCT00000011659.1	LG11	464	coe_ENSLACT00000016294.1	JH127169.1	7	ele_XP_007901406.1	NW006890158.1	24
ste_g5506	3	1523	ste_g6541	4	685	gar_ENSLOCT00000011645.1	LG11	463	coe_ENSLACT00000016084.1	JH127169.1	6	ele_XP_007901404.1	NW006890158.1	23
ste_g5509	3	1526	ste_g6539	4	683	gar_ENSLOCT00000011597.1	LG11	460	coe_ENSLACT00000010112.1	JH127169.1	2	ele_XP_007901398.1	NW006890158.1	20
ste_g5510	3	1527	ste_g6538	4	682	gar_ENSLOCT00000011573.1	LG11	459	-	-		ele_XP_007901437.1	NW006890158.1	19
ste_g5512	3	1529	ste_g6537	4	681	gar_ENSLOCT00000011519.1	LG11	456	coe_ENSLACT00000000330.1	JH127328.1	1	ele_XP_007900881.1	NW006890152.1	11
ste_g5514	3	1531	ste_g6536	4	680	gar_ENSLOCT00000011485.1	LG11	454	coe_ENSLACT00000014148.1	JH127328.1	3	ele_XP_007900882.1	NW006890152.1	13
ste_g5518	3	1535	ste_g6535	4	679	gar_ENSLOCT00000003651.1	LG11	105	coe_ENSLACT00000005561.1	JH128447.1	1	ele_XP_007900875.1	NW006890152.1	7
ste_g5520	3	1537	ste_g6534	4	678	gar_ENSLOCT00000003634.1	LG11	103	coe_ENSLACT00000008451.1	JH127582.1	3	ele_XP_007900908.1	NW006890152.1	5
ste_g5521	3	1538	ste_g6533	4	677	gar_ENSLOCT00000003597.1	LG11	101	coe_ENSLACT00000014378.1	JH127582.1	5	ele_XP_007900867.1	NW006890152.1	3
ste_g5522	3	1539	ste_g6531	4	675	gar_ENSLOCT00000003489.1	LG11	99	coe_ENSLACT00000004959.2	JH128483.1	2	ele_XP_007899843.1	NW006890142.1	34
ste_g5524	3	1541	ste_g6510	4	654	gar_ENSLOCT00000003890.1	LG11	116	coe_ENSLACT00000016693.1	JH126772.1	3	ele_XP_007895699.1	NW006890108.1	37
ste_g5527	3	1544	ste_g6508	4	652	gar_ENSLOCT00000003825.1	LG11	112	coe_ENSLACT00000018371.1	JH126772.1	6	ele_XP_007901414.1	NW006890158.1	29
ste_g5539	3	1556	ste_g6505	4	649	gar_ENSLOCT00000011120.1	LG11	424	coe_ENSLACT00000025377.1	JH126774.1	2	ele_XP_007905713.1	NW006890240.1	10
ste_g5540	3	1557	ste_g6504	4	648	gar_ENSLOCT00000011131.1	LG11	425	coe_ENSLACT00000007873.1	JH126774.1	3	ele_XP_007905712.1	NW006890240.1	9
ste_g5541	3	1558	ste_g6503	4	647	gar_ENSLOCT00000011218.1	LG11	430	coe_ENSLACT00000013871.1	JH126774.1	9	ele_XP_007905704.1	NW006890240.1	5
ste_g5542	3	1559	ste_g6502	4	646	gar_ENSLOCT00000011235.1	LG11	431	coe_ENSLACT00000016532.1	JH126774.1	10	ele_XP_007905698.1	NW006890240.1	4
ste_g5543	3	1560	ste_g6501	4	645	gar_ENSLOCT00000011258.1	LG11	433	coe_ENSLACT00000017972.1	JH126774.1	13	ele_XP_007905694.1	NW006890240.1	2
ste_g5551	3	1568	ste_g6498	4	642	gar_ENSLOCT00000009893.1	LG11	348	coe_ENSLACT00000003219.1	JH128687.1	1	ele_XP_007887966.1	NW006890066.1	33
ste_g5553	3	1570	ste_g6496	4	640	gar_ENSLOCT00000009621.1	LG11	336	coe_ENSLACT00000002340.1	JH127899.1	1	ele_XP_007904573.1	NW006890213.1	11
ste_g5554	3	1571	ste_g6495	4	639	gar_ENSLOCT00000005003.1	LG11	153	coe_ENSLACT00000025792.1	JH128638.1	2	ele_XP_007901609.1	NW006890161.1	8
ste_g5555	3	1572	ste_g6494	4	638	gar_ENSLOCT00000004994.1	LG11	152	coe_ENSLACT00000000704.1	JH128638.1	1	ele_XP_007901608.1	NW006890161.1	7
ste_g5557	3	1574	ste_g6493	4	637	gar_ENSLOCT00000004959.1	LG11	151	coe_ENSLACT00000006295.2	JH129488.1	1	-	-
ste_g5559	3	1576	ste_g6490	4	634	gar_ENSLOCT00000004862.1	LG11	148	-	-		-	-
ste_g5561	3	1578	ste_g6489	4	633	gar_ENSLOCT00000004839.1	LG11	147	coe_ENSLACT00000020425.1	JH126636.1	18	ele_XP_007898775.1	NW006890133.1	15
ste_g5562	3	1579	ste_g6488	4	632	gar_ENSLOCT00000004785.1	LG11	145	coe_ENSLACT00000014775.1	JH127341.1	3	ele_XP_007898760.1	NW006890133.1	17
ste_g5564	3	1581	ste_g6487	4	631	gar_ENSLOCT00000004701.1	LG11	143	coe_ENSLACT00000012164.1	JH127261.1	3	ele_XP_007898762.1	NW006890133.1	19
ste_g5565	3	1582	ste_g6486	4	630	gar_ENSLOCT00000004646.1	LG11	141	coe_ENSLACT00000002837.1	JH127261.1	1	ele_XP_007898764.1	NW006890133.1	21
ste_g5567	3	1584	ste_g6484	4	628	gar_ENSLOCT00000009517.1	LG11	332	-	-		ele_XP_007898776.1	NW006890133.1	22
ste_g5568	3	1585	ste_g6482	4	626	gar_ENSLOCT00000009590.1	LG11	334	coe_ENSLACT00000002013.1	JH127276.1	1	ele_XP_007898768.1	NW006890133.1	25
ste_g5570	3	1587	ste_g6480	4	624	gar_ENSLOCT00000010307.1	LG11	376	coe_ENSLACT00000002177.1	JH129129.1	1	ele_XP_007898769.1	NW006890133.1	26
ste_g5572	3	1589	ste_g6479	4	623	gar_ENSLOCT00000010289.1	LG11	375	coe_ENSLACT00000004970.1	JH129085.1	1	ele_XP_007898773.1	NW006890133.1	27
ste_g5573	3	1590	ste_g6477	4	621	gar_ENSLOCT00000010205.1	LG11	369	-	-		ele_XP_007900774.1	NW006890151.1	6
ste_g5574	3	1591	ste_g6476	4	620	gar_ENSLOCT00000010221.1	LG11	370	coe_ENSLACT00000006028.1	JH128979.1	4	-	-
ste_g5576	3	1593	ste_g6475	4	619	gar_ENSLOCT00000010138.1	LG11	365	coe_ENSLACT00000008807.1	JH128373.1	1	ele_XP_007900800.1	NW006890151.1	16
ste_g5577	3	1594	ste_g6474	4	618	gar_ENSLOCT00000010108.1	LG11	363	coe_ENSLACT00000009901.2	JH127423.1	3	ele_XP_007900802.1	NW006890151.1	18
ste_g5578	3	1595	ste_g6473	4	617	gar_ENSLOCT00000003451.1	LG11	96	coe_ENSLACT00000006797.1	JH127423.1	2	ele_XP_007900803.1	NW006890151.1	19
ste_g5579	3	1596	ste_g6471	4	615	-	-		-	-		ele_XP_007901329.1	NW006890157.1	1
ste_g5581	3	1598	ste_g6470	4	614	gar_ENSLOCT00000007612.1	LG11	252	coe_ENSLACT00000009393.1	JH127962.1	4	ele_XP_007901330.1	NW006890157.1	2
ste_g5582	3	1599	ste_g6469	4	613	gar_ENSLOCT00000003411.1	LG11	94	coe_ENSLACT00000009049.1	JH127962.1	3	ele_XP_007901372.1	NW006890157.1	3
ste_g5583	3	1600	ste_g6468	4	612	gar_ENSLOCT00000010876.1	LG11	407	coe_ENSLACT00000001939.1	JH129480.1	1	ele_XP_007901361.1	NW006890157.1	17
ste_g5586	3	1603	ste_g6461	4	605	gar_ENSLOCT00000010923.1	LG11	412	coe_ENSLACT00000008348.1	JH128821.1	1	ele_XP_007901351.1	NW006890157.1	12
ste_g5597	3	1614	ste_g6049	4	193	gar_ENSLOCT00000011569.1	LG9	374	coe_ENSLACT00000015007.1	JH127327.1	3	ele_XP_007884780.1	NW006899935.1	1
ste_g5599	3	1616	ste_g6046	4	190	gar_ENSLOCT00000011617.1	LG9	377	coe_ENSLACT00000010382.1	JH127327.1	1	ele_XP_007884777.1	NW006899884.1	1
ste_g5602	3	1619	ste_g6043	4	187	gar_ENSLOCT00000011650.1	LG9	380	coe_ENSLACT00000010343.1	JH127828.1	2	ele_XP_007908263.1	NW006890339.1	2
ste_g5603	3	1620	ste_g6041	4	185	gar_ENSLOCT00000011657.1	LG9	381	coe_ENSLACT00000008142.1	JH127828.1	1	ele_XP_007884736.1	NW006899187.1	1
ste_g5604	3	1621	ste_g6040	4	184	gar_ENSLOCT00000011672.1	LG9	382	-	-		ele_XP_007883678.1	NW006892830.1	1
ste_g5605	3	1622	ste_g6038	4	182	gar_ENSLOCT00000011693.1	LG9	383	-	-		-	-
ste_g5606	3	1623	ste_g6037	4	181	gar_ENSLOCT00000006080.1	LG9	113	coe_ENSLACT00000010026.1	JH128702.1	2	ele_XP_007894917.1	NW006890101.1	13
ste_g5607	3	1624	ste_g6035	4	179	gar_ENSLOCT00000006010.1	LG9	110	-	-		ele_XP_007894920.1	NW006890101.1	15
ste_g5612	3	1629	ste_g6078	4	222	gar_ENSLOCT00000005846.1	LG9	103	coe_ENSLACT00000026695.1	JH129191.1	2	ele_XP_007894930.1	NW006890101.1	22
ste_g5613	3	1630	ste_g6076	4	220	gar_ENSLOCT00000000243.1	AHAT01042737.1	1	coe_ENSLACT00000006697.2	JH128518.1	3	ele_XP_007894937.1	NW006890101.1	24
ste_g5614	3	1631	ste_g6075	4	219	gar_ENSLOCT00000005771.1	LG9	100	coe_ENSLACT00000003024.1	JH128518.1	2	ele_XP_007894938.1	NW006890101.1	25
ste_g5615	3	1632	ste_g6074	4	218	gar_ENSLOCT00000021954.1	LG9	99	coe_ENSLACT00000004599.1	JH130278.1	2	ele_XP_007894940.1	NW006890101.1	27
ste_g5617	3	1634	ste_g6071	4	215	gar_ENSLOCT00000005614.1	LG9	95	coe_ENSLACT00000009317.1	JH127968.1	6	ele_XP_007894945.1	NW006890101.1	33
ste_g5619	3	1636	ste_g6070	4	214	gar_ENSLOCT00000005423.1	LG9	90	coe_ENSLACT00000010503.1	JH128247.1	3	ele_XP_007885065.1	NW006890060.1	11
ste_g5620	3	1637	ste_g6069	4	213	gar_ENSLOCT00000005180.1	LG9	86	coe_ENSLACT00000006617.1	JH126844.1	1	ele_XP_007885095.1	NW006890060.1	14
ste_g5621	3	1638	ste_g6068	4	212	gar_ENSLOCT00000005089.1	LG9	85	coe_ENSLACT00000015842.1	JH126844.1	4	ele_XP_007885522.1	NW006890060.1	15
ste_g5622	3	1639	ste_g6067	4	211	gar_ENSLOCT00000005031.1	LG9	84	coe_ENSLACT00000018290.1	JH126844.1	5	ele_XP_007885099.1	NW006890060.1	16
ste_g5625	3	1642	ste_g6955	4	1099	gar_ENSLOCT00000004563.1	LG9	74	coe_ENSLACT00000008750.1	JH126702.1	4	ele_XP_007885165.1	NW006890060.1	26
ste_g5626	3	1643	ste_g6957	4	1101	gar_ENSLOCT00000004459.1	LG9	70	coe_ENSLACT00000004567.2	JH127618.1	2	ele_XP_007885177.1	NW006890060.1	32
ste_g5628	3	1645	ste_g6959	4	1103	gar_ENSLOCT00000004319.1	LG9	64	coe_ENSLACT00000015538.1	JH127227.1	5	ele_XP_007885194.1	NW006890060.1	38
ste_g5630	3	1647	ste_g6960	4	1104	gar_ENSLOCT00000004275.1	LG9	63	coe_ENSLACT00000012007.1	JH127227.1	3	ele_XP_007885196.1	NW006890060.1	39
ste_g5631	3	1648	ste_g6961	4	1105	gar_ENSLOCT00000004259.1	LG9	62	-	-		ele_XP_007885197.1	NW006890060.1	41
ste_g5632	3	1649	ste_g6962	4	1106	gar_ENSLOCT00000016635.1	LG9	747	coe_ENSLACT00000003876.2	JH127512.1	1	ele_XP_007885199.1	NW006890060.1	42
ste_g5633	3	1650	ste_g6964	4	1108	gar_ENSLOCT00000016640.1	LG9	748	coe_ENSLACT00000013116.1	JH126945.1	2	ele_XP_007885207.1	NW006890060.1	44
ste_g5637	3	1654	ste_g6968	4	1112	gar_ENSLOCT00000016681.1	LG9	754	coe_ENSLACT00000016852.1	JH127013.1	3	ele_XP_007887880.1	NW006890066.1	68
ste_g5640	3	1657	ste_g6970	4	1114	-	-		coe_ENSLACT00000004867.1	JH127925.1	1	ele_XP_007887879.1	NW006890066.1	67
ste_g5650	3	1667	ste_g6109	4	253	gar_ENSLOCT00000006938.1	LG9	142	coe_ENSLACT00000018954.1	JH126724.1	18	ele_XP_007904110.1	NW006890203.1	10
ste_g5651	3	1668	ste_g6106	4	250	gar_ENSLOCT00000006852.1	LG9	139	coe_ENSLACT00000018527.1	JH126724.1	15	ele_XP_007904115.1	NW006890203.1	13
ste_g5653	3	1670	ste_g6105	4	249	-	-		-	-		ele_XP_007893190.1	NW006890089.1	108
ste_g5654	3	1671	ste_g6104	4	248	gar_ENSLOCT00000006828.1	LG9	138	coe_ENSLACT00000017479.1	JH126724.1	14	ele_XP_007889185.1	NW006890070.1	99
ste_g5655	3	1672	ste_g6103	4	247	gar_ENSLOCT00000006774.1	LG9	137	coe_ENSLACT00000016683.1	JH126724.1	12	ele_XP_007889226.1	NW006890070.1	100
ste_g5661	3	1678	ste_g6974	4	1118	gar_ENSLOCT00000006699.1	LG9	134	coe_ENSLACT00000012198.1	JH126724.1	9	ele_XP_007889228.1	NW006890070.1	102
ste_g5663	3	1680	ste_g6976	4	1120	gar_ENSLOCT00000006616.1	LG9	131	coe_ENSLACT00000006515.2	JH126724.1	5	ele_XP_007889189.1	NW006890070.1	105
ste_g5666	3	1683	ste_g6978	4	1122	-	-		coe_ENSLACT00000011639.1	JH127503.1	6	ele_XP_007894892.1	NW006890101.1	4
ste_g5673	3	1690	ste_g6981	4	1125	-	-		coe_ENSLACT00000014318.2	JH127382.1	2	ele_XP_007894911.1	NW006890101.1	11
ste_g5674	3	1691	ste_g6982	4	1126	gar_ENSLOCT00000006103.1	LG9	114	coe_ENSLACT00000002774.1	JH128702.1	1	ele_XP_007894912.1	NW006890101.1	12
ste_g5675	3	1692	ste_g6984	4	1128	gar_ENSLOCT00000012589.1	LG9	433	coe_ENSLACT00000006800.1	JH127383.1	1	ele_XP_007908941.1	NW006890394.1	4
ste_g5676	3	1693	ste_g6985	4	1129	gar_ENSLOCT00000012553.1	LG9	432	coe_ENSLACT00000009267.1	JH127383.1	2	ele_XP_007908936.1	NW006890394.1	3
ste_g5680	3	1697	ste_g6154	4	298	gar_ENSLOCT00000021958.1	LG9	155	coe_ENSLACT00000017243.1	JH127015.1	5	-	-
ste_g5682	3	1699	ste_g6152	4	296	gar_ENSLOCT00000007472.1	LG9	160	coe_ENSLACT00000026670.1	JH126996.1	8	ele_XP_007886161.1	NW006890062.1	41
ste_g5686	3	1703	ste_g6150	4	294	gar_ENSLOCT00000000464.1	JH591458.1	1	-	-		-	-
ste_g5689	3	1706	ste_g6148	4	292	gar_ENSLOCT00000000565.1	JH591458.1	3	coe_ENSLACT00000026398.1	JH126996.1	2	ele_XP_007895371.1	NW006890105.1	30
ste_g5690	3	1707	ste_g6147	4	291	gar_ENSLOCT00000000610.1	JH591458.1	4	coe_ENSLACT00000001917.1	JH126996.1	1	ele_XP_007886156.1	NW006890062.1	36
ste_g5692	3	1709	ste_g6145	4	289	gar_ENSLOCT00000015025.1	JH591457.1	5	coe_ENSLACT00000009191.1	JH127559.1	3	ele_XP_007893228.1	NW006890090.1	26
ste_g5693	3	1710	ste_g6143	4	287	gar_ENSLOCT00000008099.1	LG9	187	coe_ENSLACT00000013044.1	JH127559.1	6	ele_XP_007893227.1	NW006890090.1	25
ste_g5696	3	1713	ste_g6141	4	285	gar_ENSLOCT00000008299.1	LG9	192	coe_ENSLACT00000003280.1	JH130448.1	1	ele_XP_007893219.1	NW006890090.1	21
ste_g5699	3	1716	ste_g6138	4	282	gar_ENSLOCT00000007565.1	LG9	163	coe_ENSLACT00000026506.1	JH127314.1	1	ele_XP_007893279.1	NW006890090.1	71
ste_g5702	3	1719	ste_g6135	4	279	gar_ENSLOCT00000007628.1	LG9	165	coe_ENSLACT00000007912.1	JH127773.1	2	ele_XP_007893282.1	NW006890090.1	73
ste_g5703	3	1720	ste_g6134	4	278	gar_ENSLOCT00000007640.1	LG9	166	coe_ENSLACT00000010033.1	JH127773.1	3	-	-
ste_g5704	3	1721	ste_g6133	4	277	gar_ENSLOCT00000007708.1	LG9	169	coe_ENSLACT00000013420.1	JH127773.1	6	ele_XP_007893289.1	NW006890090.1	77
ste_g5706	3	1723	ste_g6132	4	276	gar_ENSLOCT00000007734.1	LG9	170	coe_ENSLACT00000007999.1	JH126638.1	1	ele_XP_007893331.1	NW006890090.1	78
ste_g5707	3	1724	ste_g6131	4	275	gar_ENSLOCT00000007819.1	LG9	173	coe_ENSLACT00000016658.1	JH126638.1	5	ele_XP_007893293.1	NW006890090.1	80
ste_g5708	3	1725	ste_g7031	4	1175	gar_ENSLOCT00000001739.1	LG9	3	-	-		ele_XP_007895422.1	NW006890106.1	5
ste_g5709	3	1726	ste_g7032	4	1176	gar_ENSLOCT00000001843.1	LG9	4	coe_ENSLACT00000019557.1	JH126638.1	8	ele_XP_007895425.1	NW006890106.1	6
ste_g5713	3	1730	ste_g7034	4	1178	gar_ENSLOCT00000002185.1	LG9	13	coe_ENSLACT00000011645.1	JH126833.1	3	ele_XP_007899118.1	NW006890137.1	16
ste_g5714	3	1731	ste_g7035	4	1179	gar_ENSLOCT00000002203.1	LG9	14	-	-		-	-
ste_g5716	3	1733	ste_g7036	4	1180	gar_ENSLOCT00000002359.1	LG9	16	coe_ENSLACT00000016145.1	JH126833.1	6	ele_XP_007899115.1	NW006890137.1	12
ste_g5718	3	1735	ste_g7038	4	1182	gar_ENSLOCT00000002424.1	LG9	17	coe_ENSLACT00000016779.1	JH126833.1	7	ele_XP_007899114.1	NW006890137.1	11
ste_g5721	3	1738	ste_g7041	4	1185	gar_ENSLOCT00000002706.1	LG9	23	coe_ENSLACT00000016546.1	JH126860.1	3	ele_XP_007895527.1	NW006890106.1	11
ste_g5734	3	1751	ste_g7479	4	1623	gar_ENSLOCT00000013187.1	LG11	573	coe_ENSLACT00000007664.1	JH129318.1	4	ele_XP_007903506.1	NW006890192.1	18
ste_g5735	3	1752	ste_g7481	4	1625	gar_ENSLOCT00000013226.1	LG11	574	coe_ENSLACT00000002140.1	JH128029.1	1	ele_XP_007903508.1	NW006890192.1	19
ste_g5739	3	1756	ste_g7486	4	1630	gar_ENSLOCT00000013385.1	LG11	581	coe_ENSLACT00000005615.1	JH129389.1	2	ele_XP_007907446.1	NW006890298.1	2
ste_g5741	3	1758	ste_g7487	4	1631	gar_ENSLOCT00000013417.1	LG11	583	coe_ENSLACT00000003509.1	JH129009.1	2	ele_XP_007888987.1	NW006890069.1	96
ste_g5742	3	1759	ste_g7489	4	1633	gar_ENSLOCT00000013502.1	LG11	587	-	-		ele_XP_007902948.1	NW006890182.1	5
ste_g5744	3	1761	ste_g7490	4	1634	gar_ENSLOCT00000013532.1	LG11	590	coe_ENSLACT00000002499.1	JH129961.1	2	ele_XP_007902943.1	NW006890182.1	2
ste_g5745	3	1762	ste_g7494	4	1638	gar_ENSLOCT00000013591.1	LG11	594	-	-		ele_XP_007902952.1	NW006890182.1	8
ste_g5746	3	1763	ste_g7496	4	1640	gar_ENSLOCT00000013667.1	LG11	598	coe_ENSLACT00000009611.1	JH127090.1	3	ele_XP_007902964.1	NW006890182.1	12
ste_g5747	3	1764	ste_g7501	4	1645	gar_ENSLOCT00000013695.1	LG11	600	-	-		ele_XP_007902967.1	NW006890182.1	14
ste_g5748	3	1765	ste_g7502	4	1646	gar_ENSLOCT00000013723.1	LG11	602	coe_ENSLACT00000005274.1	JH127622.1	1	ele_XP_007902973.1	NW006890182.1	16
ste_g5752	3	1769	ste_g7505	4	1649	gar_ENSLOCT00000013773.1	LG11	605	coe_ENSLACT00000003514.1	JH127980.1	1	ele_XP_007897911.1	NW006890125.1	25
ste_g5753	3	1770	ste_g7506	4	1650	gar_ENSLOCT00000013797.1	LG11	606	-	-		ele_XP_007897910.1	NW006890125.1	24
ste_g5754	3	1771	ste_g7508	4	1652	gar_ENSLOCT00000013820.1	LG11	608	coe_ENSLACT00000000227.1	JH129666.1	1	ele_XP_007897908.1	NW006890125.1	22
ste_g5755	3	1772	ste_g7509	4	1653	gar_ENSLOCT00000022491.1	LG11	609	coe_ENSLACT00000003038.1	JH127956.1	1	ele_XP_007897906.1	NW006890125.1	21
ste_g5757	3	1774	ste_g7514	4	1658	gar_ENSLOCT00000013943.1	LG11	619	coe_ENSLACT00000026345.1	JH126954.1	2	ele_XP_007897918.1	NW006890125.1	10
ste_g5760	3	1777	ste_g7516	4	1660	gar_ENSLOCT00000013981.1	LG11	621	coe_ENSLACT00000003158.1	JH128573.1	1	ele_XP_007897891.1	NW006890125.1	7
ste_g5761	3	1778	ste_g7518	4	1662	gar_ENSLOCT00000014038.1	LG11	623	-	-		ele_XP_007897890.1	NW006890125.1	5
ste_g5763	3	1780	ste_g7519	4	1663	gar_ENSLOCT00000014066.1	LG11	628	coe_ENSLACT00000007204.1	JH126654.1	2	ele_XP_007901601.1	NW006890057.1	183
ste_g5764	3	1781	ste_g7520	4	1664	gar_ENSLOCT00000014083.1	LG11	629	coe_ENSLACT00000001390.1	JH126654.1	1	ele_XP_007901589.1	NW006890057.1	182
ste_g5765	3	1782	ste_g7522	4	1666	gar_ENSLOCT00000014155.1	LG11	632	coe_ENSLACT00000009157.1	JH128737.1	1	ele_XP_007901932.1	NW006890057.1	179
ste_g5767	3	1784	ste_g7530	4	1674	-	-		coe_ENSLACT00000009389.1	JH126920.1	1	-	-
ste_g5771	3	1788	ste_g7532	4	1676	gar_ENSLOCT00000014260.1	LG11	640	coe_ENSLACT00000014270.1	JH126920.1	7	ele_XP_007901908.1	NW006890057.1	167
ste_g5775	3	1792	ste_g7533	4	1677	gar_ENSLOCT00000014348.1	LG11	647	coe_ENSLACT00000002131.1	JH130960.1	1	ele_XP_007901327.1	NW006890057.1	160
ste_g5780	3	1797	ste_g7535	4	1679	-	-		coe_ENSLACT00000016157.1	JH126711.1	5	ele_XP_007898695.1	NW006890132.1	23
ste_g5781	3	1798	ste_g7536	4	1680	gar_ENSLOCT00000014515.1	LG11	656	coe_ENSLACT00000016745.1	JH126711.1	6	ele_XP_007898692.1	NW006890132.1	22
ste_g5782	3	1799	ste_g7537	4	1681	gar_ENSLOCT00000014610.1	LG11	665	coe_ENSLACT00000020085.1	JH126711.1	21	-	-
ste_g5785	3	1802	ste_g7538	4	1682	gar_ENSLOCT00000014639.1	LG11	667	coe_ENSLACT00000008386.1	JH126765.1	3	ele_XP_007898671.1	NW006890132.1	7
ste_g5787	3	1804	ste_g7541	4	1685	gar_ENSLOCT00000014680.1	LG11	669	coe_ENSLACT00000017372.1	JH126765.1	6	ele_XP_007898669.1	NW006890132.1	5
ste_g5790	3	1807	ste_g7543	4	1687	gar_ENSLOCT00000007526.1	LG11	249	coe_ENSLACT00000019116.1	JH126765.1	9	ele_XP_007898665.1	NW006890132.1	2
ste_g5791	3	1808	ste_g7544	4	1688	gar_ENSLOCT00000022473.1	LG11	248	coe_ENSLACT00000019485.1	JH126765.1	10	ele_XP_007898664.1	NW006890132.1	1
ste_g5793	3	1810	ste_g7546	4	1690	gar_ENSLOCT00000007396.1	LG11	245	coe_ENSLACT00000008063.1	JH127952.1	3	ele_XP_007905201.1	NW006890231.1	5
ste_g5798	3	1815	ste_g7549	4	1693	gar_ENSLOCT00000007828.1	LG11	262	coe_ENSLACT00000007362.2	JH128453.1	1	ele_XP_007895784.1	NW006890109.1	35
ste_g7593	5	13	ste_g9081	6	8	gar_ENSLOCT00000020345.1	LG16	311	coe_ENSLACT00000014732.1	JH127002.1	1	-	-
ste_g7603	5	23	ste_g9086	6	13	gar_ENSLOCT00000020247.1	LG16	299	coe_ENSLACT00000016018.1	JH127038.1	5	ele_XP_007883415.1	NW006892235.1	1
ste_g7606	5	26	ste_g9087	6	14	gar_ENSLOCT00000020245.1	LG16	298	coe_ENSLACT00000011210.1	JH127038.1	3	ele_XP_007895051.1	NW006890102.1	34
ste_g7607	5	27	ste_g9088	6	15	gar_ENSLOCT00000020196.1	LG16	294	coe_ENSLACT00000011155.2	JH128103.1	3	ele_XP_007895059.1	NW006890102.1	38
ste_g7610	5	30	ste_g9090	6	17	gar_ENSLOCT00000020184.1	LG16	289	-	-		ele_XP_007890625.1	NW006890076.1	88
ste_g7615	5	35	ste_g9094	6	21	gar_ENSLOCT00000020148.1	LG16	281	coe_ENSLACT00000005323.1	JH128694.1	2	ele_XP_007895099.1	NW006890102.1	16
ste_g7616	5	36	ste_g9096	6	23	gar_ENSLOCT00000020144.1	LG16	279	coe_ENSLACT00000016782.1	JH127072.1	6	ele_XP_007895027.1	NW006890102.1	14
ste_g7618	5	38	ste_g9098	6	25	gar_ENSLOCT00000020121.1	LG16	275	-	-		-	-
ste_g7619	5	39	ste_g9100	6	27	gar_ENSLOCT00000020117.1	LG16	274	-	-		ele_XP_007903189.1	NW006890187.1	2
ste_g7620	5	40	ste_g9101	6	28	gar_ENSLOCT00000020112.1	LG16	273	-	-		ele_XP_007895104.1	NW006890102.1	41
ste_g7622	5	42	ste_g9105	6	32	gar_ENSLOCT00000021504.1	LG16	269	coe_ENSLACT00000007412.1	JH127545.1	3	-	-
ste_g7623	5	43	ste_g9106	6	33	gar_ENSLOCT00000020090.1	LG16	268	coe_ENSLACT00000001980.1	JH127545.1	2	ele_XP_007890608.1	NW006890076.1	80
ste_g7624	5	44	ste_g9107	6	34	gar_ENSLOCT00000020033.1	LG16	262	-	-		ele_XP_007896573.1	NW006890115.1	2
ste_g7625	5	45	ste_g9109	6	36	gar_ENSLOCT00000020034.1	LG16	263	coe_ENSLACT00000007804.1	JH126986.1	5	ele_XP_007896572.1	NW006890115.1	1
ste_g7629	5	49	ste_g10409	6	1336	gar_ENSLOCT00000020544.1	LG1	740	coe_ENSLACT00000018740.2	JH126688.1	11	ele_XP_007891222.1	NW006890079.1	13
ste_g7633	5	53	ste_g10407	6	1334	gar_ENSLOCT00000020539.1	LG1	737	coe_ENSLACT00000017927.1	JH126688.1	8	ele_XP_007891086.1	NW006890079.1	16
ste_g7634	5	54	ste_g10406	6	1333	gar_ENSLOCT00000020528.1	LG1	732	coe_ENSLACT00000014493.1	JH126688.1	4	ele_XP_007908534.1	NW006890355.1	6
ste_g7636	5	56	ste_g10404	6	1331	gar_ENSLOCT00000020519.1	LG1	729	coe_ENSLACT00000008220.1	JH126688.1	1	ele_XP_007897296.1	NW006890119.1	32
ste_g7638	5	58	ste_g10403	6	1330	gar_ENSLOCT00000020511.1	LG1	726	coe_ENSLACT00000017475.1	JH126980.1	8	ele_XP_007897302.1	NW006890119.1	35
ste_g7639	5	59	ste_g10401	6	1328	-	-		coe_ENSLACT00000015424.1	JH126797.1	5	ele_XP_007906624.1	NW006890266.1	9
ste_g7641	5	61	ste_g10400	6	1327	gar_ENSLOCT00000020487.1	LG1	721	coe_ENSLACT00000018204.1	JH126809.1	5	ele_XP_007897328.1	NW006890119.1	46
ste_g7647	5	67	ste_g10397	6	1324	gar_ENSLOCT00000020459.1	LG1	716	coe_ENSLACT00000000626.1	JH126980.1	1	ele_XP_007897335.1	NW006890119.1	39
ste_g7650	5	70	ste_g10392	6	1319	gar_ENSLOCT00000020441.1	LG1	709	coe_ENSLACT00000011585.1	JH127470.1	4	-	-
ste_g7652	5	72	ste_g10388	6	1315	gar_ENSLOCT00000021113.1	LG1	984	coe_ENSLACT00000004053.1	JH127960.1	2	ele_XP_007897503.1	NW006890121.1	28
ste_g7653	5	73	ste_g10387	6	1314	gar_ENSLOCT00000021117.1	LG1	987	coe_ENSLACT00000002403.1	JH128376.1	1	ele_XP_007903237.1	NW006890188.1	3
ste_g7654	5	74	ste_g10386	6	1313	gar_ENSLOCT00000021124.1	LG1	991	coe_ENSLACT00000011532.2	JH127473.1	2	ele_XP_007903243.1	NW006890188.1	7
ste_g7658	5	78	ste_g10383	6	1310	gar_ENSLOCT00000022016.1	LG1	998	coe_ENSLACT00000018612.1	JH126793.1	7	ele_XP_007891151.1	NW006890079.1	55
ste_g7660	5	80	ste_g10382	6	1309	gar_ENSLOCT00000021148.1	LG1	1002	coe_ENSLACT00000010077.1	JH127148.1	1	ele_XP_007891148.1	NW006890079.1	52
ste_g7662	5	82	ste_g10379	6	1306	gar_ENSLOCT00000022017.1	LG1	1011	coe_ENSLACT00000016607.1	JH127148.1	10	ele_XP_007891131.1	NW006890079.1	43
ste_g7664	5	84	ste_g10378	6	1305	gar_ENSLOCT00000021179.1	LG1	1014	coe_ENSLACT00000001659.1	JH127059.1	1	ele_XP_007891125.1	NW006890079.1	41
ste_g7668	5	88	ste_g9567	6	494	gar_ENSLOCT00000020695.1	LG1	789	-	-		-	-
ste_g7672	5	92	ste_g9570	6	497	gar_ENSLOCT00000021362.1	LG1	1115	coe_ENSLACT00000000178.1	JH128810.1	1	-	-
ste_g7673	5	93	ste_g9572	6	499	gar_ENSLOCT00000021274.1	LG1	1059	coe_ENSLACT00000005900.1	JH128231.1	3	ele_XP_007904580.1	NW006890213.1	1
ste_g7675	5	95	ste_g9573	6	500	gar_ENSLOCT00000021268.1	LG1	1055	coe_ENSLACT00000009906.2	JH126886.1	4	ele_XP_007905406.1	NW006890235.1	12
ste_g7676	5	96	ste_g9574	6	501	gar_ENSLOCT00000021267.1	LG1	1054	coe_ENSLACT00000008971.1	JH128303.1	2	ele_XP_007908601.1	NW006890362.1	1
ste_g7677	5	97	ste_g9575	6	502	gar_ENSLOCT00000021266.1	LG1	1053	coe_ENSLACT00000011012.1	JH128303.1	3	-	-
ste_g7678	5	98	ste_g9576	6	503	gar_ENSLOCT00000021265.1	LG1	1052	-	-		-	-
ste_g7684	5	104	ste_g9584	6	511	-	-		coe_ENSLACT00000026063.1	JH129819.1	2	ele_XP_007908254.1	NW006890337.1	3
ste_g7685	5	105	ste_g9585	6	512	gar_ENSLOCT00000021249.1	LG1	1044	coe_ENSLACT00000004829.1	JH127573.1	2	ele_XP_007908247.1	NW006890337.1	1
ste_g7688	5	108	ste_g9589	6	516	-	-		coe_ENSLACT00000014216.1	JH126794.1	6	ele_XP_007895012.1	NW006890102.1	1
ste_g7689	5	109	ste_g9590	6	517	gar_ENSLOCT00000007842.1	AHAT01044462.1	1	coe_ENSLACT00000004482.1	JH129168.1	1	ele_XP_007896497.1	NW006890114.1	70
ste_g7690	5	110	ste_g9591	6	518	-	-		coe_ENSLACT00000005216.1	JH128303.1	1	-	-
ste_g7691	5	111	ste_g9592	6	519	-	-		-	-		ele_XP_007896498.1	NW006890114.1	71
ste_g7695	5	115	ste_g9597	6	524	gar_ENSLOCT00000021103.1	LG1	977	coe_ENSLACT00000010879.1	JH127621.1	3	-	-
ste_g7696	5	116	ste_g9598	6	525	gar_ENSLOCT00000021110.1	LG1	981	coe_ENSLACT00000007925.1	JH128986.1	6	ele_XP_007890510.1	NW006890076.1	37
ste_g7698	5	118	ste_g9600	6	527	gar_ENSLOCT00000020731.1	LG1	799	coe_ENSLACT00000012946.2	JH127635.1	5	ele_XP_007901450.1	NW006890159.1	6
ste_g7699	5	119	ste_g9601	6	528	gar_ENSLOCT00000020729.1	LG1	797	-	-		ele_XP_007891173.1	NW006890079.1	65
ste_g7700	5	120	ste_g9602	6	529	gar_ENSLOCT00000020720.1	LG1	795	coe_ENSLACT00000004571.1	JH127900.1	2	ele_XP_007891171.1	NW006890079.1	63
ste_g7714	5	134	ste_g10318	6	1245	gar_ENSLOCT00000019196.1	LG16	72	coe_ENSLACT00000017004.1	JH127009.1	8	ele_XP_007902720.1	NW006890178.1	16
ste_g7716	5	136	ste_g10316	6	1243	gar_ENSLOCT00000019168.1	LG16	65	-	-		-	-
ste_g7717	5	137	ste_g10315	6	1242	gar_ENSLOCT00000021497.1	LG16	66	-	-		-	-
ste_g7718	5	138	ste_g10312	6	1239	gar_ENSLOCT00000019195.1	LG16	71	coe_ENSLACT00000000932.1	JH127271.1	1	ele_XP_007890584.1	NW006890076.1	69
ste_g7719	5	139	ste_g10311	6	1238	gar_ENSLOCT00000018954.1	LG16	3	coe_ENSLACT00000013470.1	JH127673.1	4	ele_XP_007890580.1	NW006890076.1	67
ste_g7720	5	140	ste_g10310	6	1237	gar_ENSLOCT00000018953.1	LG16	2	coe_ENSLACT00000012646.1	JH127673.1	3	ele_XP_007890579.1	NW006890076.1	66
ste_g7721	5	141	ste_g10308	6	1235	gar_ENSLOCT00000018949.1	LG16	1	coe_ENSLACT00000011282.1	JH127673.1	2	ele_XP_007890578.1	NW006890076.1	65
ste_g7725	5	145	ste_g10304	6	1231	gar_ENSLOCT00000019914.1	LG16	241	coe_ENSLACT00000004033.1	JH126850.1	1	ele_XP_007890692.1	NW006890076.1	61
ste_g7727	5	147	ste_g10302	6	1229	gar_ENSLOCT00000019885.1	LG16	232	coe_ENSLACT00000021039.1	JH126607.1	26	ele_XP_007890691.1	NW006890076.1	56
ste_g7728	5	148	ste_g10301	6	1228	gar_ENSLOCT00000019868.1	LG16	231	coe_ENSLACT00000020869.1	JH126607.1	25	ele_XP_007910378.1	NW006890778.1	1
ste_g7729	5	149	ste_g10300	6	1227	gar_ENSLOCT00000019856.1	LG16	228	coe_ENSLACT00000025786.1	JH126607.1	23	ele_XP_007890689.1	NW006890076.1	54
ste_g7730	5	150	ste_g10299	6	1226	gar_ENSLOCT00000019855.1	LG16	227	coe_ENSLACT00000020742.1	JH126607.1	22	ele_XP_007890558.1	NW006890076.1	53
ste_g7732	5	152	ste_g10298	6	1225	gar_ENSLOCT00000019836.1	LG16	221	coe_ENSLACT00000025177.1	JH126607.1	16	ele_XP_007890535.1	NW006890076.1	47
ste_g7733	5	153	ste_g10297	6	1224	gar_ENSLOCT00000019814.1	LG16	218	coe_ENSLACT00000018508.2	JH126607.1	13	ele_XP_007890526.1	NW006890076.1	44
ste_g7734	5	154	ste_g10296	6	1223	gar_ENSLOCT00000019811.1	LG16	217	coe_ENSLACT00000018155.1	JH126607.1	12	ele_XP_007890527.1	NW006890076.1	43
ste_g7737	5	157	ste_g10292	6	1219	-	-		coe_ENSLACT00000014722.1	JH126607.1	4	ele_XP_007890498.1	NW006890076.1	29
ste_g7740	5	160	ste_g10291	6	1218	gar_ENSLOCT00000019777.1	LG16	207	coe_ENSLACT00000012160.1	JH126607.1	1	ele_XP_007907643.1	NW006890306.1	3
ste_g7744	5	164	ste_g10285	6	1212	gar_ENSLOCT00000019764.1	LG16	202	coe_ENSLACT00000003422.1	JH127705.1	1	ele_XP_007890464.1	NW006890076.1	5
ste_g7745	5	165	ste_g10284	6	1211	gar_ENSLOCT00000019756.1	LG16	199	coe_ENSLACT00000018737.1	JH126902.1	13	ele_XP_007890467.1	NW006890076.1	8
ste_g7748	5	168	ste_g10283	6	1210	gar_ENSLOCT00000019740.1	LG16	195	coe_ENSLACT00000016399.1	JH126902.1	8	ele_XP_007890684.1	NW006890076.1	13
ste_g7749	5	169	ste_g10280	6	1207	gar_ENSLOCT00000019734.1	LG16	193	coe_ENSLACT00000014776.1	JH126902.1	6	ele_XP_007890473.1	NW006890076.1	15
ste_g7752	5	172	ste_g10278	6	1205	gar_ENSLOCT00000019724.1	LG16	191	coe_ENSLACT00000008411.1	JH126902.1	3	ele_XP_007896736.1	NW006890116.1	31
ste_g7759	5	179	ste_g10272	6	1199	-	-		coe_ENSLACT00000019274.1	JH126795.1	10	-	-
ste_g7762	5	182	ste_g10271	6	1198	gar_ENSLOCT00000019703.1	LG16	183	coe_ENSLACT00000017383.1	JH126795.1	5	ele_XP_007890494.1	NW006890076.1	25
ste_g7764	5	184	ste_g10269	6	1196	gar_ENSLOCT00000019693.1	LG16	181	coe_ENSLACT00000014419.2	JH126795.1	2	-	-
ste_g7765	5	185	ste_g10266	6	1193	-	-		-	-		ele_XP_007903696.1	NW006890196.1	9
ste_g7769	5	189	ste_g10264	6	1191	gar_ENSLOCT00000019671.1	LG16	175	coe_ENSLACT00000019412.1	JH126736.1	13	ele_XP_007892661.1	NW006890087.1	77
ste_g7770	5	190	ste_g10263	6	1190	gar_ENSLOCT00000019666.1	LG16	173	coe_ENSLACT00000019305.1	JH126736.1	11	ele_XP_007891063.1	NW006890054.1	9
ste_g7773	5	193	ste_g10260	6	1187	gar_ENSLOCT00000019646.1	LG16	169	coe_ENSLACT00000024941.1	JH126736.1	7	ele_XP_007888680.1	NW006890054.1	5
ste_g7776	5	196	ste_g10259	6	1186	gar_ENSLOCT00000019637.1	LG16	168	coe_ENSLACT00000016500.1	JH126736.1	6	ele_XP_007886560.1	NW006890054.1	4
ste_g7781	5	201	ste_g10258	6	1185	gar_ENSLOCT00000019617.1	LG16	164	coe_ENSLACT00000019656.2	JH126749.1	15	ele_XP_007892022.1	NW006890084.1	1
ste_g7782	5	202	ste_g10254	6	1181	gar_ENSLOCT00000019616.1	LG16	163	coe_ENSLACT00000016619.1	JH126721.1	16	ele_XP_007892024.1	NW006890084.1	2
ste_g7785	5	205	ste_g10252	6	1179	gar_ENSLOCT00000019611.1	LG16	161	-	-		ele_XP_007892025.1	NW006890084.1	4
ste_g7786	5	206	ste_g10250	6	1177	gar_ENSLOCT00000019604.1	LG16	158	coe_ENSLACT00000015114.1	JH126721.1	13	ele_XP_007892027.1	NW006890084.1	7
ste_g7788	5	208	ste_g10248	6	1175	gar_ENSLOCT00000019495.1	LG16	138	coe_ENSLACT00000004511.1	JH127763.1	2	ele_XP_007892034.1	NW006890084.1	9
ste_g7789	5	209	ste_g10247	6	1174	gar_ENSLOCT00000019504.1	LG16	139	coe_ENSLACT00000012624.1	JH127972.1	6	ele_XP_007892037.1	NW006890084.1	10
ste_g7790	5	210	ste_g10246	6	1173	gar_ENSLOCT00000019513.1	LG16	141	coe_ENSLACT00000011076.1	JH127972.1	4	ele_XP_007892040.1	NW006890084.1	12
ste_g7791	5	211	ste_g10245	6	1172	gar_ENSLOCT00000019517.1	LG16	142	coe_ENSLACT00000008501.1	JH127972.1	2	ele_XP_007892044.1	NW006890084.1	13
ste_g7793	5	213	ste_g10242	6	1169	gar_ENSLOCT00000019539.1	LG16	145	coe_ENSLACT00000005674.1	JH128099.1	1	ele_XP_007892638.1	NW006890087.1	61
ste_g7795	5	215	ste_g10238	6	1165	gar_ENSLOCT00000019016.1	LG16	22	-	-		-	-
ste_g7796	5	216	ste_g10235	6	1162	gar_ENSLOCT00000021492.1	LG16	20	coe_ENSLACT00000005730.1	JH128662.1	1	ele_XP_007891176.1	NW006890079.1	67
ste_g7797	5	217	ste_g10233	6	1160	gar_ENSLOCT00000019012.1	LG16	18	-	-		ele_XP_007884206.1	NW006894526.1	1
ste_g7799	5	219	ste_g10224	6	1151	gar_ENSLOCT00000018973.1	LG16	7	coe_ENSLACT00000016298.1	JH126986.1	12	ele_XP_007896608.1	NW006890115.1	30
ste_g7802	5	222	ste_g10220	6	1147	gar_ENSLOCT00000019360.1	LG1	385	coe_ENSLACT00000019907.2	JH126610.1	12	ele_XP_007896623.1	NW006890115.1	36
ste_g7803	5	223	ste_g10218	6	1145	gar_ENSLOCT00000000566.1	JH591422.1	1	coe_ENSLACT00000020292.1	JH126610.1	15	ele_XP_007896626.1	NW006890115.1	38
ste_g7810	5	230	ste_g10212	6	1139	gar_ENSLOCT00000021494.1	LG16	28	coe_ENSLACT00000001067.1	JH132885.1	1	ele_XP_007904540.1	NW006890212.1	15
ste_g7874	5	294	ste_g10151	6	1078	gar_ENSLOCT00000019744.1	LG1	490	coe_ENSLACT00000010526.1	JH128154.1	1	ele_XP_007892525.1	NW006890087.1	7
ste_g7879	5	299	ste_g10146	6	1073	gar_ENSLOCT00000019763.1	LG1	494	coe_ENSLACT00000000990.1	JH127830.1	1	-	-
ste_g7882	5	302	ste_g10145	6	1072	gar_ENSLOCT00000020778.1	LG1	814	coe_ENSLACT00000008086.1	JH128843.1	4	ele_XP_007905399.1	NW006890235.1	6
ste_g7887	5	307	ste_g10143	6	1070	gar_ENSLOCT00000012466.1	LG4	545	-	-		-	-
ste_g7891	5	311	ste_g10142	6	1069	gar_ENSLOCT00000020785.1	LG1	817	coe_ENSLACT00000004631.1	JH128897.1	3	ele_XP_007905402.1	NW006890235.1	10
ste_g7893	5	313	ste_g10141	6	1068	gar_ENSLOCT00000020286.1	LG1	641	coe_ENSLACT00000006973.1	JH127833.1	3	ele_XP_007896403.1	NW006890114.1	5
ste_g7894	5	314	ste_g10139	6	1066	gar_ENSLOCT00000020283.1	LG1	638	coe_ENSLACT00000011849.1	JH127833.1	6	ele_XP_007896400.1	NW006890114.1	2
ste_g7899	5	319	ste_g10135	6	1062	gar_ENSLOCT00000019635.1	LG1	466	coe_ENSLACT00000007797.1	JH127048.1	1	ele_XP_007902706.1	NW006890178.1	9
ste_g7900	5	320	ste_g10134	6	1061	gar_ENSLOCT00000019633.1	LG1	465	coe_ENSLACT00000009718.1	JH127048.1	2	ele_XP_007902705.1	NW006890178.1	8
ste_g7907	5	327	ste_g10130	6	1057	gar_ENSLOCT00000019793.1	LG1	500	coe_ENSLACT00000002180.1	JH127743.1	1	ele_XP_007902686.1	NW006890178.1	3
ste_g7908	5	328	ste_g10129	6	1056	gar_ENSLOCT00000000642.1	JH591413.1	1	coe_ENSLACT00000001546.1	JH127021.1	1	ele_XP_007903225.1	NW006890187.1	32
ste_g7912	5	332	ste_g10126	6	1053	gar_ENSLOCT00000020672.1	LG1	784	coe_ENSLACT00000013970.1	JH127021.1	4	ele_XP_007903217.1	NW006890187.1	28
ste_g7918	5	338	ste_g10124	6	1051	gar_ENSLOCT00000020661.1	LG1	782	coe_ENSLACT00000005309.1	JH128907.1	1	ele_XP_007903234.1	NW006890187.1	26
ste_g7920	5	340	ste_g10123	6	1050	gar_ENSLOCT00000001046.1	JH591417.1	18	coe_ENSLACT00000009103.2	JH128537.1	7	ele_XP_007903213.1	NW006890187.1	24
ste_g7921	5	341	ste_g10120	6	1047	gar_ENSLOCT00000001003.1	JH591417.1	17	coe_ENSLACT00000007401.1	JH128537.1	6	ele_XP_007903212.1	NW006890187.1	23
ste_g7922	5	342	ste_g10117	6	1044	gar_ENSLOCT00000000907.1	JH591417.1	11	coe_ENSLACT00000001484.1	JH128537.1	1	ele_XP_007903209.1	NW006890187.1	19
ste_g7923	5	343	ste_g10116	6	1043	gar_ENSLOCT00000020238.1	LG1	625	coe_ENSLACT00000004457.1	JH130587.1	2	ele_XP_007903232.1	NW006890187.1	18
ste_g7924	5	344	ste_g10115	6	1042	gar_ENSLOCT00000020236.1	LG1	623	-	-		ele_XP_007903207.1	NW006890187.1	15
ste_g7925	5	345	ste_g10114	6	1041	gar_ENSLOCT00000020233.1	LG1	622	coe_ENSLACT00000008660.1	JH127360.1	2	ele_XP_007903231.1	NW006890187.1	14
ste_g7928	5	348	ste_g10110	6	1037	gar_ENSLOCT00000020280.1	LG1	637	coe_ENSLACT00000018264.2	JH126852.1	8	ele_XP_007903195.1	NW006890187.1	5
ste_g7931	5	351	ste_g10108	6	1035	gar_ENSLOCT00000020309.1	LG1	655	coe_ENSLACT00000009064.1	JH126852.1	4	ele_XP_007896450.1	NW006890114.1	40
ste_g7932	5	352	ste_g10105	6	1032	gar_ENSLOCT00000020296.1	LG1	650	coe_ENSLACT00000000690.1	JH130033.1	1	ele_XP_007896462.1	NW006890114.1	44
ste_g7935	5	355	ste_g10101	6	1028	gar_ENSLOCT00000020373.1	LG1	678	coe_ENSLACT00000019815.1	JH126648.1	12	ele_XP_007892707.1	NW006890087.1	101
ste_g7936	5	356	ste_g10100	6	1027	gar_ENSLOCT00000020368.1	LG1	677	coe_ENSLACT00000019552.1	JH126648.1	11	ele_XP_007896467.1	NW006890114.1	50
ste_g7938	5	358	ste_g10098	6	1025	gar_ENSLOCT00000020354.1	LG1	674	coe_ENSLACT00000018851.1	JH126648.1	9	ele_XP_007896470.1	NW006890114.1	51
ste_g7940	5	360	ste_g10096	6	1023	gar_ENSLOCT00000020347.1	LG1	671	coe_ENSLACT00000018382.1	JH126648.1	5	ele_XP_007896475.1	NW006890114.1	55
ste_g7943	5	363	ste_g10094	6	1021	gar_ENSLOCT00000020337.1	LG1	667	coe_ENSLACT00000004211.1	JH126648.1	1	ele_XP_007882937.1	NW006891466.1	1
ste_g7946	5	366	ste_g10089	6	1016	gar_ENSLOCT00000020321.1	LG1	659	-	-		ele_XP_007902938.1	NW006890181.1	1
ste_g7955	5	375	ste_g10086	6	1013	gar_ENSLOCT00000021342.1	LG1	1100	coe_ENSLACT00000011286.2	JH127742.1	3	ele_XP_007892207.1	NW006890085.1	7
ste_g7957	5	377	ste_g10085	6	1012	gar_ENSLOCT00000021472.1	LG21	2	-	-		-	-
ste_g7962	5	382	ste_g10084	6	1011	gar_ENSLOCT00000022019.1	LG1	1093	coe_ENSLACT00000025034.1	JH126956.1	2	-	-
ste_g7963	5	383	ste_g10082	6	1009	gar_ENSLOCT00000021326.1	LG1	1092	coe_ENSLACT00000001569.1	JH126721.1	1	ele_XP_007887404.1	NW006890054.1	28
ste_g7964	5	384	ste_g10080	6	1007	gar_ENSLOCT00000019441.1	LG1	405	-	-		ele_XP_007894099.1	NW006890054.1	12
ste_g7965	5	385	ste_g10079	6	1006	gar_ENSLOCT00000022131.1	LG1	404	coe_ENSLACT00000018784.1	JH126721.1	22	ele_XP_007898037.1	NW006890054.1	16
ste_g7966	5	386	ste_g10078	6	1005	gar_ENSLOCT00000019434.1	LG1	401	coe_ENSLACT00000018471.1	JH126721.1	19	ele_XP_007896579.1	NW006890115.1	9
ste_g7968	5	388	ste_g10076	6	1003	gar_ENSLOCT00000019365.1	LG1	387	coe_ENSLACT00000004636.2	JH128276.1	3	ele_XP_007896578.1	NW006890115.1	7
ste_g7974	5	394	ste_g10072	6	999	gar_ENSLOCT00000019463.1	LG1	410	coe_ENSLACT00000008133.1	JH127174.1	1	-	-
ste_g7976	5	396	ste_g10071	6	998	gar_ENSLOCT00000001353.1	JH591413.1	22	coe_ENSLACT00000000613.1	JH130462.1	1	ele_XP_007909198.1	NW006890426.1	2
ste_g7977	5	397	ste_g10070	6	997	gar_ENSLOCT00000001427.1	JH591413.1	25	coe_ENSLACT00000006001.1	JH129920.1	1	ele_XP_007910521.1	NW006890852.1	1
ste_g7978	5	398	ste_g10069	6	996	gar_ENSLOCT00000022254.1	JH591413.1	26	-	-		-	-
ste_g7981	5	401	ste_g10067	6	994	gar_ENSLOCT00000000300.1	JH591417.1	1	coe_ENSLACT00000002051.1	JH130953.1	1	ele_XP_007904546.1	NW006890212.1	1
ste_g7983	5	403	ste_g10066	6	993	gar_ENSLOCT00000000580.1	JH591417.1	5	-	-		-	-
ste_g7984	5	404	ste_g10064	6	991	gar_ENSLOCT00000000629.1	JH591417.1	6	coe_ENSLACT00000007524.1	JH128576.1	1	ele_XP_007904526.1	NW006890212.1	5
ste_g7986	5	406	ste_g10061	6	988	gar_ENSLOCT00000020250.1	LG1	629	coe_ENSLACT00000006665.1	JH128688.1	2	ele_XP_007892075.1	NW006890084.1	28
ste_g7990	5	410	ste_g10058	6	985	gar_ENSLOCT00000020244.1	LG1	627	coe_ENSLACT00000006366.1	JH129169.1	3	ele_XP_007892079.1	NW006890084.1	30
ste_g7993	5	413	ste_g10056	6	983	gar_ENSLOCT00000019988.1	LG1	549	-	-		-	-
ste_g7994	5	414	ste_g10054	6	981	gar_ENSLOCT00000019999.1	LG1	552	coe_ENSLACT00000016929.2	JH126989.1	7	-	-
ste_g7995	5	415	ste_g10053	6	980	gar_ENSLOCT00000020002.1	LG1	553	coe_ENSLACT00000001616.1	JH129027.1	1	ele_XP_007892609.1	NW006890087.1	45
ste_g7998	5	418	ste_g10051	6	978	gar_ENSLOCT00000020005.1	LG1	555	-	-		ele_XP_007892612.1	NW006890087.1	47
ste_g8000	5	420	ste_g10050	6	977	gar_ENSLOCT00000020015.1	LG1	559	coe_ENSLACT00000009243.1	JH128164.1	3	ele_XP_007891202.1	NW006890079.1	78
ste_g8001	5	421	ste_g10048	6	975	gar_ENSLOCT00000020022.1	LG1	561	coe_ENSLACT00000010847.1	JH128164.1	5	ele_XP_007891203.1	NW006890079.1	80
ste_g8002	5	422	ste_g10045	6	972	gar_ENSLOCT00000020045.1	LG1	569	coe_ENSLACT00000000403.1	AFYH01270484.1	1	ele_XP_007901701.1	NW006890162.1	27
ste_g8004	5	424	ste_g10044	6	971	gar_ENSLOCT00000020052.1	LG1	572	-	-		ele_XP_007901719.1	NW006890162.1	30
ste_g8005	5	425	ste_g10043	6	970	gar_ENSLOCT00000020056.1	LG1	575	coe_ENSLACT00000010777.1	JH128376.1	3	ele_XP_007903235.1	NW006890188.1	1
ste_g8007	5	427	ste_g10040	6	967	gar_ENSLOCT00000020088.1	LG1	584	coe_ENSLACT00000008921.1	JH128525.1	2	ele_XP_007892069.1	NW006890084.1	25
ste_g8008	5	428	ste_g10039	6	966	gar_ENSLOCT00000020094.1	LG1	585	coe_ENSLACT00000000930.1	JH128525.1	1	ele_XP_007892067.1	NW006890084.1	24
ste_g8009	5	429	ste_g10035	6	962	gar_ENSLOCT00000020100.1	LG1	588	coe_ENSLACT00000000549.2	JH129775.1	1	ele_XP_007904533.1	NW006890212.1	9
ste_g8011	5	431	ste_g10034	6	961	gar_ENSLOCT00000020138.1	LG1	591	-	-		-	-
ste_g8012	5	432	ste_g10032	6	959	gar_ENSLOCT00000020142.1	LG1	594	coe_ENSLACT00000007641.1	JH128543.1	1	-	-
ste_g8013	5	433	ste_g10031	6	958	gar_ENSLOCT00000020150.1	LG1	595	coe_ENSLACT00000008865.1	JH128752.1	2	ele_XP_007892608.1	NW006890087.1	43
ste_g8016	5	436	ste_g10030	6	957	gar_ENSLOCT00000019943.1	LG1	539	coe_ENSLACT00000007254.1	JH129392.1	3	ele_XP_007892673.1	NW006890087.1	87
ste_g8017	5	437	ste_g10029	6	956	gar_ENSLOCT00000019942.1	LG1	538	coe_ENSLACT00000003225.1	JH129662.1	2	ele_XP_007892721.1	NW006890087.1	86
ste_g8018	5	438	ste_g10028	6	955	gar_ENSLOCT00000019938.1	LG1	537	coe_ENSLACT00000001061.1	JH130376.1	1	ele_XP_007892672.1	NW006890087.1	85
ste_g8021	5	441	ste_g9214	6	141	gar_ENSLOCT00000020799.1	LG16	397	coe_ENSLACT00000001217.1	JH127724.1	1	ele_XP_007892534.1	NW006890087.1	11
ste_g8022	5	442	ste_g9215	6	142	gar_ENSLOCT00000020795.1	LG16	396	coe_ENSLACT00000013981.1	JH127517.1	8	ele_XP_007892532.1	NW006890087.1	12
ste_g8023	5	443	ste_g9216	6	143	gar_ENSLOCT00000020788.1	LG16	394	coe_ENSLACT00000013518.1	JH127517.1	7	ele_XP_007892715.1	NW006890087.1	13
ste_g8024	5	444	ste_g9217	6	144	gar_ENSLOCT00000020780.1	LG16	392	coe_ENSLACT00000013917.2	JH126641.1	1	ele_XP_007892536.1	NW006890087.1	15
ste_g8025	5	445	ste_g9218	6	145	gar_ENSLOCT00000020760.1	LG16	390	-	-		ele_XP_007892546.1	NW006890087.1	17
ste_g8026	5	446	ste_g9219	6	146	gar_ENSLOCT00000020744.1	LG16	388	coe_ENSLACT00000003210.1	JH127517.1	2	ele_XP_007892547.1	NW006890087.1	19
ste_g8027	5	447	ste_g9220	6	147	gar_ENSLOCT00000019475.1	LG16	136	-	-		ele_XP_007892551.1	NW006890087.1	21
ste_g8029	5	449	ste_g9222	6	149	gar_ENSLOCT00000019465.1	LG16	135	coe_ENSLACT00000008196.1	JH128173.1	6	ele_XP_007892558.1	NW006890087.1	23
ste_g8030	5	450	ste_g9223	6	150	gar_ENSLOCT00000019457.1	LG16	133	coe_ENSLACT00000004590.1	JH128173.1	3	ele_XP_007892560.1	NW006890087.1	25
ste_g8031	5	451	ste_g9225	6	152	gar_ENSLOCT00000019452.1	LG16	131	coe_ENSLACT00000001517.1	JH128173.1	1	ele_XP_007892716.1	NW006890087.1	28
ste_g8032	5	452	ste_g9226	6	153	gar_ENSLOCT00000019439.1	LG16	128	coe_ENSLACT00000004420.1	JH127464.1	2	ele_XP_007892574.1	NW006890087.1	31
ste_g8033	5	453	ste_g9227	6	154	gar_ENSLOCT00000019433.1	LG16	126	coe_ENSLACT00000011911.1	JH127464.1	5	ele_XP_007892580.1	NW006890087.1	34
ste_g8035	5	455	ste_g9228	6	155	gar_ENSLOCT00000019413.1	LG16	123	coe_ENSLACT00000002862.1	JH128087.1	1	ele_XP_007892179.1	NW006890084.1	69
ste_g8041	5	461	ste_g9233	6	160	gar_ENSLOCT00000021381.1	LG1	1132	coe_ENSLACT00000004234.1	JH126626.1	2	ele_XP_007897489.1	NW006890121.1	50
ste_g8042	5	462	ste_g9235	6	162	gar_ENSLOCT00000021386.1	LG1	1138	-	-		-	-
ste_g8044	5	464	ste_g9239	6	166	gar_ENSLOCT00000021401.1	LG1	1149	-	-		ele_XP_007891181.1	NW006890079.1	71
ste_g8045	5	465	ste_g9242	6	169	gar_ENSLOCT00000021405.1	LG1	1152	coe_ENSLACT00000012782.1	JH127521.1	3	ele_XP_007897497.1	NW006890121.1	16
ste_g8046	5	466	ste_g9245	6	172	gar_ENSLOCT00000022025.1	LG1	1155	coe_ENSLACT00000008493.1	JH128644.1	3	ele_XP_007897436.1	NW006890121.1	19
ste_g8047	5	467	ste_g9246	6	173	gar_ENSLOCT00000021407.1	LG1	1156	coe_ENSLACT00000025449.1	JH128644.1	1	ele_XP_007897437.1	NW006890121.1	20
ste_g8049	5	469	ste_g9247	6	174	gar_ENSLOCT00000021412.1	LG1	1160	coe_ENSLACT00000011674.1	JH127402.1	3	ele_XP_007897499.1	NW006890121.1	23
ste_g8052	5	472	ste_g9249	6	176	gar_ENSLOCT00000021062.1	LG1	955	coe_ENSLACT00000007272.2	JH128113.1	2	ele_XP_007892614.1	NW006890087.1	49
ste_g8054	5	474	ste_g9253	6	180	gar_ENSLOCT00000021048.1	LG1	948	coe_ENSLACT00000019386.1	JH126721.1	26	ele_XP_007892674.1	NW006890087.1	88
ste_g8066	5	486	ste_g9967	6	894	gar_ENSLOCT00000020888.1	LG16	407	coe_ENSLACT00000011058.1	JH127653.1	2	ele_XP_007892227.1	NW006890085.1	16
ste_g8067	5	487	ste_g9966	6	893	-	-		coe_ENSLACT00000014486.1	JH127653.1	5	ele_XP_007892237.1	NW006890085.1	19
ste_g8068	5	488	ste_g9965	6	892	gar_ENSLOCT00000020898.1	LG16	411	coe_ENSLACT00000000498.1	JH131883.1	1	ele_XP_007892240.1	NW006890085.1	20
ste_g8069	5	489	ste_g9964	6	891	gar_ENSLOCT00000020905.1	LG16	413	coe_ENSLACT00000003818.2	JH128959.1	2	ele_XP_007892242.1	NW006890085.1	22
ste_g8070	5	490	ste_g9963	6	890	gar_ENSLOCT00000020909.1	LG16	414	coe_ENSLACT00000006667.1	JH128959.1	3	ele_XP_007892243.1	NW006890085.1	23
ste_g8075	5	495	ste_g9954	6	881	gar_ENSLOCT00000020949.1	LG16	424	-	-		ele_XP_007892257.1	NW006890085.1	35
ste_g8077	5	497	ste_g9953	6	880	-	-		coe_ENSLACT00000011981.1	JH127161.1	2	-	-
ste_g8078	5	498	ste_g9952	6	879	gar_ENSLOCT00000021040.1	LG16	427	coe_ENSLACT00000003309.1	JH127161.1	1	ele_XP_007892259.1	NW006890085.1	38
ste_g8079	5	499	ste_g9951	6	878	gar_ENSLOCT00000021051.1	LG16	430	coe_ENSLACT00000004562.2	JH128391.1	1	ele_XP_007892261.1	NW006890085.1	42
ste_g8082	5	502	ste_g9950	6	877	gar_ENSLOCT00000021067.1	LG16	432	-	-		ele_XP_007892264.1	NW006890085.1	44
ste_g8086	5	506	ste_g9943	6	870	gar_ENSLOCT00000021155.1	LG16	444	coe_ENSLACT00000001259.1	JH130290.1	1	ele_XP_007902392.1	NW006890173.1	11
ste_g8088	5	508	ste_g9941	6	868	gar_ENSLOCT00000021180.1	LG16	449	-	-		ele_XP_007902388.1	NW006890173.1	7
ste_g8090	5	510	ste_g9940	6	867	gar_ENSLOCT00000019955.1	LG16	251	coe_ENSLACT00000003330.1	JH131072.1	2	-	-
ste_g8091	5	511	ste_g9938	6	865	gar_ENSLOCT00000019951.1	LG16	249	coe_ENSLACT00000001124.1	JH127769.1	1	ele_XP_007896524.1	NW006890114.1	85
ste_g8092	5	512	ste_g9935	6	862	gar_ENSLOCT00000019937.1	LG16	247	coe_ENSLACT00000007426.2	JH126704.1	2	ele_XP_007896518.1	NW006890114.1	83
ste_g8093	5	513	ste_g9934	6	861	-	-		coe_ENSLACT00000009176.1	JH126704.1	3	-	-
ste_g8094	5	514	ste_g9932	6	859	gar_ENSLOCT00000019933.1	LG16	246	coe_ENSLACT00000009470.1	JH126704.1	4	ele_XP_007896517.1	NW006890114.1	82
ste_g8096	5	516	ste_g9930	6	857	gar_ENSLOCT00000019403.1	LG16	121	coe_ENSLACT00000013528.1	JH127385.1	4	ele_XP_007895019.1	NW006890102.1	7
ste_g8097	5	517	ste_g9929	6	856	gar_ENSLOCT00000019384.1	LG16	118	coe_ENSLACT00000025151.1	JH128843.1	3	ele_XP_007896493.1	NW006890114.1	68
ste_g8101	5	521	ste_g9926	6	853	gar_ENSLOCT00000019350.1	LG16	106	-	-		ele_XP_007892626.1	NW006890087.1	55
ste_g8105	5	525	ste_g9925	6	852	gar_ENSLOCT00000019329.1	LG16	100	-	-		-	-
ste_g8106	5	526	ste_g9924	6	851	gar_ENSLOCT00000019306.1	LG16	99	-	-		-	-
ste_g8107	5	527	ste_g9922	6	849	gar_ENSLOCT00000019280.1	LG16	95	coe_ENSLACT00000002766.1	JH129843.1	1	ele_XP_007896478.1	NW006890114.1	56
ste_g8108	5	528	ste_g9921	6	848	gar_ENSLOCT00000019276.1	LG16	94	coe_ENSLACT00000011216.1	JH127079.1	2	ele_XP_007892524.1	NW006890087.1	6
ste_g8111	5	531	ste_g9919	6	846	gar_ENSLOCT00000019260.1	LG16	90	coe_ENSLACT00000012880.1	JH127833.1	7	ele_XP_007896396.1	NW006890114.1	1
ste_g8112	5	532	ste_g9918	6	845	gar_ENSLOCT00000019549.1	LG16	148	-	-		-	-
ste_g8115	5	535	ste_g9915	6	842	gar_ENSLOCT00000022253.1	JH591517.1	1	coe_ENSLACT00000006502.1	JH126886.1	1	-	-
ste_g8118	5	538	ste_g9913	6	840	gar_ENSLOCT00000020715.1	LG16	384	coe_ENSLACT00000025456.1	JH128432.1	1	ele_XP_007896423.1	NW006890114.1	20
ste_g8119	5	539	ste_g9912	6	839	gar_ENSLOCT00000020711.1	LG16	383	coe_ENSLACT00000001617.1	JH130985.1	1	ele_XP_007896554.1	NW006890114.1	21
ste_g8120	5	540	ste_g9908	6	835	gar_ENSLOCT00000020694.1	LG16	380	coe_ENSLACT00000004059.1	JH128986.1	1	ele_XP_007896426.1	NW006890114.1	23
ste_g8121	5	541	ste_g9907	6	834	gar_ENSLOCT00000020690.1	LG16	378	coe_ENSLACT00000014861.2	JH127385.1	6	ele_XP_007896432.1	NW006890114.1	25
ste_g8122	5	542	ste_g9906	6	833	gar_ENSLOCT00000020689.1	LG16	377	-	-		ele_XP_007896444.1	NW006890114.1	37
ste_g8123	5	543	ste_g9905	6	832	gar_ENSLOCT00000020674.1	LG16	373	coe_ENSLACT00000005045.1	JH128466.1	3	ele_XP_007896421.1	NW006890114.1	17
ste_g8124	5	544	ste_g9902	6	829	gar_ENSLOCT00000020665.1	LG16	370	coe_ENSLACT00000009079.1	JH126700.1	2	ele_XP_007896633.1	NW006890115.1	42
ste_g8125	5	545	ste_g9901	6	828	gar_ENSLOCT00000020652.1	LG16	369	coe_ENSLACT00000012320.1	JH126700.1	4	ele_XP_007896639.1	NW006890115.1	43
ste_g8126	5	546	ste_g9900	6	827	gar_ENSLOCT00000020646.1	LG16	368	coe_ENSLACT00000016170.2	JH126700.1	5	ele_XP_007896644.1	NW006890115.1	44
ste_g8127	5	547	ste_g9899	6	826	gar_ENSLOCT00000020637.1	LG16	367	coe_ENSLACT00000018081.1	JH126700.1	6	ele_XP_007896645.1	NW006890115.1	45
ste_g8128	5	548	ste_g9898	6	825	gar_ENSLOCT00000020593.1	LG16	366	coe_ENSLACT00000019464.2	JH126700.1	8	ele_XP_007896647.1	NW006890115.1	46
ste_g8129	5	549	ste_g9897	6	824	gar_ENSLOCT00000020586.1	LG16	363	-	-		ele_XP_007896650.1	NW006890115.1	49
ste_g8130	5	550	ste_g9896	6	823	gar_ENSLOCT00000020580.1	LG16	361	coe_ENSLACT00000010584.2	JH126721.1	7	ele_XP_007896651.1	NW006890115.1	51
ste_g8134	5	554	ste_g9893	6	820	gar_ENSLOCT00000020526.1	LG16	350	coe_ENSLACT00000016075.1	JH127049.1	5	ele_XP_007892102.1	NW006890084.1	45
ste_g8135	5	555	ste_g9892	6	819	gar_ENSLOCT00000020522.1	LG16	349	coe_ENSLACT00000008425.1	JH126896.1	1	ele_XP_007892105.1	NW006890084.1	46
ste_g8140	5	560	ste_g9891	6	818	gar_ENSLOCT00000020504.1	LG16	345	coe_ENSLACT00000016471.1	JH126896.1	6	ele_XP_007892108.1	NW006890084.1	49
ste_g8145	5	565	ste_g9888	6	815	-	-		coe_ENSLACT00000011722.1	JH127694.1	3	ele_XP_007892114.1	NW006890084.1	54
ste_g8146	5	566	ste_g9887	6	814	gar_ENSLOCT00000020475.1	LG16	337	coe_ENSLACT00000013747.1	JH127694.1	5	ele_XP_007892117.1	NW006890084.1	56
ste_g8147	5	567	ste_g9886	6	813	gar_ENSLOCT00000020466.1	LG16	335	coe_ENSLACT00000009677.1	JH126731.1	3	ele_XP_007892122.1	NW006890084.1	59
ste_g8148	5	568	ste_g9885	6	812	gar_ENSLOCT00000020464.1	LG16	334	coe_ENSLACT00000010931.1	JH126731.1	4	ele_XP_007892124.1	NW006890084.1	60
ste_g8154	5	574	ste_g9656	6	583	gar_ENSLOCT00000020746.1	LG1	804	coe_ENSLACT00000006988.1	JH127442.1	2	ele_XP_007902678.1	NW006890177.1	10
ste_g8155	5	575	ste_g9657	6	584	gar_ENSLOCT00000020751.1	LG1	806	coe_ENSLACT00000008687.2	JH127442.1	4	-	-
ste_g8156	5	576	ste_g9659	6	586	gar_ENSLOCT00000020756.1	LG1	808	coe_ENSLACT00000011810.1	JH127442.1	6	ele_XP_007902650.1	NW006890177.1	5
ste_g8157	5	577	ste_g9660	6	587	gar_ENSLOCT00000020759.1	LG1	809	coe_ENSLACT00000012683.1	JH127442.1	7	ele_XP_007902649.1	NW006890177.1	4
ste_g8158	5	578	ste_g9662	6	589	gar_ENSLOCT00000019511.1	LG1	428	-	-		ele_XP_007893040.1	NW006890089.1	74
ste_g8159	5	579	ste_g9663	6	590	gar_ENSLOCT00000019510.1	LG1	427	coe_ENSLACT00000005078.2	JH130032.1	2	ele_XP_007902645.1	NW006890177.1	1
ste_g8160	5	580	ste_g9665	6	592	gar_ENSLOCT00000019507.1	LG1	425	coe_ENSLACT00000017206.1	JH127041.1	4	ele_XP_007901469.1	NW006890159.1	17
ste_g8161	5	581	ste_g9666	6	593	gar_ENSLOCT00000019503.1	LG1	423	coe_ENSLACT00000013205.2	JH127041.1	2	ele_XP_007901463.1	NW006890159.1	15
ste_g8162	5	582	ste_g9669	6	596	gar_ENSLOCT00000019498.1	LG1	421	coe_ENSLACT00000009200.2	JH127213.1	1	ele_XP_007901462.1	NW006890159.1	13
ste_g8163	5	583	ste_g9671	6	598	gar_ENSLOCT00000020572.1	LG1	751	coe_ENSLACT00000026011.1	JH127130.1	9	-	-
ste_g8164	5	584	ste_g9672	6	599	gar_ENSLOCT00000020565.1	LG1	749	-	-		ele_XP_007895292.1	NW006890104.1	6
ste_g8167	5	587	ste_g9674	6	601	gar_ENSLOCT00000020556.1	LG1	746	coe_ENSLACT00000008712.1	JH128134.1	2	ele_XP_007895224.1	NW006890104.1	4
ste_g8170	5	590	ste_g9677	6	604	gar_ENSLOCT00000021300.1	LG1	1076	coe_ENSLACT00000006463.1	JH127127.1	2	ele_XP_007905190.1	NW006890230.1	6
ste_g8172	5	592	ste_g9679	6	606	gar_ENSLOCT00000022018.1	LG1	1074	coe_ENSLACT00000007808.1	JH127230.1	1	ele_XP_007905176.1	NW006890230.1	8
ste_g8179	5	599	ste_g9683	6	610	gar_ENSLOCT00000021280.1	LG1	1065	coe_ENSLACT00000017370.1	JH126953.1	7	ele_XP_007898594.1	NW006890131.1	18
ste_g8182	5	602	ste_g9686	6	613	gar_ENSLOCT00000020223.1	LG1	615	-	-		ele_XP_007901454.1	NW006890159.1	9
ste_g8184	5	604	ste_g9688	6	615	gar_ENSLOCT00000020202.1	LG1	611	coe_ENSLACT00000010870.1	JH126784.1	2	ele_XP_007891163.1	NW006890079.1	60
ste_g8185	5	605	ste_g9689	6	616	gar_ENSLOCT00000020200.1	LG1	610	coe_ENSLACT00000009035.1	JH126784.1	1	ele_XP_007891162.1	NW006890079.1	59
ste_g8187	5	607	ste_g9690	6	617	gar_ENSLOCT00000020199.1	LG1	609	coe_ENSLACT00000000624.1	JH127452.1	1	ele_XP_007898653.1	NW006890131.1	40
ste_g8188	5	608	ste_g9691	6	618	gar_ENSLOCT00000020188.1	LG1	607	coe_ENSLACT00000011212.1	JH127942.1	4	ele_XP_007898652.1	NW006890131.1	38
ste_g8189	5	609	ste_g9692	6	619	-	-		coe_ENSLACT00000007050.1	JH127942.1	3	ele_XP_007898651.1	NW006890131.1	37
ste_g8192	5	612	ste_g9694	6	621	gar_ENSLOCT00000019978.1	LG1	547	coe_ENSLACT00000019634.1	JH126643.1	18	ele_XP_007898604.1	NW006890131.1	26
ste_g8193	5	613	ste_g9698	6	625	gar_ENSLOCT00000020763.1	LG1	810	coe_ENSLACT00000010229.1	JH127647.1	3	ele_XP_007891102.1	NW006890079.1	27
ste_g8194	5	614	ste_g9699	6	626	gar_ENSLOCT00000020770.1	LG1	812	-	-		ele_XP_007891095.1	NW006890079.1	22
ste_g8195	5	615	ste_g9700	6	627	gar_ENSLOCT00000019529.1	LG1	433	coe_ENSLACT00000019402.2	JH126784.1	4	ele_XP_007891090.1	NW006890079.1	20
ste_g8196	5	616	ste_g9702	6	629	gar_ENSLOCT00000019533.1	LG1	434	-	-		ele_XP_007891089.1	NW006890079.1	19
ste_g8200	5	620	ste_g9709	6	636	gar_ENSLOCT00000019550.1	LG1	439	coe_ENSLACT00000006833.1	JH127070.1	3	ele_XP_007902680.1	NW006890177.1	19
ste_g8201	5	621	ste_g9710	6	637	gar_ENSLOCT00000019569.1	LG1	443	coe_ENSLACT00000011568.1	JH127070.1	7	ele_XP_007902665.1	NW006890177.1	15
ste_g8202	5	622	ste_g9711	6	638	gar_ENSLOCT00000019571.1	LG1	444	-	-		-	-
ste_g8204	5	624	ste_g9713	6	640	gar_ENSLOCT00000019583.1	LG1	446	-	-		-	-
ste_g8205	5	625	ste_g9715	6	642	gar_ENSLOCT00000019589.1	LG1	449	coe_ENSLACT00000024905.1	JH127520.1	1	ele_XP_007901471.1	NW006890159.1	19
ste_g8209	5	629	ste_g9719	6	646	gar_ENSLOCT00000001172.1	JH591413.1	15	coe_ENSLACT00000013350.1	JH127130.1	5	ele_XP_007901479.1	NW006890159.1	25
ste_g8211	5	631	ste_g9720	6	647	gar_ENSLOCT00000020426.1	LG1	701	coe_ENSLACT00000015783.1	JH126944.1	3	ele_XP_007901513.1	NW006890159.1	31
ste_g8212	5	632	ste_g9721	6	648	gar_ENSLOCT00000020421.1	LG1	700	coe_ENSLACT00000016468.1	JH126944.1	4	ele_XP_007901505.1	NW006890159.1	32
ste_g8218	5	638	ste_g9725	6	652	gar_ENSLOCT00000020391.1	LG1	689	-	-		-	-
ste_g8219	5	639	ste_g9728	6	655	gar_ENSLOCT00000020387.1	LG1	687	coe_ENSLACT00000009527.1	JH128615.1	1	ele_XP_007885116.1	NW006909821.1	1
ste_g8221	5	641	ste_g9733	6	660	gar_ENSLOCT00000022144.1	LG1	683	coe_ENSLACT00000004875.1	JH128375.1	1	ele_XP_007895253.1	NW006890104.1	26
ste_g8226	5	646	ste_g9734	6	661	gar_ENSLOCT00000020376.1	LG1	680	coe_ENSLACT00000004136.1	JH126847.1	1	-	-
ste_g8229	5	649	ste_g9735	6	662	gar_ENSLOCT00000020635.1	LG1	775	coe_ENSLACT00000014538.1	JH126847.1	2	ele_XP_007895254.1	NW006890104.1	27
ste_g8231	5	651	ste_g9739	6	666	-	-		coe_ENSLACT00000026037.1	JH126847.1	7	ele_XP_007895274.1	NW006890104.1	30
ste_g8232	5	652	ste_g9741	6	668	gar_ENSLOCT00000022146.1	LG1	769	coe_ENSLACT00000008651.1	JH129146.1	1	ele_XP_007895301.1	NW006890104.1	32
ste_g8233	5	653	ste_g9742	6	669	gar_ENSLOCT00000020617.1	LG1	767	coe_ENSLACT00000003391.2	JH129679.1	2	ele_XP_007895277.1	NW006890104.1	34
ste_g8235	5	655	ste_g9743	6	670	gar_ENSLOCT00000020846.1	LG1	848	coe_ENSLACT00000012907.2	JH127031.1	4	ele_XP_007895289.1	NW006890104.1	38
ste_g8236	5	656	ste_g9744	6	671	gar_ENSLOCT00000020845.1	LG1	847	coe_ENSLACT00000011746.1	JH127031.1	3	ele_XP_007904684.1	NW006890217.1	18
ste_g8237	5	657	ste_g9745	6	672	gar_ENSLOCT00000020844.1	LG1	846	-	-		ele_XP_007904682.1	NW006890217.1	17
ste_g8239	5	659	ste_g9748	6	675	gar_ENSLOCT00000020832.1	LG1	841	coe_ENSLACT00000009492.1	JH128047.1	4	ele_XP_007904689.1	NW006890217.1	12
ste_g8240	5	660	ste_g9749	6	676	gar_ENSLOCT00000020827.1	LG1	839	coe_ENSLACT00000007043.1	JH128047.1	2	ele_XP_007904667.1	NW006890217.1	10
ste_g8242	5	662	ste_g9751	6	678	gar_ENSLOCT00000020815.1	LG1	835	coe_ENSLACT00000008479.2	JH127257.1	3	ele_XP_007904657.1	NW006890217.1	6
ste_g8245	5	665	ste_g9754	6	681	gar_ENSLOCT00000022150.1	LG1	831	coe_ENSLACT00000016908.1	JH127046.1	5	ele_XP_007902941.1	NW006890181.1	13
ste_g8250	5	670	ste_g9761	6	688	gar_ENSLOCT00000021319.1	LG1	1087	coe_ENSLACT00000005165.1	JH127924.1	3	ele_XP_007902921.1	NW006890181.1	6
ste_g8252	5	672	ste_g9762	6	689	gar_ENSLOCT00000020594.1	LG1	756	coe_ENSLACT00000019646.1	JH126700.1	10	ele_XP_007896598.1	NW006890115.1	23
ste_g8253	5	673	ste_g9764	6	691	gar_ENSLOCT00000020595.1	LG1	757	coe_ENSLACT00000015773.1	JH126749.1	10	ele_XP_007896596.1	NW006890115.1	21
ste_g8254	5	674	ste_g9765	6	692	gar_ENSLOCT00000021233.1	LG1	1037	-	-		ele_XP_007891062.1	NW006890079.1	1
ste_g8255	5	675	ste_g9766	6	693	gar_ENSLOCT00000021231.1	LG1	1035	coe_ENSLACT00000011711.1	JH127851.1	6	-	-
ste_g8257	5	677	ste_g9767	6	694	gar_ENSLOCT00000021046.1	LG1	947	-	-		-	-
ste_g8258	5	678	ste_g9770	6	697	gar_ENSLOCT00000021037.1	LG1	943	coe_ENSLACT00000009818.1	JH126643.1	5	ele_XP_007892154.1	NW006890084.1	73
ste_g8260	5	680	ste_g9771	6	698	-	-		coe_ENSLACT00000014296.1	JH126643.1	8	-	-
ste_g8261	5	681	ste_g9772	6	699	gar_ENSLOCT00000021033.1	LG1	940	coe_ENSLACT00000014645.2	JH126643.1	9	ele_XP_007892145.1	NW006890084.1	70
ste_g8263	5	683	ste_g9775	6	702	gar_ENSLOCT00000021025.1	LG1	936	coe_ENSLACT00000017214.1	JH126643.1	12	ele_XP_007897834.1	NW006890124.1	14
ste_g8266	5	686	ste_g9780	6	707	gar_ENSLOCT00000021018.1	LG1	932	coe_ENSLACT00000000246.1	JH127431.1	1	ele_XP_007897830.1	NW006890124.1	10
ste_g8268	5	688	ste_g9785	6	712	gar_ENSLOCT00000021006.1	LG1	923	coe_ENSLACT00000009143.1	JH127669.1	3	ele_XP_007891121.1	NW006890079.1	38
ste_g8269	5	689	ste_g9786	6	713	gar_ENSLOCT00000021003.1	LG1	922	coe_ENSLACT00000010819.2	JH127669.1	4	ele_XP_007891119.1	NW006890079.1	37
ste_g8270	5	690	ste_g9787	6	714	-	-		coe_ENSLACT00000012449.1	JH127669.1	5	-	-
ste_g8271	5	691	ste_g9788	6	715	gar_ENSLOCT00000021001.1	LG1	920	coe_ENSLACT00000013688.1	JH127669.1	6	ele_XP_007891112.1	NW006890079.1	34
ste_g8276	5	696	ste_g9794	6	721	gar_ENSLOCT00000020988.1	LG1	914	coe_ENSLACT00000001719.1	JH127269.1	2	ele_XP_007901723.1	NW006890162.1	32
ste_g8277	5	697	ste_g9795	6	722	gar_ENSLOCT00000020980.1	LG1	908	coe_ENSLACT00000006941.1	JH128028.1	3	ele_XP_007901726.1	NW006890162.1	35
ste_g8285	5	705	ste_g9799	6	726	gar_ENSLOCT00000020960.1	LG1	898	coe_ENSLACT00000000851.2	JH131104.1	1	ele_XP_007903258.1	NW006890188.1	17
ste_g8288	5	708	ste_g9801	6	728	gar_ENSLOCT00000020955.1	LG1	894	coe_ENSLACT00000001956.1	JH129951.1	1	ele_XP_007903254.1	NW006890188.1	12
ste_g8289	5	709	ste_g9802	6	729	gar_ENSLOCT00000020954.1	LG1	892	coe_ENSLACT00000003114.1	JH128534.1	2	ele_XP_007892055.1	NW006890084.1	19
ste_g8290	5	710	ste_g9803	6	730	gar_ENSLOCT00000020952.1	LG1	891	coe_ENSLACT00000005458.1	JH128534.1	3	ele_XP_007892054.1	NW006890084.1	18
ste_g8293	5	713	ste_g9804	6	731	gar_ENSLOCT00000022153.1	LG1	890	coe_ENSLACT00000005938.1	JH128534.1	4	ele_XP_007892053.1	NW006890084.1	17
ste_g8294	5	714	ste_g9805	6	732	gar_ENSLOCT00000020948.1	LG1	887	coe_ENSLACT00000010315.1	JH128449.1	3	ele_XP_007892636.1	NW006890087.1	59
ste_g8295	5	715	ste_g9810	6	737	gar_ENSLOCT00000020918.1	LG1	876	coe_ENSLACT00000008045.1	JH128367.1	1	-	-
ste_g8297	5	717	ste_g9812	6	739	gar_ENSLOCT00000020914.1	LG1	874	coe_ENSLACT00000001271.1	JH131221.1	2	ele_XP_007896530.1	NW006890114.1	87
ste_g8299	5	719	ste_g9813	6	740	gar_ENSLOCT00000020907.1	LG1	871	-	-		ele_XP_007896532.1	NW006890114.1	90
ste_g8301	5	721	ste_g9814	6	741	gar_ENSLOCT00000020894.1	LG1	867	coe_ENSLACT00000011301.1	JH128232.1	4	ele_XP_007896538.1	NW006890114.1	94
ste_g8302	5	722	ste_g9818	6	745	-	-		coe_ENSLACT00000003119.1	JH130518.1	1	ele_XP_007896539.1	NW006890114.1	95
ste_g8303	5	723	ste_g9819	6	746	gar_ENSLOCT00000020890.1	LG1	864	coe_ENSLACT00000009725.2	JH128726.1	1	ele_XP_007896546.1	NW006890114.1	97
ste_g8305	5	725	ste_g9822	6	749	gar_ENSLOCT00000020882.1	LG1	861	coe_ENSLACT00000012945.1	JH126749.1	6	ele_XP_007896673.1	NW006890115.1	57
ste_g8314	5	734	ste_g9826	6	753	gar_ENSLOCT00000020610.1	LG1	763	coe_ENSLACT00000019733.1	JH126610.1	10	ele_XP_007892085.1	NW006890084.1	35
ste_g8315	5	735	ste_g9827	6	754	gar_ENSLOCT00000020606.1	LG1	762	coe_ENSLACT00000020001.1	JH126704.1	21	ele_XP_007896664.1	NW006890115.1	14
ste_g8325	5	745	ste_g9840	6	767	gar_ENSLOCT00000020324.1	LG16	309	coe_ENSLACT00000017184.1	JH127002.1	3	ele_XP_007890626.1	NW006890076.1	89
ste_g8328	5	748	ste_g9845	6	772	gar_ENSLOCT00000020269.1	LG16	304	coe_ENSLACT00000013989.1	JH127095.1	8	ele_XP_007895039.1	NW006890102.1	29
ste_g8333	5	753	ste_g9850	6	777	gar_ENSLOCT00000020248.1	LG16	300	coe_ENSLACT00000017194.1	JH127038.1	6	ele_XP_007884580.1	NW006897330.1	1
ste_g8334	5	754	ste_g9851	6	778	gar_ENSLOCT00000020232.1	LG16	297	-	-		ele_XP_007895053.1	NW006890102.1	35
ste_g8335	5	755	ste_g9852	6	779	gar_ENSLOCT00000020221.1	LG16	296	coe_ENSLACT00000002928.2	JH128103.1	1	ele_XP_007895054.1	NW006890102.1	36
ste_g8336	5	756	ste_g9854	6	781	gar_ENSLOCT00000020198.1	LG16	295	coe_ENSLACT00000010627.2	JH128103.1	2	ele_XP_007895103.1	NW006890102.1	37
ste_g8337	5	757	ste_g9855	6	782	gar_ENSLOCT00000020191.1	LG16	293	coe_ENSLACT00000011536.2	JH128103.1	4	ele_XP_007895061.1	NW006890102.1	39
ste_g8338	5	758	ste_g9856	6	783	gar_ENSLOCT00000021505.1	LG16	291	coe_ENSLACT00000002980.1	JH130081.1	1	ele_XP_007890623.1	NW006890076.1	86
ste_g8339	5	759	ste_g9857	6	784	gar_ENSLOCT00000020185.1	LG16	290	-	-		-	-
ste_g8340	5	760	ste_g9858	6	785	gar_ENSLOCT00000020176.1	LG16	288	coe_ENSLACT00000025142.1	JH127485.1	4	ele_XP_007895033.1	NW006890102.1	23
ste_g8344	5	764	ste_g9864	6	791	gar_ENSLOCT00000020147.1	LG16	280	coe_ENSLACT00000017313.1	JH127072.1	7	ele_XP_007895097.1	NW006890102.1	15
ste_g8345	5	765	ste_g9865	6	792	gar_ENSLOCT00000020139.1	LG16	278	coe_ENSLACT00000015791.2	JH127072.1	4	-	-
ste_g8346	5	766	ste_g9866	6	793	gar_ENSLOCT00000020133.1	LG16	277	coe_ENSLACT00000014971.1	JH127072.1	3	ele_XP_007895024.1	NW006890102.1	12
ste_g8347	5	767	ste_g9867	6	794	gar_ENSLOCT00000020125.1	LG16	276	coe_ENSLACT00000013302.1	JH127072.1	2	ele_XP_007895023.1	NW006890102.1	11
ste_g8348	5	768	ste_g9870	6	797	gar_ENSLOCT00000020103.1	LG16	271	coe_ENSLACT00000008763.1	JH127545.1	5	ele_XP_007890619.1	NW006890076.1	84
ste_g8349	5	769	ste_g9871	6	798	gar_ENSLOCT00000020098.1	LG16	270	coe_ENSLACT00000007903.1	JH127545.1	4	ele_XP_007890612.1	NW006890076.1	83
ste_g8351	5	771	ste_g9872	6	799	gar_ENSLOCT00000020066.1	LG16	266	coe_ENSLACT00000003091.1	JH128392.1	1	ele_XP_007885554.1	NW006890054.1	27
ste_g8352	5	772	ste_g9874	6	801	gar_ENSLOCT00000020008.1	LG16	258	-	-		ele_XP_007888002.1	NW006890054.1	1
ste_g8354	5	774	ste_g9875	6	802	gar_ENSLOCT00000020010.1	LG16	259	coe_ENSLACT00000006737.1	JH129292.1	1	ele_XP_007892719.1	NW006890087.1	67
ste_g8355	5	775	ste_g9876	6	803	gar_ENSLOCT00000020019.1	LG16	260	coe_ENSLACT00000001665.1	JH128767.1	1	ele_XP_007899698.1	NW006890054.1	18
ste_g8358	5	778	ste_g9878	6	805	gar_ENSLOCT00000020049.1	LG16	264	coe_ENSLACT00000002878.1	JH128631.1	1	ele_XP_007887428.1	NW006890054.1	42
ste_g8359	5	779	ste_g9880	6	807	gar_ENSLOCT00000020429.1	LG16	327	coe_ENSLACT00000017824.1	JH126661.1	1	ele_XP_007887384.1	NW006890054.1	38
ste_g8365	5	785	ste_g9651	6	578	gar_ENSLOCT00000020535.1	LG1	734	coe_ENSLACT00000016563.1	JH126688.1	7	ele_XP_007891088.1	NW006890079.1	18
ste_g8366	5	786	ste_g9650	6	577	gar_ENSLOCT00000020531.1	LG1	733	coe_ENSLACT00000015198.1	JH126688.1	5	ele_XP_007908532.1	NW006890355.1	5
ste_g8367	5	787	ste_g9649	6	576	gar_ENSLOCT00000020527.1	LG1	731	coe_ENSLACT00000009968.1	JH126688.1	3	ele_XP_007897288.1	NW006890119.1	30
ste_g8368	5	788	ste_g9648	6	575	gar_ENSLOCT00000020520.1	LG1	730	coe_ENSLACT00000008740.1	JH126688.1	2	ele_XP_007897289.1	NW006890119.1	31
ste_g8373	5	793	ste_g9639	6	566	gar_ENSLOCT00000020473.1	LG1	719	coe_ENSLACT00000001597.1	JH126809.1	1	ele_XP_007897324.1	NW006890119.1	44
ste_g8374	5	794	ste_g9636	6	563	gar_ENSLOCT00000020460.1	LG1	717	coe_ENSLACT00000004592.1	JH127096.1	1	ele_XP_007897317.1	NW006890119.1	40
ste_g8375	5	795	ste_g9635	6	562	gar_ENSLOCT00000020452.1	LG1	713	-	-		ele_XP_007897304.1	NW006890119.1	37
ste_g8376	5	796	ste_g9634	6	561	gar_ENSLOCT00000020447.1	LG1	711	coe_ENSLACT00000010099.1	JH127470.1	2	-	-
ste_g8378	5	798	ste_g9631	6	558	gar_ENSLOCT00000020433.1	LG1	705	coe_ENSLACT00000009753.1	JH127960.1	5	ele_XP_007897453.1	NW006890121.1	31
ste_g8379	5	799	ste_g9630	6	557	gar_ENSLOCT00000020432.1	LG1	704	coe_ENSLACT00000008372.1	JH127960.1	4	ele_XP_007897449.1	NW006890121.1	30
ste_g8381	5	801	ste_g9625	6	552	gar_ENSLOCT00000021123.1	LG1	989	coe_ENSLACT00000001519.1	JH130174.1	1	ele_XP_007903241.1	NW006890188.1	6
ste_g8382	5	802	ste_g9624	6	551	gar_ENSLOCT00000022015.1	LG1	993	coe_ENSLACT00000005374.2	JH129999.1	1	ele_XP_007903248.1	NW006890188.1	9
ste_g8383	5	803	ste_g9623	6	550	gar_ENSLOCT00000021132.1	LG1	995	coe_ENSLACT00000009114.1	JH128698.1	3	ele_XP_007892060.1	NW006890084.1	20
ste_g8384	5	804	ste_g9621	6	548	gar_ENSLOCT00000021136.1	LG1	997	coe_ENSLACT00000018205.1	JH126793.1	6	ele_XP_007891149.1	NW006890079.1	54
ste_g8385	5	805	ste_g9620	6	547	gar_ENSLOCT00000021151.1	LG1	1004	coe_ENSLACT00000011008.1	JH127148.1	3	ele_XP_007891143.1	NW006890079.1	50
ste_g8387	5	807	ste_g9617	6	544	gar_ENSLOCT00000021160.1	LG1	1007	coe_ENSLACT00000013571.2	JH127148.1	6	ele_XP_007891138.1	NW006890079.1	47
ste_g8388	5	808	ste_g9615	6	542	gar_ENSLOCT00000021164.1	LG1	1009	coe_ENSLACT00000014139.1	JH127148.1	8	ele_XP_007891134.1	NW006890079.1	45
ste_g8389	5	809	ste_g9614	6	541	gar_ENSLOCT00000021167.1	LG1	1010	coe_ENSLACT00000016061.2	JH127148.1	9	ele_XP_007891133.1	NW006890079.1	44
ste_g8396	5	816	ste_g10332	6	1259	gar_ENSLOCT00000020700.1	LG1	791	-	-		-	-
ste_g8397	5	817	ste_g10331	6	1258	gar_ENSLOCT00000020698.1	LG1	790	coe_ENSLACT00000006376.1	JH129430.1	2	ele_XP_007884518.1	NW006896703.1	1
ste_g8400	5	820	ste_g10334	6	1261	gar_ENSLOCT00000021363.1	LG1	1116	coe_ENSLACT00000003788.1	JH128810.1	2	-	-
ste_g8401	5	821	ste_g10335	6	1262	gar_ENSLOCT00000021360.1	LG1	1114	coe_ENSLACT00000010202.1	JH126942.1	7	ele_XP_007890651.1	NW006890076.1	102
ste_g8402	5	822	ste_g10336	6	1263	gar_ENSLOCT00000021359.1	LG1	1113	coe_ENSLACT00000009680.2	JH126942.1	5	ele_XP_007890660.1	NW006890076.1	103
ste_g8406	5	826	ste_g10338	6	1265	gar_ENSLOCT00000021271.1	LG1	1057	coe_ENSLACT00000001776.1	JH126942.1	1	ele_XP_007890664.1	NW006890076.1	106
ste_g8407	5	827	ste_g10339	6	1266	gar_ENSLOCT00000021269.1	LG1	1056	coe_ENSLACT00000001761.1	JH128079.1	1	ele_XP_007890666.1	NW006890076.1	107
ste_g8408	5	828	ste_g10342	6	1269	gar_ENSLOCT00000021262.1	LG1	1050	coe_ENSLACT00000008852.1	JH127337.1	2	-	-
ste_g8412	5	832	ste_g10343	6	1270	gar_ENSLOCT00000021251.1	LG1	1045	coe_ENSLACT00000002541.1	JH127573.1	1	ele_XP_007908249.1	NW006890337.1	2
ste_g8413	5	833	ste_g10344	6	1271	gar_ENSLOCT00000021247.1	LG1	1043	coe_ENSLACT00000000032.1	JH133005.1	1	ele_XP_007908261.1	NW006890338.1	2
ste_g8415	5	835	ste_g10345	6	1272	gar_ENSLOCT00000020805.1	LG1	829	coe_ENSLACT00000002725.1	JH129353.1	1	ele_XP_007908260.1	NW006890338.1	1
ste_g8417	5	837	ste_g10348	6	1275	gar_ENSLOCT00000020800.1	LG1	825	coe_ENSLACT00000016799.1	JH126794.1	11	ele_XP_007895095.1	NW006890102.1	5
ste_g8420	5	840	ste_g10349	6	1276	-	-		coe_ENSLACT00000015711.1	JH126794.1	8	ele_XP_007895094.1	NW006890102.1	3
ste_g8422	5	842	ste_g10350	6	1277	-	-		coe_ENSLACT00000013468.1	JH127009.1	4	ele_XP_007902715.1	NW006890178.1	12
ste_g8433	5	853	ste_g10356	6	1283	-	-		-	-		ele_XP_007889110.1	NW006890070.1	67
ste_g8435	5	855	ste_g10357	6	1284	gar_ENSLOCT00000021102.1	LG1	976	coe_ENSLACT00000004734.2	JH127621.1	2	ele_XP_007890521.1	NW006890076.1	40
ste_g8436	5	856	ste_g10358	6	1285	gar_ENSLOCT00000021106.1	LG1	979	-	-		ele_XP_007890520.1	NW006890076.1	39
ste_g8440	5	860	ste_g10362	6	1289	gar_ENSLOCT00000020743.1	LG1	803	coe_ENSLACT00000003393.1	JH127635.1	1	ele_XP_007901446.1	NW006890159.1	2
ste_g8442	5	862	ste_g10363	6	1290	gar_ENSLOCT00000020735.1	LG1	800	coe_ENSLACT00000012018.1	JH127635.1	4	ele_XP_007901507.1	NW006890159.1	5
ste_g8445	5	865	ste_g10365	6	1292	gar_ENSLOCT00000020723.1	LG1	796	coe_ENSLACT00000006584.1	JH127900.1	3	-	-
ste_g8446	5	866	ste_g10366	6	1293	gar_ENSLOCT00000020713.1	LG1	794	coe_ENSLACT00000000557.1	JH127900.1	1	ele_XP_007891169.1	NW006890079.1	62
ste_g8448	5	868	ste_g10367	6	1294	gar_ENSLOCT00000021213.1	LG1	1027	coe_ENSLACT00000004581.1	JH127865.1	1	ele_XP_007897870.1	NW006890124.1	19
ste_g8449	5	869	ste_g10368	6	1295	gar_ENSLOCT00000021214.1	LG1	1028	coe_ENSLACT00000014013.1	JH127345.1	6	ele_XP_007897837.1	NW006890124.1	20
ste_g8450	5	870	ste_g10369	6	1296	gar_ENSLOCT00000021222.1	LG1	1030	coe_ENSLACT00000009844.1	JH127345.1	4	ele_XP_007897839.1	NW006890124.1	24
ste_g8452	5	872	ste_g10370	6	1297	gar_ENSLOCT00000021228.1	LG1	1033	coe_ENSLACT00000005841.1	JH127345.1	1	ele_XP_007897841.1	NW006890124.1	27
ste_g8464	5	884	ste_g9557	6	484	gar_ENSLOCT00000019210.1	LG16	76	coe_ENSLACT00000017785.1	JH127009.1	11	ele_XP_007890700.1	NW006890076.1	110
ste_g8465	5	885	ste_g9556	6	483	gar_ENSLOCT00000019207.1	LG16	75	coe_ENSLACT00000017436.1	JH127009.1	10	ele_XP_007890671.1	NW006890076.1	111
ste_g8467	5	887	ste_g9554	6	481	gar_ENSLOCT00000019136.1	LG16	59	coe_ENSLACT00000012421.1	JH126721.1	9	ele_XP_007896672.1	NW006890115.1	54
[truncated: 7,917 more rows]

## Sheet: S9
Supplementary Table 9. Double conserved synteny (DCS) between spotted gar and sterelt
spotted gar			sterlet
gar gene ID	scaffold	loci	*ohnolg a	*ohnolog b		*format is "scaffold_loci_geneID"
gar_ENSLOCT00000000454.1	JH591410.1	2	3_56_g4039	4_931_g6787
gar_ENSLOCT00000000501.1	JH591410.1	3	3_989_g4972	4_73_g5929
gar_ENSLOCT00000000552.1	JH591410.1	4	3_58_g4041	4_930_g6786
gar_ENSLOCT00000000598.1	JH591410.1	5	3_59_g4042	4_929_g6785
gar_ENSLOCT00000000644.1	JH591410.1	6	3_60_g4043	4_928_g6784
gar_ENSLOCT00000000769.1	JH591410.1	7	3_990_g4973	4_72_g5928
gar_ENSLOCT00000000823.1	JH591410.1	8	3_991_g4974	4_71_g5927
gar_ENSLOCT00000000891.1	JH591410.1	9	4_70_g5926
gar_ENSLOCT00000000964.1	JH591410.1	10	3_993_g4976	4_69_g5925
gar_ENSLOCT00000000984.1	JH591410.1	11	3_994_g4977
gar_ENSLOCT00000001171.1	JH591411.1	6	7_887_g11494
gar_ENSLOCT00000001199.1	JH591411.1	7	7_108_g10715	14_766_g20141
gar_ENSLOCT00000001213.1	JH591411.1	8	7_886_g11493	14_314_g19689
gar_ENSLOCT00000001257.1	JH591411.1	9	7_107_g10714	14_767_g20142
gar_ENSLOCT00000001373.1	JH591411.1	10	7_106_g10713	14_768_g20143
gar_ENSLOCT00000001493.1	JH591411.1	11	7_105_g10712	14_769_g20144
gar_ENSLOCT00000001508.1	JH591411.1	12	7_104_g10711
gar_ENSLOCT00000001524.1	JH591411.1	13	7_103_g10710	14_770_g20145
gar_ENSLOCT00000001554.1	JH591411.1	14	7_884_g11491	14_315_g19690
gar_ENSLOCT00000001595.1	JH591411.1	15	7_883_g11490	14_316_g19691
gar_ENSLOCT00000001618.1	JH591411.1	16	14_317_g19692
gar_ENSLOCT00000001651.1	JH591411.1	17	7_102_g10709	14_771_g20146
gar_ENSLOCT00000001694.1	JH591411.1	18	7_882_g11489	14_318_g19693
gar_ENSLOCT00000001807.1	JH591411.1	20	7_881_g11488	14_319_g19694
gar_ENSLOCT00000001836.1	JH591411.1	21	14_320_g19695
gar_ENSLOCT00000001871.1	JH591411.1	22	14_772_g20147
gar_ENSLOCT00000001912.1	JH591411.1	23	7_880_g11487	14_321_g19696
gar_ENSLOCT00000021582.1	JH591411.1	25	7_879_g11486
gar_ENSLOCT00000010559.1	JH591412.1	5	8_1242_g13457
gar_ENSLOCT00000010592.1	JH591412.1	6	8_1240_g13455
gar_ENSLOCT00000010611.1	JH591412.1	7	8_1239_g13454
gar_ENSLOCT00000021648.1	JH591412.1	10	8_1232_g13447
gar_ENSLOCT00000021649.1	JH591412.1	11	8_1233_g13448
gar_ENSLOCT00000001052.1	JH591415.1	18	45_43_g37438	61_5986_g45536
gar_ENSLOCT00000001079.1	JH591415.1	19	45_36_g37431
gar_ENSLOCT00000001104.1	JH591415.1	20	61_5978_g45528;61_5980_g45530
gar_ENSLOCT00000001138.1	JH591415.1	21	45_46_g37441	61_5982_g45532
gar_ENSLOCT00000001195.1	JH591415.1	23	61_5983_g45533
gar_ENSLOCT00000001269.1	JH591415.1	25	45_37_g37432
gar_ENSLOCT00000000300.1	JH591417.1	1	6_994_g10067
gar_ENSLOCT00000000332.1	JH591417.1	2	5_1123_g8703	6_225_g9298
gar_ENSLOCT00000000381.1	JH591417.1	3	5_1124_g8704	6_224_g9297
gar_ENSLOCT00000000482.1	JH591417.1	4	5_1125_g8705	6_222_g9295
gar_ENSLOCT00000000580.1	JH591417.1	5	6_993_g10066
gar_ENSLOCT00000000629.1	JH591417.1	6	6_991_g10064
gar_ENSLOCT00000000751.1	JH591417.1	7	6_220_g9293
gar_ENSLOCT00000000821.1	JH591417.1	9	5_1126_g8706	6_219_g9292
gar_ENSLOCT00000000852.1	JH591417.1	10	6_989_g10062
gar_ENSLOCT00000000907.1	JH591417.1	11	6_1044_g10117
gar_ENSLOCT00000000963.1	JH591417.1	13	6_1045_g10118
gar_ENSLOCT00000000985.1	JH591417.1	15	6_1046_g10119
gar_ENSLOCT00000001003.1	JH591417.1	17	6_1047_g10120
gar_ENSLOCT00000001046.1	JH591417.1	18	6_1050_g10123
gar_ENSLOCT00000021796.1	JH591426.1	17	9_440_g14019
gar_ENSLOCT00000000208.1	JH591426.1	21	9_439_g14018
gar_ENSLOCT00000000260.1	JH591426.1	23	9_437_g14016
gar_ENSLOCT00000000280.1	JH591426.1	24	9_433_g14012
gar_ENSLOCT00000000304.1	JH591426.1	25	9_435_g14014
gar_ENSLOCT00000000324.1	JH591426.1	26	9_434_g14013
gar_ENSLOCT00000000461.1	JH591426.1	28	9_432_g14011
gar_ENSLOCT00000018132.1	JH591428.1	3	16_459_g21720
gar_ENSLOCT00000018142.1	JH591428.1	4	16_453_g21714	24_24_g28276
gar_ENSLOCT00000018171.1	JH591428.1	5	16_452_g21713
gar_ENSLOCT00000018179.1	JH591428.1	6	16_971_g22232
gar_ENSLOCT00000022032.1	JH591428.1	7	16_970_g22231
gar_ENSLOCT00000018185.1	JH591428.1	8	16_450_g21711
gar_ENSLOCT00000022033.1	JH591428.1	10	24_31_g28283
gar_ENSLOCT00000018193.1	JH591428.1	11	24_33_g28285
gar_ENSLOCT00000018203.1	JH591428.1	14	24_34_g28286
gar_ENSLOCT00000018208.1	JH591428.1	15	16_984_g22245	24_18_g28270
gar_ENSLOCT00000018217.1	JH591428.1	16	16_985_g22246	24_17_g28269
gar_ENSLOCT00000000159.1	JH591430.1	7	10_213_g15015
gar_ENSLOCT00000000326.1	JH591430.1	15	10_211_g15013;10_212_g15014
gar_ENSLOCT00000000419.1	JH591430.1	16	10_209_g15011
gar_ENSLOCT00000000510.1	JH591430.1	18	10_208_g15010
gar_ENSLOCT00000000655.1	JH591434.1	3	45_72_g37467;45_73_g37468;45_180_g37575;45_181_g37576;45_184_g37579
gar_ENSLOCT00000000806.1	JH591434.1	7	45_175_g37570
gar_ENSLOCT00000000836.1	JH591434.1	8	45_67_g37462
gar_ENSLOCT00000000919.1	JH591434.1	11	45_56_g37451;45_58_g37453
gar_ENSLOCT00000000947.1	JH591434.1	12	45_158_g37553;45_163_g37558
gar_ENSLOCT00000018065.1	JH591436.1	2	23_561_g28107
gar_ENSLOCT00000018079.1	JH591436.1	3	23_562_g28108
gar_ENSLOCT00000018087.1	JH591436.1	4	23_563_g28109
gar_ENSLOCT00000018115.1	JH591436.1	7	23_564_g28110
gar_ENSLOCT00000000005.1	JH591447.1	1	45_7_g37402
gar_ENSLOCT00000000008.1	JH591447.1	2	45_8_g37403
gar_ENSLOCT00000000010.1	JH591447.1	4	45_11_g37406;45_13_g37408;45_14_g37409
gar_ENSLOCT00000000016.1	JH591447.1	9	45_33_g37428
gar_ENSLOCT00000000017.1	JH591447.1	10	45_32_g37427
gar_ENSLOCT00000000464.1	JH591458.1	1	3_1703_g5686	4_294_g6150
gar_ENSLOCT00000000516.1	JH591458.1	2	3_1704_g5687;3_1705_g5688	4_293_g6149
gar_ENSLOCT00000000565.1	JH591458.1	3	3_1706_g5689	4_292_g6148
gar_ENSLOCT00000000610.1	JH591458.1	4	3_1707_g5690	4_291_g6147
gar_ENSLOCT00000017628.1	LG1	8	51_36_g38603
gar_ENSLOCT00000017635.1	LG1	10	51_42_g38609	61_4869_g44419;61_4873_g44423
gar_ENSLOCT00000017642.1	LG1	11	51_41_g38608	61_4870_g44420;61_4874_g44424
gar_ENSLOCT00000017665.1	LG1	16	51_40_g38607
gar_ENSLOCT00000017706.1	LG1	24	53_89_g38905
gar_ENSLOCT00000017713.1	LG1	26	53_90_g38906
gar_ENSLOCT00000017718.1	LG1	27	53_91_g38907
gar_ENSLOCT00000017735.1	LG1	31	53_83_g38899
gar_ENSLOCT00000017738.1	LG1	32	53_25_g38841
gar_ENSLOCT00000017747.1	LG1	33	53_28_g38844
gar_ENSLOCT00000017769.1	LG1	36	53_86_g38902
gar_ENSLOCT00000017772.1	LG1	37	53_27_g38843
gar_ENSLOCT00000017775.1	LG1	38	53_26_g38842
gar_ENSLOCT00000017777.1	LG1	39	53_102_g38918
gar_ENSLOCT00000017783.1	LG1	41	51_129_g38696	53_40_g38856
gar_ENSLOCT00000022119.1	LG1	43	53_99_g38915
gar_ENSLOCT00000017793.1	LG1	45	53_38_g38854
gar_ENSLOCT00000017806.1	LG1	46	51_133_g38700	53_34_g38850
gar_ENSLOCT00000017809.1	LG1	47	51_132_g38699	53_35_g38851
gar_ENSLOCT00000017812.1	LG1	48	51_131_g38698	53_36_g38852
gar_ENSLOCT00000017828.1	LG1	49	53_37_g38853
gar_ENSLOCT00000017837.1	LG1	50	53_98_g38914
gar_ENSLOCT00000017843.1	LG1	51	53_95_g38911
gar_ENSLOCT00000017848.1	LG1	52	51_134_g38701	53_33_g38849
gar_ENSLOCT00000017858.1	LG1	53	51_135_g38702	53_32_g38848
gar_ENSLOCT00000017860.1	LG1	54	53_31_g38847
gar_ENSLOCT00000017868.1	LG1	55	53_30_g38846
gar_ENSLOCT00000017902.1	LG1	59	53_24_g38840
gar_ENSLOCT00000017909.1	LG1	60	53_22_g38838;53_23_g38839
gar_ENSLOCT00000017920.1	LG1	61	53_21_g38837
gar_ENSLOCT00000017934.1	LG1	63	53_19_g38835
gar_ENSLOCT00000017941.1	LG1	64	53_17_g38833
gar_ENSLOCT00000017948.1	LG1	67	51_49_g38616
gar_ENSLOCT00000017957.1	LG1	69	51_48_g38615
gar_ENSLOCT00000017960.1	LG1	72	51_47_g38614
gar_ENSLOCT00000017963.1	LG1	73	51_46_g38613
gar_ENSLOCT00000022120.1	LG1	74	51_45_g38612
gar_ENSLOCT00000017974.1	LG1	76	61_1530_g41080;61_1533_g41083
gar_ENSLOCT00000017978.1	LG1	77	53_74_g38890	61_1529_g41079;61_1532_g41082
gar_ENSLOCT00000017983.1	LG1	78	53_75_g38891	61_1528_g41078;61_1531_g41081
gar_ENSLOCT00000017996.1	LG1	79	61_5485_g45035;61_5489_g45039
gar_ENSLOCT00000018011.1	LG1	80	61_1527_g41077
gar_ENSLOCT00000018047.1	LG1	82	53_12_g38828
gar_ENSLOCT00000018068.1	LG1	87	61_1543_g41093
gar_ENSLOCT00000018095.1	LG1	89	51_127_g38694	53_73_g38889
gar_ENSLOCT00000018102.1	LG1	90	51_126_g38693
gar_ENSLOCT00000018104.1	LG1	91	51_125_g38692
gar_ENSLOCT00000018111.1	LG1	93	51_65_g38632
gar_ENSLOCT00000018118.1	LG1	94	61_5487_g45037;61_5490_g45040
gar_ENSLOCT00000018138.1	LG1	96	53_11_g38827
gar_ENSLOCT00000018150.1	LG1	98	53_72_g38888
gar_ENSLOCT00000018163.1	LG1	100	51_64_g38631	53_10_g38826
gar_ENSLOCT00000018167.1	LG1	101	53_9_g38825
gar_ENSLOCT00000022121.1	LG1	102	53_70_g38886
gar_ENSLOCT00000018188.1	LG1	103	51_63_g38630	53_8_g38824
gar_ENSLOCT00000018192.1	LG1	104	51_67_g38634
gar_ENSLOCT00000018200.1	LG1	105	51_122_g38689
gar_ENSLOCT00000018206.1	LG1	106	51_123_g38690
gar_ENSLOCT00000018212.1	LG1	110	53_68_g38884
gar_ENSLOCT00000018215.1	LG1	111	53_69_g38885
gar_ENSLOCT00000018297.1	LG1	123	53_67_g38883
gar_ENSLOCT00000018334.1	LG1	132	38_174_g35807	61_4065_g43615
gar_ENSLOCT00000018342.1	LG1	133	38_173_g35806	61_4064_g43614
gar_ENSLOCT00000018351.1	LG1	134	38_172_g35805	61_4063_g43613
gar_ENSLOCT00000018353.1	LG1	135	61_4062_g43612
gar_ENSLOCT00000018357.1	LG1	136	38_70_g35703	61_73_g39623
gar_ENSLOCT00000018371.1	LG1	137	38_171_g35804	61_4060_g43610
gar_ENSLOCT00000018374.1	LG1	138	38_69_g35702	61_72_g39622
gar_ENSLOCT00000018379.1	LG1	139	38_68_g35701	61_71_g39621
gar_ENSLOCT00000018388.1	LG1	140	38_67_g35700	61_70_g39620
gar_ENSLOCT00000018391.1	LG1	141	38_64_g35697	61_66_g39616
gar_ENSLOCT00000018397.1	LG1	142	38_168_g35801	61_4058_g43608
gar_ENSLOCT00000018403.1	LG1	143	41_15_g36563
gar_ENSLOCT00000018406.1	LG1	144	41_16_g36564
gar_ENSLOCT00000018414.1	LG1	145	38_77_g35710	41_116_g36664
gar_ENSLOCT00000018419.1	LG1	146	38_78_g35711	41_115_g36663
gar_ENSLOCT00000018420.1	LG1	147	38_79_g35712	41_114_g36662
gar_ENSLOCT00000018424.1	LG1	148	38_80_g35713	41_113_g36661
gar_ENSLOCT00000018432.1	LG1	149	41_14_g36562
gar_ENSLOCT00000018433.1	LG1	150	41_13_g36561
gar_ENSLOCT00000018446.1	LG1	153	41_22_g36570	61_4229_g43779
gar_ENSLOCT00000018448.1	LG1	154	41_23_g36571	61_4228_g43778
gar_ENSLOCT00000018450.1	LG1	155	41_24_g36572	61_4227_g43777
gar_ENSLOCT00000018451.1	LG1	156	41_25_g36573	61_4226_g43776
gar_ENSLOCT00000018455.1	LG1	157	41_26_g36574	61_4225_g43775
gar_ENSLOCT00000018475.1	LG1	163	41_127_g36675	61_250_g39800
gar_ENSLOCT00000018477.1	LG1	164	41_128_g36676	61_249_g39799
gar_ENSLOCT00000018492.1	LG1	165	41_129_g36677	61_248_g39798
gar_ENSLOCT00000018504.1	LG1	166	41_130_g36678	61_247_g39797
gar_ENSLOCT00000018512.1	LG1	168	38_182_g35815	61_4073_g43623
gar_ENSLOCT00000018517.1	LG1	170	38_181_g35814	61_4072_g43622
gar_ENSLOCT00000018518.1	LG1	171	38_180_g35813	61_4071_g43621
gar_ENSLOCT00000018522.1	LG1	172	38_179_g35812	61_4070_g43620
gar_ENSLOCT00000018530.1	LG1	173	38_178_g35811	61_4069_g43619
gar_ENSLOCT00000018556.1	LG1	177	41_21_g36569	61_4230_g43780
gar_ENSLOCT00000022122.1	LG1	178	41_126_g36674	61_251_g39801
gar_ENSLOCT00000018558.1	LG1	179	41_20_g36568	61_4231_g43781
gar_ENSLOCT00000018559.1	LG1	180	41_125_g36673	61_252_g39802
gar_ENSLOCT00000018565.1	LG1	181	41_124_g36672	61_253_g39803
gar_ENSLOCT00000018570.1	LG1	182	41_123_g36671	61_254_g39804
gar_ENSLOCT00000018579.1	LG1	183	41_122_g36670	61_255_g39805
gar_ENSLOCT00000018584.1	LG1	185	41_120_g36668	61_257_g39807
gar_ENSLOCT00000018587.1	LG1	186	41_18_g36566	61_4233_g43783
gar_ENSLOCT00000018593.1	LG1	187	41_17_g36565	61_4234_g43784
gar_ENSLOCT00000018597.1	LG1	188	38_167_g35800
gar_ENSLOCT00000018602.1	LG1	189	38_61_g35694	61_64_g39614
gar_ENSLOCT00000018611.1	LG1	190	38_59_g35692	61_62_g39612
gar_ENSLOCT00000018613.1	LG1	191	38_57_g35690	61_60_g39610
gar_ENSLOCT00000018617.1	LG1	192	38_55_g35688	61_58_g39608
gar_ENSLOCT00000018618.1	LG1	193	38_166_g35799
gar_ENSLOCT00000018643.1	LG1	195	38_52_g35685	41_145_g36693
gar_ENSLOCT00000018653.1	LG1	196	38_51_g35684;38_160_g35793	41_35_g36583;41_146_g36694
gar_ENSLOCT00000018655.1	LG1	197	38_142_g35775
gar_ENSLOCT00000018662.1	LG1	199	41_45_g36593
gar_ENSLOCT00000018665.1	LG1	200	38_157_g35790	41_151_g36699
gar_ENSLOCT00000018671.1	LG1	201	38_156_g35789	41_41_g36589;41_150_g36698
gar_ENSLOCT00000018672.1	LG1	202	38_155_g35788	41_149_g36697
gar_ENSLOCT00000018674.1	LG1	203	38_48_g35681	41_40_g36588
gar_ENSLOCT00000018689.1	LG1	205	38_47_g35680	41_39_g36587
gar_ENSLOCT00000018693.1	LG1	206	38_154_g35787	41_148_g36696
gar_ENSLOCT00000018695.1	LG1	207	38_152_g35785	41_37_g36585
gar_ENSLOCT00000018699.1	LG1	208	38_158_g35791
gar_ENSLOCT00000018702.1	LG1	209	38_49_g35682;38_141_g35774
gar_ENSLOCT00000018703.1	LG1	210	38_139_g35772;38_140_g35773
gar_ENSLOCT00000018706.1	LG1	211	38_138_g35771
gar_ENSLOCT00000018710.1	LG1	212	41_44_g36592	61_4358_g43908
gar_ENSLOCT00000018714.1	LG1	213	61_349_g39899
gar_ENSLOCT00000018717.1	LG1	214	38_150_g35783	61_350_g39900
gar_ENSLOCT00000018719.1	LG1	215	38_149_g35782	61_351_g39901
gar_ENSLOCT00000018726.1	LG1	216	38_148_g35781	61_352_g39902
gar_ENSLOCT00000018733.1	LG1	217	38_44_g35677	61_4362_g43912
gar_ENSLOCT00000018740.1	LG1	218	38_42_g35675	61_4364_g43914
gar_ENSLOCT00000018743.1	LG1	219	38_146_g35779	61_354_g39904
gar_ENSLOCT00000018744.1	LG1	220	38_41_g35674	61_4365_g43915
gar_ENSLOCT00000018746.1	LG1	221	38_40_g35673	61_4366_g43916
gar_ENSLOCT00000018750.1	LG1	222	38_39_g35672	61_4367_g43917
gar_ENSLOCT00000018752.1	LG1	223	38_38_g35671	61_4368_g43918
gar_ENSLOCT00000018756.1	LG1	224	38_37_g35670	61_4369_g43919
gar_ENSLOCT00000018761.1	LG1	225	38_143_g35776	61_356_g39906
gar_ENSLOCT00000018840.1	LG1	242	61_6348_g45898;61_6352_g45902
gar_ENSLOCT00000018851.1	LG1	244	61_6347_g45897;61_6350_g45900
gar_ENSLOCT00000018866.1	LG1	247	38_12_g35645
gar_ENSLOCT00000018875.1	LG1	250	41_173_g36721
gar_ENSLOCT00000018876.1	LG1	251	38_111_g35744	41_81_g36629
gar_ENSLOCT00000018880.1	LG1	252	38_112_g35745	41_80_g36628
gar_ENSLOCT00000018882.1	LG1	253	41_79_g36627
gar_ENSLOCT00000018884.1	LG1	254	38_113_g35746	41_78_g36626
gar_ENSLOCT00000018886.1	LG1	255	38_114_g35747	41_77_g36625
gar_ENSLOCT00000018889.1	LG1	256	38_115_g35748	41_76_g36624
gar_ENSLOCT00000018892.1	LG1	257	38_116_g35749	41_75_g36623
gar_ENSLOCT00000018907.1	LG1	259	38_15_g35648	41_179_g36727
gar_ENSLOCT00000018908.1	LG1	260	38_14_g35647	41_180_g36728
gar_ENSLOCT00000018910.1	LG1	261	38_110_g35743	41_82_g36630
gar_ENSLOCT00000018914.1	LG1	262	38_109_g35742	41_83_g36631
gar_ENSLOCT00000018920.1	LG1	263	38_108_g35741	41_84_g36632
gar_ENSLOCT00000018923.1	LG1	264	38_107_g35740	41_85_g36633
gar_ENSLOCT00000018933.1	LG1	266	41_185_g36733
gar_ENSLOCT00000018944.1	LG1	269	38_119_g35752	41_72_g36620
gar_ENSLOCT00000018951.1	LG1	271	41_70_g36618
gar_ENSLOCT00000018956.1	LG1	272	38_17_g35650
gar_ENSLOCT00000018961.1	LG1	273	38_121_g35754	41_69_g36617
gar_ENSLOCT00000018988.1	LG1	278	41_140_g36688	61_238_g39788
gar_ENSLOCT00000019005.1	LG1	280	41_141_g36689	61_237_g39787
gar_ENSLOCT00000019010.1	LG1	281	41_142_g36690	61_236_g39786
gar_ENSLOCT00000022123.1	LG1	284	41_143_g36691	61_235_g39785
gar_ENSLOCT00000019035.1	LG1	289	38_74_g35707
gar_ENSLOCT00000019039.1	LG1	290	38_73_g35706
gar_ENSLOCT00000019056.1	LG1	296	38_75_g35708
gar_ENSLOCT00000019060.1	LG1	297	38_76_g35709
gar_ENSLOCT00000019063.1	LG1	298	51_112_g38679
gar_ENSLOCT00000019077.1	LG1	300	53_114_g38930
gar_ENSLOCT00000019088.1	LG1	302	51_113_g38680
gar_ENSLOCT00000019091.1	LG1	303	51_114_g38681	53_115_g38931
gar_ENSLOCT00000019098.1	LG1	304	51_115_g38682	53_117_g38933
gar_ENSLOCT00000019102.1	LG1	305	53_118_g38934
gar_ENSLOCT00000019129.1	LG1	313	51_109_g38676	53_111_g38927
gar_ENSLOCT00000019134.1	LG1	314	53_110_g38926
gar_ENSLOCT00000019146.1	LG1	319	51_104_g38671	53_108_g38924
gar_ENSLOCT00000019155.1	LG1	323	51_110_g38677	53_112_g38928
gar_ENSLOCT00000019171.1	LG1	324	51_111_g38678	53_113_g38929
gar_ENSLOCT00000019222.1	LG1	337	61_4822_g44372
gar_ENSLOCT00000019229.1	LG1	338	61_4823_g44373
gar_ENSLOCT00000019237.1	LG1	341	61_837_g40387
gar_ENSLOCT00000019243.1	LG1	342	61_4829_g44379
gar_ENSLOCT00000019245.1	LG1	343	61_836_g40386
gar_ENSLOCT00000019250.1	LG1	344	61_4827_g44377
gar_ENSLOCT00000019254.1	LG1	345	61_835_g40385
gar_ENSLOCT00000019257.1	LG1	346	61_4826_g44376
gar_ENSLOCT00000019258.1	LG1	347	61_834_g40384
gar_ENSLOCT00000019263.1	LG1	348	61_833_g40383
gar_ENSLOCT00000019264.1	LG1	349	61_4825_g44375
gar_ENSLOCT00000019270.1	LG1	351	38_124_g35757	41_65_g36613
gar_ENSLOCT00000022127.1	LG1	352	38_125_g35758;38_127_g35760	41_57_g36605;41_58_g36606;41_64_g36612
gar_ENSLOCT00000019272.1	LG1	353	38_22_g35655	41_163_g36711
gar_ENSLOCT00000019278.1	LG1	354	38_23_g35656	41_162_g36710
gar_ENSLOCT00000019282.1	LG1	355	38_130_g35763	41_53_g36601
gar_ENSLOCT00000019284.1	LG1	357	38_24_g35657	41_161_g36709
gar_ENSLOCT00000019287.1	LG1	358	38_131_g35764	41_52_g36600
gar_ENSLOCT00000019289.1	LG1	359	38_25_g35658	41_160_g36708
gar_ENSLOCT00000019292.1	LG1	360	38_26_g35659	41_159_g36707
gar_ENSLOCT00000019293.1	LG1	361	38_27_g35660;38_28_g35661	41_158_g36706
gar_ENSLOCT00000019297.1	LG1	363	38_29_g35662	41_157_g36705
gar_ENSLOCT00000019305.1	LG1	366	38_32_g35665	41_154_g36702
gar_ENSLOCT00000019310.1	LG1	367	38_31_g35664	41_155_g36703
gar_ENSLOCT00000019312.1	LG1	368	38_136_g35769	41_47_g36595
gar_ENSLOCT00000019313.1	LG1	369	38_135_g35768	41_48_g36596
gar_ENSLOCT00000019315.1	LG1	370	38_134_g35767	41_49_g36597
gar_ENSLOCT00000019319.1	LG1	372	38_133_g35766	41_50_g36598
gar_ENSLOCT00000019322.1	LG1	373	38_132_g35765	41_51_g36599
gar_ENSLOCT00000019325.1	LG1	375	38_100_g35733
gar_ENSLOCT00000019326.1	LG1	377	38_99_g35732
gar_ENSLOCT00000019338.1	LG1	378	38_8_g35641
gar_ENSLOCT00000019342.1	LG1	379	38_2_g35635;38_3_g35636;38_4_g35637;38_92_g35725;38_93_g35726;38_94_g35727;38_95_g35728;38_96_g35729;38_97_g35730;38_98_g35731
gar_ENSLOCT00000019363.1	LG1	386	5_387_g7967
gar_ENSLOCT00000019365.1	LG1	387	5_388_g7968	6_1003_g10076
gar_ENSLOCT00000019386.1	LG1	388	6_234_g9307
gar_ENSLOCT00000019390.1	LG1	389	6_233_g9306
gar_ENSLOCT00000019399.1	LG1	392	5_389_g7969;5_392_g7972	6_1002_g10075
gar_ENSLOCT00000019401.1	LG1	394	5_1115_g8695
gar_ENSLOCT00000019409.1	LG1	396	5_393_g7973
gar_ENSLOCT00000019423.1	LG1	398	5_1116_g8696	6_232_g9305
gar_ENSLOCT00000019427.1	LG1	399	6_1004_g10077
gar_ENSLOCT00000019429.1	LG1	400	5_1112_g8692	6_236_g9309
gar_ENSLOCT00000019434.1	LG1	401	5_386_g7966	6_1005_g10078
gar_ENSLOCT00000019436.1	LG1	402	5_1111_g8691	6_237_g9310
gar_ENSLOCT00000019438.1	LG1	403	5_1110_g8690	6_238_g9311
gar_ENSLOCT00000022131.1	LG1	404	5_385_g7965	6_1006_g10079
gar_ENSLOCT00000019441.1	LG1	405	5_384_g7964	6_1007_g10080
gar_ENSLOCT00000019444.1	LG1	406	6_239_g9312
gar_ENSLOCT00000019460.1	LG1	408	6_231_g9304
gar_ENSLOCT00000019461.1	LG1	409	5_1117_g8697
gar_ENSLOCT00000019463.1	LG1	410	5_394_g7974
gar_ENSLOCT00000019464.1	LG1	411	6_228_g9301
gar_ENSLOCT00000019468.1	LG1	412	5_1118_g8698	6_229_g9302
gar_ENSLOCT00000019492.1	LG1	419	5_1329_g8909
gar_ENSLOCT00000019494.1	LG1	420	5_1328_g8908
gar_ENSLOCT00000019498.1	LG1	421	5_582_g8162	6_596_g9669
gar_ENSLOCT00000019500.1	LG1	422	5_1327_g8907	6_1348_g10421
gar_ENSLOCT00000019503.1	LG1	423	5_581_g8161	6_593_g9666
gar_ENSLOCT00000019505.1	LG1	424	5_1324_g8904	6_1347_g10420
gar_ENSLOCT00000019507.1	LG1	425	5_580_g8160	6_592_g9665
gar_ENSLOCT00000019510.1	LG1	427	5_579_g8159	6_590_g9663
gar_ENSLOCT00000019511.1	LG1	428	5_578_g8158	6_589_g9662
gar_ENSLOCT00000019515.1	LG1	429	5_1323_g8903	6_1345_g10418
gar_ENSLOCT00000019519.1	LG1	430	5_1319_g8899;5_1320_g8900	6_1343_g10416
gar_ENSLOCT00000019525.1	LG1	432	5_1370_g8950	6_1392_g10465
gar_ENSLOCT00000019529.1	LG1	433	5_615_g8195	6_627_g9700
gar_ENSLOCT00000019533.1	LG1	434	5_616_g8196	6_629_g9702
gar_ENSLOCT00000022133.1	LG1	435	5_1372_g8952	6_1394_g10467
gar_ENSLOCT00000019535.1	LG1	436	5_1373_g8953	6_1395_g10468
gar_ENSLOCT00000019541.1	LG1	437	5_1374_g8954	6_1397_g10470
gar_ENSLOCT00000019543.1	LG1	438	5_1376_g8956	6_1398_g10471
gar_ENSLOCT00000019550.1	LG1	439	5_620_g8200	6_636_g9709
gar_ENSLOCT00000019561.1	LG1	440	5_1378_g8958
gar_ENSLOCT00000019566.1	LG1	441	6_1399_g10472
gar_ENSLOCT00000022134.1	LG1	442	5_1379_g8959	6_1400_g10473
gar_ENSLOCT00000019569.1	LG1	443	5_621_g8201	6_637_g9710
gar_ENSLOCT00000019571.1	LG1	444	5_622_g8202	6_638_g9711
gar_ENSLOCT00000019579.1	LG1	445	5_623_g8203
gar_ENSLOCT00000019583.1	LG1	446	5_624_g8204	6_640_g9713
gar_ENSLOCT00000019587.1	LG1	447	5_1380_g8960
gar_ENSLOCT00000019588.1	LG1	448	5_1381_g8961
gar_ENSLOCT00000019589.1	LG1	449	5_625_g8205	6_642_g9715
gar_ENSLOCT00000019592.1	LG1	450	6_643_g9716
gar_ENSLOCT00000019594.1	LG1	451	5_1382_g8962
gar_ENSLOCT00000019597.1	LG1	452	5_627_g8207;5_628_g8208
gar_ENSLOCT00000019599.1	LG1	454	5_278_g7858
gar_ENSLOCT00000019603.1	LG1	456	5_291_g7871
gar_ENSLOCT00000019610.1	LG1	457	5_288_g7868
gar_ENSLOCT00000019621.1	LG1	460	6_332_g9405
gar_ENSLOCT00000019624.1	LG1	461	6_330_g9403
gar_ENSLOCT00000019631.1	LG1	463	6_329_g9402
gar_ENSLOCT00000019640.1	LG1	469	5_283_g7863
gar_ENSLOCT00000019653.1	LG1	471	6_325_g9398
gar_ENSLOCT00000019667.1	LG1	475	5_1005_g8585
gar_ENSLOCT00000019673.1	LG1	476	5_266_g7846
gar_ENSLOCT00000019687.1	LG1	480	5_267_g7847;5_998_g8578
gar_ENSLOCT00000019699.1	LG1	485	5_1003_g8583
gar_ENSLOCT00000019726.1	LG1	486	5_265_g7845
gar_ENSLOCT00000019732.1	LG1	487	5_994_g8574
gar_ENSLOCT00000019736.1	LG1	488	5_264_g7844
gar_ENSLOCT00000019738.1	LG1	489	5_993_g8573
gar_ENSLOCT00000019744.1	LG1	490	6_1078_g10151
gar_ENSLOCT00000019752.1	LG1	492	6_1075_g10148
gar_ENSLOCT00000019760.1	LG1	493	6_1074_g10147
gar_ENSLOCT00000019763.1	LG1	494	6_1073_g10146
gar_ENSLOCT00000019774.1	LG1	496	5_992_g8572
gar_ENSLOCT00000019781.1	LG1	498	5_991_g8571
gar_ENSLOCT00000019786.1	LG1	499	5_261_g7841
gar_ENSLOCT00000019847.1	LG1	515	38_191_g35824	41_8_g36556
gar_ENSLOCT00000019852.1	LG1	517	38_190_g35823	41_9_g36557
gar_ENSLOCT00000019854.1	LG1	518	38_189_g35822	41_10_g36558
gar_ENSLOCT00000019866.1	LG1	521	38_193_g35826	41_5_g36553
gar_ENSLOCT00000019872.1	LG1	523	38_196_g35829	41_2_g36550
gar_ENSLOCT00000019874.1	LG1	524	38_195_g35828	41_3_g36551
gar_ENSLOCT00000019875.1	LG1	525	38_194_g35827	41_4_g36552
gar_ENSLOCT00000019895.1	LG1	530	6_181_g9254
gar_ENSLOCT00000019903.1	LG1	531	5_1159_g8739	6_182_g9255
gar_ENSLOCT00000019905.1	LG1	532	5_1157_g8737	6_183_g9256
gar_ENSLOCT00000019915.1	LG1	533	5_1156_g8736	6_184_g9257
gar_ENSLOCT00000019926.1	LG1	534	6_185_g9258
gar_ENSLOCT00000019929.1	LG1	535	5_1155_g8735	6_186_g9259
gar_ENSLOCT00000019932.1	LG1	536	5_1154_g8734	6_187_g9260
gar_ENSLOCT00000019938.1	LG1	537	5_438_g8018
gar_ENSLOCT00000019942.1	LG1	538	5_437_g8017
gar_ENSLOCT00000019943.1	LG1	539	5_436_g8016
gar_ENSLOCT00000019945.1	LG1	540	5_435_g8015
gar_ENSLOCT00000019960.1	LG1	542	5_1153_g8733	6_188_g9261
gar_ENSLOCT00000019984.1	LG1	548	5_1129_g8709	6_216_g9289
gar_ENSLOCT00000019988.1	LG1	549	5_413_g7993	6_983_g10056
gar_ENSLOCT00000019990.1	LG1	550	5_1130_g8710	6_215_g9288
gar_ENSLOCT00000019995.1	LG1	551	5_1131_g8711	6_214_g9287
gar_ENSLOCT00000019999.1	LG1	552	5_414_g7994	6_981_g10054
gar_ENSLOCT00000020002.1	LG1	553	5_415_g7995	6_980_g10053
gar_ENSLOCT00000020003.1	LG1	554	6_979_g10052
gar_ENSLOCT00000020005.1	LG1	555	5_418_g7998	6_978_g10051
gar_ENSLOCT00000020007.1	LG1	556	5_1132_g8712	6_212_g9285
gar_ENSLOCT00000020009.1	LG1	557	5_419_g7999
gar_ENSLOCT00000020011.1	LG1	558	5_1133_g8713	6_211_g9284
gar_ENSLOCT00000020015.1	LG1	559	5_420_g8000	6_977_g10050
gar_ENSLOCT00000020017.1	LG1	560	5_1134_g8714	6_210_g9283
gar_ENSLOCT00000020022.1	LG1	561	5_421_g8001	6_975_g10048
gar_ENSLOCT00000020025.1	LG1	562	61_4640_g44190;61_4645_g44195
gar_ENSLOCT00000020031.1	LG1	563	6_974_g10047
gar_ENSLOCT00000020036.1	LG1	564	6_206_g9279
gar_ENSLOCT00000020038.1	LG1	565	61_4643_g44193;61_4649_g44199
gar_ENSLOCT00000020039.1	LG1	566	5_1135_g8715	6_204_g9277
gar_ENSLOCT00000020043.1	LG1	568	6_203_g9276
gar_ENSLOCT00000020045.1	LG1	569	5_422_g8002	6_972_g10045
gar_ENSLOCT00000020046.1	LG1	570	5_1136_g8716	6_202_g9275
gar_ENSLOCT00000020048.1	LG1	571	5_1137_g8717	6_201_g9274
gar_ENSLOCT00000020052.1	LG1	572	5_424_g8004	6_971_g10044
gar_ENSLOCT00000020053.1	LG1	573	5_1138_g8718	6_200_g9273
gar_ENSLOCT00000020054.1	LG1	574	6_199_g9272
gar_ENSLOCT00000020056.1	LG1	575	5_425_g8005	6_970_g10043
gar_ENSLOCT00000020059.1	LG1	576	5_1140_g8720	6_198_g9271
gar_ENSLOCT00000020061.1	LG1	577	5_1142_g8722	6_197_g9270
gar_ENSLOCT00000020068.1	LG1	578	5_1143_g8723	6_196_g9269
gar_ENSLOCT00000020073.1	LG1	579	6_195_g9268
gar_ENSLOCT00000020075.1	LG1	580	6_969_g10042
gar_ENSLOCT00000020078.1	LG1	581	5_426_g8006
gar_ENSLOCT00000020085.1	LG1	583	5_1146_g8726	6_193_g9266
gar_ENSLOCT00000020088.1	LG1	584	5_427_g8007	6_967_g10040
gar_ENSLOCT00000020094.1	LG1	585	5_428_g8008	6_966_g10039
gar_ENSLOCT00000020095.1	LG1	586	6_964_g10037
gar_ENSLOCT00000020099.1	LG1	587	6_963_g10036
gar_ENSLOCT00000020100.1	LG1	588	5_429_g8009	6_962_g10035
gar_ENSLOCT00000020118.1	LG1	589	5_1149_g8729	6_192_g9265
gar_ENSLOCT00000020132.1	LG1	590	6_960_g10033
gar_ENSLOCT00000020138.1	LG1	591	5_431_g8011	6_961_g10034
gar_ENSLOCT00000020140.1	LG1	592	5_1150_g8730	6_191_g9264
gar_ENSLOCT00000020141.1	LG1	593	5_1151_g8731	6_190_g9263
gar_ENSLOCT00000020142.1	LG1	594	5_432_g8012	6_959_g10032
gar_ENSLOCT00000020150.1	LG1	595	5_433_g8013	6_958_g10031
gar_ENSLOCT00000020162.1	LG1	599	5_1362_g8942	6_1381_g10454
gar_ENSLOCT00000020167.1	LG1	600	5_1361_g8941	6_1380_g10453
gar_ENSLOCT00000020171.1	LG1	601	5_1360_g8940	6_1379_g10452
gar_ENSLOCT00000020172.1	LG1	602	5_1356_g8936	6_1377_g10450
gar_ENSLOCT00000020175.1	LG1	603	6_1375_g10448
gar_ENSLOCT00000020178.1	LG1	604	5_1355_g8935	6_1374_g10447
gar_ENSLOCT00000020182.1	LG1	605	5_1354_g8934	6_1371_g10444
gar_ENSLOCT00000020187.1	LG1	606	6_619_g9692
gar_ENSLOCT00000020188.1	LG1	607	5_608_g8188	6_618_g9691
gar_ENSLOCT00000020193.1	LG1	608	5_1353_g8933	6_1370_g10443
gar_ENSLOCT00000020199.1	LG1	609	5_607_g8187	6_617_g9690
gar_ENSLOCT00000020200.1	LG1	610	5_605_g8185	6_616_g9689
gar_ENSLOCT00000020202.1	LG1	611	5_604_g8184	6_615_g9688
gar_ENSLOCT00000020205.1	LG1	612	5_1352_g8932	6_1368_g10441
gar_ENSLOCT00000020223.1	LG1	615	5_602_g8182	6_613_g9686
gar_ENSLOCT00000020227.1	LG1	617	5_1069_g8649	6_275_g9348
gar_ENSLOCT00000020228.1	LG1	618	5_1068_g8648	6_276_g9349
gar_ENSLOCT00000020229.1	LG1	619	6_277_g9350
gar_ENSLOCT00000020230.1	LG1	620	5_1067_g8647	6_278_g9351
gar_ENSLOCT00000020231.1	LG1	621	5_1066_g8646
gar_ENSLOCT00000020233.1	LG1	622	5_345_g7925	6_1041_g10114
gar_ENSLOCT00000020236.1	LG1	623	5_344_g7924	6_1042_g10115
gar_ENSLOCT00000020237.1	LG1	624	5_1065_g8645
gar_ENSLOCT00000020238.1	LG1	625	5_343_g7923	6_1043_g10116
gar_ENSLOCT00000020280.1	LG1	637	5_348_g7928	6_1037_g10110
gar_ENSLOCT00000020284.1	LG1	639	5_1038_g8618	6_299_g9372
gar_ENSLOCT00000020285.1	LG1	640	5_1037_g8617	6_300_g9373
gar_ENSLOCT00000020287.1	LG1	642	6_301_g9374
gar_ENSLOCT00000020288.1	LG1	643	5_1035_g8615	6_302_g9375
gar_ENSLOCT00000022138.1	LG1	644	5_1034_g8614
gar_ENSLOCT00000020291.1	LG1	645	6_303_g9376;6_304_g9377
gar_ENSLOCT00000020296.1	LG1	650	5_352_g7932
gar_ENSLOCT00000020300.1	LG1	652	6_267_g9340
gar_ENSLOCT00000020303.1	LG1	653	6_268_g9341
gar_ENSLOCT00000020305.1	LG1	654	6_269_g9342
gar_ENSLOCT00000020309.1	LG1	655	5_351_g7931
gar_ENSLOCT00000020313.1	LG1	656	6_270_g9343
gar_ENSLOCT00000020317.1	LG1	657	5_350_g7930
gar_ENSLOCT00000020319.1	LG1	658	5_349_g7929
gar_ENSLOCT00000020321.1	LG1	659	5_366_g7946	6_1016_g10089
gar_ENSLOCT00000020323.1	LG1	660	6_251_g9324
gar_ENSLOCT00000020325.1	LG1	661	6_1018_g10091
gar_ENSLOCT00000020326.1	LG1	662	5_365_g7945
gar_ENSLOCT00000020331.1	LG1	663	5_1093_g8673	6_253_g9326
gar_ENSLOCT00000020332.1	LG1	664	5_1092_g8672	6_254_g9327
gar_ENSLOCT00000020334.1	LG1	665	5_1091_g8671	6_255_g9328
gar_ENSLOCT00000020335.1	LG1	666	5_1089_g8669	6_257_g9330
gar_ENSLOCT00000020337.1	LG1	667	5_363_g7943	6_1021_g10094
gar_ENSLOCT00000020339.1	LG1	668	6_1022_g10095
gar_ENSLOCT00000020341.1	LG1	669	5_1086_g8666	6_258_g9331
gar_ENSLOCT00000020343.1	LG1	670	6_259_g9332
gar_ENSLOCT00000020347.1	LG1	671	5_360_g7940	6_1023_g10096
gar_ENSLOCT00000020348.1	LG1	672	6_263_g9336
gar_ENSLOCT00000020351.1	LG1	673	5_1083_g8663
gar_ENSLOCT00000020354.1	LG1	674	5_358_g7938	6_1025_g10098
gar_ENSLOCT00000020357.1	LG1	675	5_1081_g8661;5_1082_g8662	6_264_g9337
gar_ENSLOCT00000020368.1	LG1	677	5_356_g7936	6_1027_g10100
gar_ENSLOCT00000020373.1	LG1	678	5_355_g7935	6_1028_g10101
gar_ENSLOCT00000020376.1	LG1	680	5_646_g8226	6_661_g9734
gar_ENSLOCT00000022144.1	LG1	683	5_641_g8221	6_660_g9733
gar_ENSLOCT00000020382.1	LG1	685	5_1396_g8976
gar_ENSLOCT00000020385.1	LG1	686	5_640_g8220
gar_ENSLOCT00000020387.1	LG1	687	5_639_g8219	6_655_g9728
gar_ENSLOCT00000020390.1	LG1	688	5_1394_g8974	6_1422_g10495
gar_ENSLOCT00000020391.1	LG1	689	5_638_g8218	6_652_g9725
gar_ENSLOCT00000020393.1	LG1	690	5_1391_g8971	6_1419_g10492
gar_ENSLOCT00000020398.1	LG1	692	5_1389_g8969
gar_ENSLOCT00000020399.1	LG1	693	5_636_g8216
gar_ENSLOCT00000020402.1	LG1	694	5_635_g8215
gar_ENSLOCT00000020406.1	LG1	695	6_651_g9724
gar_ENSLOCT00000020407.1	LG1	696	5_1388_g8968	6_1412_g10485;6_1416_g10489
gar_ENSLOCT00000020415.1	LG1	699	5_1386_g8966	6_1408_g10481
gar_ENSLOCT00000020421.1	LG1	700	5_632_g8212
gar_ENSLOCT00000020426.1	LG1	701	5_631_g8211
gar_ENSLOCT00000020428.1	LG1	702	5_1385_g8965	6_1407_g10480
gar_ENSLOCT00000020430.1	LG1	703	5_71_g7651
gar_ENSLOCT00000020432.1	LG1	704	5_799_g8379	6_557_g9630
gar_ENSLOCT00000020433.1	LG1	705	5_798_g8378	6_558_g9631
gar_ENSLOCT00000020437.1	LG1	707	5_797_g8377
gar_ENSLOCT00000020439.1	LG1	708	6_559_g9632
gar_ENSLOCT00000020441.1	LG1	709	5_70_g7650
gar_ENSLOCT00000020442.1	LG1	710	6_560_g9633
gar_ENSLOCT00000020447.1	LG1	711	5_796_g8376	6_561_g9634
gar_ENSLOCT00000020451.1	LG1	712	5_69_g7649
gar_ENSLOCT00000020452.1	LG1	713	5_795_g8375	6_562_g9635
gar_ENSLOCT00000020453.1	LG1	714	5_68_g7648
gar_ENSLOCT00000020459.1	LG1	716	5_67_g7647
gar_ENSLOCT00000020460.1	LG1	717	5_794_g8374	6_563_g9636
gar_ENSLOCT00000020462.1	LG1	718	5_66_g7646
gar_ENSLOCT00000020473.1	LG1	719	5_793_g8373	6_566_g9639
gar_ENSLOCT00000020482.1	LG1	720	5_62_g7642
gar_ENSLOCT00000020487.1	LG1	721	5_61_g7641	6_1327_g10400
gar_ENSLOCT00000020490.1	LG1	722	5_791_g8371;5_792_g8372	6_571_g9644
gar_ENSLOCT00000020497.1	LG1	723	5_60_g7640
gar_ENSLOCT00000020503.1	LG1	725	6_572_g9645
gar_ENSLOCT00000020511.1	LG1	726	5_58_g7638	6_1330_g10403
gar_ENSLOCT00000020513.1	LG1	727	5_789_g8369
gar_ENSLOCT00000020518.1	LG1	728	5_57_g7637
gar_ENSLOCT00000020519.1	LG1	729	5_56_g7636	6_1331_g10404
gar_ENSLOCT00000020520.1	LG1	730	5_788_g8368	6_575_g9648
gar_ENSLOCT00000020527.1	LG1	731	5_787_g8367	6_576_g9649
gar_ENSLOCT00000020528.1	LG1	732	5_54_g7634	6_1333_g10406
gar_ENSLOCT00000020531.1	LG1	733	5_786_g8366	6_577_g9650
gar_ENSLOCT00000020535.1	LG1	734	5_785_g8365	6_578_g9651
gar_ENSLOCT00000020538.1	LG1	736	5_784_g8364
gar_ENSLOCT00000020539.1	LG1	737	5_53_g7633	6_1334_g10407
gar_ENSLOCT00000020542.1	LG1	738	5_50_g7630;5_783_g8363	6_579_g9652
gar_ENSLOCT00000020543.1	LG1	739	6_1335_g10408
gar_ENSLOCT00000020544.1	LG1	740	5_49_g7629	6_1336_g10409
gar_ENSLOCT00000020545.1	LG1	741	5_48_g7628
gar_ENSLOCT00000020549.1	LG1	742	6_580_g9653
gar_ENSLOCT00000020553.1	LG1	744	6_1337_g10410
gar_ENSLOCT00000020556.1	LG1	746	6_601_g9674
gar_ENSLOCT00000020565.1	LG1	749	6_599_g9672
gar_ENSLOCT00000020572.1	LG1	751	6_598_g9671
gar_ENSLOCT00000020578.1	LG1	752	6_597_g9670
gar_ENSLOCT00000020611.1	LG1	764	5_654_g8234
gar_ENSLOCT00000020613.1	LG1	765	5_1404_g8984;5_1405_g8985	6_1440_g10513
gar_ENSLOCT00000020615.1	LG1	766	5_1403_g8983	6_1439_g10512
gar_ENSLOCT00000020617.1	LG1	767	5_653_g8233	6_669_g9742
gar_ENSLOCT00000020619.1	LG1	768	5_1402_g8982	6_1438_g10511
gar_ENSLOCT00000022146.1	LG1	769	5_652_g8232	6_668_g9741
gar_ENSLOCT00000022147.1	LG1	770	6_1436_g10509
gar_ENSLOCT00000020620.1	LG1	771	6_667_g9740
gar_ENSLOCT00000020626.1	LG1	773	5_1400_g8980	6_1434_g10507
gar_ENSLOCT00000020630.1	LG1	774	5_650_g8230
gar_ENSLOCT00000020635.1	LG1	775	5_649_g8229	6_662_g9735
gar_ENSLOCT00000020661.1	LG1	782	5_338_g7918	6_1051_g10124
gar_ENSLOCT00000020666.1	LG1	783	5_335_g7915;5_336_g7916	6_1052_g10125
gar_ENSLOCT00000020672.1	LG1	784	5_332_g7912	6_1053_g10126
gar_ENSLOCT00000020675.1	LG1	786	6_1055_g10128
gar_ENSLOCT00000020709.1	LG1	793	5_121_g7701
gar_ENSLOCT00000020713.1	LG1	794	5_866_g8446	6_1293_g10366
gar_ENSLOCT00000020720.1	LG1	795	5_120_g7700	6_529_g9602
gar_ENSLOCT00000020723.1	LG1	796	5_865_g8445	6_1292_g10365
gar_ENSLOCT00000020729.1	LG1	797	5_119_g7699	6_528_g9601
gar_ENSLOCT00000020730.1	LG1	798	5_863_g8443;5_864_g8444	6_1291_g10364
gar_ENSLOCT00000020731.1	LG1	799	5_118_g7698	6_527_g9600
gar_ENSLOCT00000020735.1	LG1	800	5_862_g8442	6_1290_g10363
gar_ENSLOCT00000020738.1	LG1	801	6_526_g9599
gar_ENSLOCT00000020742.1	LG1	802	5_117_g7697
gar_ENSLOCT00000020743.1	LG1	803	5_860_g8440	6_1289_g10362
gar_ENSLOCT00000020746.1	LG1	804	5_574_g8154	6_583_g9656
gar_ENSLOCT00000020751.1	LG1	806	5_575_g8155	6_584_g9657
gar_ENSLOCT00000020752.1	LG1	807	6_585_g9658
gar_ENSLOCT00000020756.1	LG1	808	5_576_g8156	6_586_g9659
gar_ENSLOCT00000020759.1	LG1	809	5_577_g8157	6_587_g9660
gar_ENSLOCT00000020796.1	LG1	823	5_838_g8418
gar_ENSLOCT00000020797.1	LG1	824	5_839_g8419
gar_ENSLOCT00000020800.1	LG1	825	5_837_g8417
gar_ENSLOCT00000022149.1	LG1	827	5_836_g8416
gar_ENSLOCT00000020805.1	LG1	829	5_835_g8415
gar_ENSLOCT00000022150.1	LG1	831	5_665_g8245	6_681_g9754
gar_ENSLOCT00000020810.1	LG1	832	5_1415_g8995
gar_ENSLOCT00000020813.1	LG1	833	5_664_g8244
gar_ENSLOCT00000020814.1	LG1	834	5_663_g8243
gar_ENSLOCT00000020815.1	LG1	835	5_662_g8242	6_678_g9751
gar_ENSLOCT00000020817.1	LG1	836	5_1412_g8992	6_1448_g10521
gar_ENSLOCT00000020818.1	LG1	837	5_1411_g8991	6_1447_g10520
gar_ENSLOCT00000020827.1	LG1	839	5_660_g8240	6_676_g9749
gar_ENSLOCT00000020828.1	LG1	840	5_1410_g8990	6_1445_g10518
gar_ENSLOCT00000020832.1	LG1	841	5_659_g8239	6_675_g9748
gar_ENSLOCT00000020834.1	LG1	842	6_674_g9747
gar_ENSLOCT00000020839.1	LG1	843	5_1409_g8989	6_1444_g10517
gar_ENSLOCT00000020840.1	LG1	844	5_1408_g8988	6_1443_g10516
gar_ENSLOCT00000020842.1	LG1	845	6_673_g9746
gar_ENSLOCT00000020844.1	LG1	846	5_657_g8237	6_672_g9745
gar_ENSLOCT00000020845.1	LG1	847	5_656_g8236	6_671_g9744
gar_ENSLOCT00000020846.1	LG1	848	5_655_g8235	6_670_g9743
gar_ENSLOCT00000020849.1	LG1	849	5_733_g8313
gar_ENSLOCT00000020852.1	LG1	850	5_1489_g9069	6_1531_g10604
gar_ENSLOCT00000020855.1	LG1	851	6_752_g9825
gar_ENSLOCT00000020859.1	LG1	852	5_1487_g9067	6_1530_g10603
gar_ENSLOCT00000020860.1	LG1	853	6_1525_g10598
gar_ENSLOCT00000020861.1	LG1	854	5_729_g8309
gar_ENSLOCT00000020867.1	LG1	855	5_728_g8308
gar_ENSLOCT00000020870.1	LG1	856	5_727_g8307;5_1485_g9065	6_1523_g10596
gar_ENSLOCT00000020873.1	LG1	857	5_1484_g9064	6_1520_g10593
gar_ENSLOCT00000020876.1	LG1	858	5_1483_g9063	6_1519_g10592
gar_ENSLOCT00000020880.1	LG1	859	5_726_g8306
gar_ENSLOCT00000020881.1	LG1	860	5_1481_g9061	6_1517_g10590
gar_ENSLOCT00000020882.1	LG1	861	5_725_g8305	6_749_g9822
gar_ENSLOCT00000020884.1	LG1	862	5_1479_g9059	6_1516_g10589
gar_ENSLOCT00000020887.1	LG1	863	5_724_g8304
gar_ENSLOCT00000020890.1	LG1	864	5_723_g8303	6_746_g9819
gar_ENSLOCT00000020891.1	LG1	865	5_1476_g9056;5_1477_g9057	6_1512_g10585;6_1513_g10586
gar_ENSLOCT00000020892.1	LG1	866	5_722_g8302
gar_ENSLOCT00000020894.1	LG1	867	5_721_g8301	6_741_g9814
gar_ENSLOCT00000020899.1	LG1	868	5_1475_g9055	6_1510_g10583
gar_ENSLOCT00000020903.1	LG1	869	6_1509_g10582
gar_ENSLOCT00000020904.1	LG1	870	5_1471_g9051	6_1508_g10581
gar_ENSLOCT00000020907.1	LG1	871	5_719_g8299	6_740_g9813
gar_ENSLOCT00000022151.1	LG1	872	5_1470_g9050	6_1507_g10580
gar_ENSLOCT00000020910.1	LG1	873	5_1469_g9049	6_1506_g10579
gar_ENSLOCT00000020914.1	LG1	874	5_717_g8297	6_739_g9812
gar_ENSLOCT00000020916.1	LG1	875	5_1467_g9047	6_1505_g10578
gar_ENSLOCT00000020918.1	LG1	876	5_715_g8295	6_737_g9810
gar_ENSLOCT00000020924.1	LG1	877	61_360_g39910;61_364_g39914
gar_ENSLOCT00000020925.1	LG1	878	6_1503_g10576	61_361_g39911;61_365_g39915
gar_ENSLOCT00000020927.1	LG1	879	6_1502_g10575	61_4376_g43926;61_4380_g43930
gar_ENSLOCT00000020929.1	LG1	880	6_1501_g10574	61_366_g39916
gar_ENSLOCT00000020935.1	LG1	881	6_734_g9807	61_4377_g43927;61_4381_g43931
gar_ENSLOCT00000020943.1	LG1	882	6_733_g9806	61_4378_g43928;61_4382_g43932
gar_ENSLOCT00000022152.1	LG1	885	6_1495_g10568
gar_ENSLOCT00000020948.1	LG1	887	5_714_g8294	6_732_g9805
gar_ENSLOCT00000020950.1	LG1	888	5_1465_g9045
gar_ENSLOCT00000020951.1	LG1	889	5_1464_g9044	6_1493_g10566
gar_ENSLOCT00000022153.1	LG1	890	5_713_g8293	6_731_g9804
gar_ENSLOCT00000020952.1	LG1	891	5_710_g8290	6_730_g9803
gar_ENSLOCT00000020954.1	LG1	892	5_709_g8289	6_729_g9802
gar_ENSLOCT00000022154.1	LG1	893	5_1463_g9043
gar_ENSLOCT00000020955.1	LG1	894	5_708_g8288	6_728_g9801
gar_ENSLOCT00000020957.1	LG1	896	6_727_g9800
gar_ENSLOCT00000020959.1	LG1	897	5_706_g8286
gar_ENSLOCT00000020960.1	LG1	898	5_705_g8285	6_726_g9799
gar_ENSLOCT00000020963.1	LG1	899	6_1491_g10564
gar_ENSLOCT00000020967.1	LG1	900	6_725_g9798
gar_ENSLOCT00000020968.1	LG1	901	5_1462_g9042	6_1490_g10563
gar_ENSLOCT00000022155.1	LG1	902	5_1461_g9041	6_1489_g10562
gar_ENSLOCT00000020970.1	LG1	903	6_1488_g10561
gar_ENSLOCT00000020971.1	LG1	904	5_1454_g9034	6_724_g9797
gar_ENSLOCT00000020973.1	LG1	905	5_1456_g9036	6_723_g9796
gar_ENSLOCT00000020978.1	LG1	906	5_698_g8278
gar_ENSLOCT00000020979.1	LG1	907	5_699_g8279	6_1486_g10559
gar_ENSLOCT00000020980.1	LG1	908	5_697_g8277	6_722_g9795
gar_ENSLOCT00000020982.1	LG1	909	6_1484_g10557
gar_ENSLOCT00000020983.1	LG1	910	6_1483_g10556
gar_ENSLOCT00000020986.1	LG1	912	5_1450_g9030
gar_ENSLOCT00000020987.1	LG1	913	5_1449_g9029
gar_ENSLOCT00000020988.1	LG1	914	5_696_g8276	6_721_g9794
gar_ENSLOCT00000020991.1	LG1	915	5_695_g8275
gar_ENSLOCT00000020992.1	LG1	916	5_1447_g9027	6_1482_g10555
gar_ENSLOCT00000020993.1	LG1	917	5_1446_g9026	6_1480_g10553
gar_ENSLOCT00000021000.1	LG1	919	5_1443_g9023
gar_ENSLOCT00000021001.1	LG1	920	5_691_g8271	6_715_g9788
gar_ENSLOCT00000021003.1	LG1	922	5_689_g8269	6_713_g9786
gar_ENSLOCT00000021006.1	LG1	923	5_688_g8268	6_712_g9785
gar_ENSLOCT00000021007.1	LG1	924	6_711_g9784
gar_ENSLOCT00000021008.1	LG1	925	5_1442_g9022	6_1478_g10551
gar_ENSLOCT00000021011.1	LG1	928	5_1440_g9020	6_1476_g10549
gar_ENSLOCT00000021012.1	LG1	929	5_1438_g9018	6_1474_g10547
gar_ENSLOCT00000021014.1	LG1	930	5_687_g8267
gar_ENSLOCT00000021018.1	LG1	932	5_686_g8266	6_707_g9780
gar_ENSLOCT00000021019.1	LG1	933	5_1435_g9015	6_706_g9779
gar_ENSLOCT00000021021.1	LG1	934	5_1436_g9016;5_1437_g9017	6_705_g9778
gar_ENSLOCT00000021025.1	LG1	936	5_683_g8263	6_702_g9775
gar_ENSLOCT00000021029.1	LG1	937	5_682_g8262	6_700_g9773;6_701_g9774
gar_ENSLOCT00000021030.1	LG1	938	5_1433_g9013	6_1470_g10543
gar_ENSLOCT00000021033.1	LG1	940	5_681_g8261	6_699_g9772
gar_ENSLOCT00000022158.1	LG1	941	5_1432_g9012
gar_ENSLOCT00000021034.1	LG1	942	5_679_g8259
gar_ENSLOCT00000021037.1	LG1	943	5_678_g8258	6_697_g9770
gar_ENSLOCT00000021041.1	LG1	945	5_1429_g9009	6_1466_g10539
gar_ENSLOCT00000021044.1	LG1	946	5_1428_g9008	6_1465_g10538
gar_ENSLOCT00000021046.1	LG1	947	5_677_g8257	6_694_g9767
gar_ENSLOCT00000021050.1	LG1	949	5_1207_g8787	6_953_g10026
gar_ENSLOCT00000021052.1	LG1	950	6_952_g10025
gar_ENSLOCT00000021054.1	LG1	952	5_1204_g8784	6_951_g10024
gar_ENSLOCT00000021055.1	LG1	953	5_1203_g8783	6_950_g10023
gar_ENSLOCT00000021064.1	LG1	956	5_1200_g8780	6_948_g10021
gar_ENSLOCT00000021072.1	LG1	957	5_1199_g8779	6_947_g10020
gar_ENSLOCT00000021075.1	LG1	958	5_1196_g8776	6_945_g10018
gar_ENSLOCT00000021077.1	LG1	959	6_944_g10017
gar_ENSLOCT00000021080.1	LG1	960	5_1195_g8775	6_943_g10016
gar_ENSLOCT00000021090.1	LG1	970	5_852_g8432
gar_ENSLOCT00000021101.1	LG1	975	5_854_g8434
gar_ENSLOCT00000021102.1	LG1	976	5_855_g8435
gar_ENSLOCT00000021106.1	LG1	979	5_856_g8436
gar_ENSLOCT00000021113.1	LG1	984	5_72_g7652	6_1315_g10388
gar_ENSLOCT00000021114.1	LG1	985	6_556_g9629
gar_ENSLOCT00000021115.1	LG1	986	6_555_g9628
gar_ENSLOCT00000021117.1	LG1	987	5_73_g7653	6_1314_g10387
gar_ENSLOCT00000021121.1	LG1	988	5_800_g8380
gar_ENSLOCT00000021123.1	LG1	989	5_801_g8381	6_552_g9625
gar_ENSLOCT00000021124.1	LG1	991	5_74_g7654	6_1313_g10386
gar_ENSLOCT00000021127.1	LG1	992	5_75_g7655
gar_ENSLOCT00000022015.1	LG1	993	5_802_g8382	6_551_g9624
gar_ENSLOCT00000021130.1	LG1	994	6_1311_g10384
gar_ENSLOCT00000021132.1	LG1	995	5_803_g8383	6_550_g9623
gar_ENSLOCT00000021134.1	LG1	996	5_77_g7657
gar_ENSLOCT00000021136.1	LG1	997	5_804_g8384	6_548_g9621
gar_ENSLOCT00000022016.1	LG1	998	5_78_g7658	6_1310_g10383
gar_ENSLOCT00000021141.1	LG1	999	6_546_g9619
gar_ENSLOCT00000021148.1	LG1	1002	5_80_g7660	6_1309_g10382
gar_ENSLOCT00000021149.1	LG1	1003	5_81_g7661
gar_ENSLOCT00000021151.1	LG1	1004	5_805_g8385	6_547_g9620
gar_ENSLOCT00000021153.1	LG1	1006	5_806_g8386
gar_ENSLOCT00000021160.1	LG1	1007	5_807_g8387	6_544_g9617
gar_ENSLOCT00000021162.1	LG1	1008	6_543_g9616
gar_ENSLOCT00000021164.1	LG1	1009	5_808_g8388	6_542_g9615
gar_ENSLOCT00000021167.1	LG1	1010	5_809_g8389	6_541_g9614
gar_ENSLOCT00000022017.1	LG1	1011	5_82_g7662	6_1306_g10379
gar_ENSLOCT00000021169.1	LG1	1012	5_83_g7663
gar_ENSLOCT00000021174.1	LG1	1013	6_540_g9613
gar_ENSLOCT00000021179.1	LG1	1014	5_84_g7664	6_1305_g10378
gar_ENSLOCT00000021181.1	LG1	1015	5_810_g8390;5_811_g8391	6_1298_g10371
gar_ENSLOCT00000021182.1	LG1	1016	5_812_g8392	6_533_g9606;6_1299_g10372
gar_ENSLOCT00000021188.1	LG1	1017	5_813_g8393	6_532_g9605;6_1300_g10373
gar_ENSLOCT00000021193.1	LG1	1018	6_534_g9607
gar_ENSLOCT00000021197.1	LG1	1021	6_535_g9608
gar_ENSLOCT00000021199.1	LG1	1022	5_815_g8395	6_1301_g10374
gar_ENSLOCT00000021201.1	LG1	1023	6_536_g9609
gar_ENSLOCT00000021207.1	LG1	1025	6_537_g9610
gar_ENSLOCT00000021213.1	LG1	1027	5_868_g8448	6_1294_g10367
gar_ENSLOCT00000021214.1	LG1	1028	5_869_g8449	6_1295_g10368
gar_ENSLOCT00000021222.1	LG1	1030	5_870_g8450	6_1296_g10369
gar_ENSLOCT00000021225.1	LG1	1031	5_871_g8451	6_531_g9604
gar_ENSLOCT00000021228.1	LG1	1033	5_872_g8452	6_1297_g10370
gar_ENSLOCT00000021247.1	LG1	1043	5_833_g8413	6_1271_g10344
gar_ENSLOCT00000021249.1	LG1	1044	5_105_g7685	6_512_g9585
gar_ENSLOCT00000021251.1	LG1	1045	5_832_g8412	6_1270_g10343
gar_ENSLOCT00000021253.1	LG1	1046	5_831_g8411
gar_ENSLOCT00000021256.1	LG1	1047	5_103_g7683
gar_ENSLOCT00000021258.1	LG1	1048	5_101_g7681;5_830_g8410	6_508_g9581
gar_ENSLOCT00000021260.1	LG1	1049	5_100_g7680
gar_ENSLOCT00000021262.1	LG1	1050	5_828_g8408	6_1269_g10342
gar_ENSLOCT00000021263.1	LG1	1051	5_99_g7679
gar_ENSLOCT00000021265.1	LG1	1052	5_98_g7678	6_503_g9576
gar_ENSLOCT00000021266.1	LG1	1053	5_97_g7677	6_502_g9575
gar_ENSLOCT00000021267.1	LG1	1054	5_96_g7676	6_501_g9574
gar_ENSLOCT00000021268.1	LG1	1055	5_95_g7675	6_500_g9573
gar_ENSLOCT00000021269.1	LG1	1056	5_827_g8407	6_1266_g10339
gar_ENSLOCT00000021271.1	LG1	1057	5_826_g8406	6_1265_g10338
gar_ENSLOCT00000021273.1	LG1	1058	5_824_g8404
gar_ENSLOCT00000021274.1	LG1	1059	5_93_g7673	6_499_g9572
gar_ENSLOCT00000021278.1	LG1	1063	5_1347_g8927	6_1365_g10438
gar_ENSLOCT00000021279.1	LG1	1064	5_1348_g8928
gar_ENSLOCT00000021280.1	LG1	1065	5_599_g8179	6_610_g9683
gar_ENSLOCT00000021282.1	LG1	1067	5_1343_g8923
gar_ENSLOCT00000021283.1	LG1	1068	5_1342_g8922
gar_ENSLOCT00000021285.1	LG1	1069	5_1341_g8921	6_1363_g10436
gar_ENSLOCT00000021287.1	LG1	1070	5_1340_g8920	6_1362_g10435
gar_ENSLOCT00000021290.1	LG1	1071	5_1338_g8918	6_1359_g10432
gar_ENSLOCT00000021291.1	LG1	1072	5_1337_g8917	6_1358_g10431
gar_ENSLOCT00000021294.1	LG1	1073	5_593_g8173
gar_ENSLOCT00000022018.1	LG1	1074	5_592_g8172	6_606_g9679
gar_ENSLOCT00000021295.1	LG1	1075	6_1356_g10429
gar_ENSLOCT00000021300.1	LG1	1076	5_590_g8170	6_604_g9677
gar_ENSLOCT00000021301.1	LG1	1077	5_1336_g8916	6_1355_g10428
gar_ENSLOCT00000021306.1	LG1	1078	5_1335_g8915	6_1353_g10426
gar_ENSLOCT00000021310.1	LG1	1080	6_603_g9676
gar_ENSLOCT00000021311.1	LG1	1081	6_684_g9757
gar_ENSLOCT00000021312.1	LG1	1082	6_685_g9758
gar_ENSLOCT00000021314.1	LG1	1083	6_686_g9759
gar_ENSLOCT00000021315.1	LG1	1084	6_687_g9760
gar_ENSLOCT00000021316.1	LG1	1085	5_1416_g8996
gar_ENSLOCT00000021317.1	LG1	1086	6_1452_g10525
gar_ENSLOCT00000021319.1	LG1	1087	6_688_g9761
gar_ENSLOCT00000021320.1	LG1	1088	5_1417_g8997	6_1453_g10526
gar_ENSLOCT00000021321.1	LG1	1089	5_1418_g8998	6_1454_g10527
gar_ENSLOCT00000021323.1	LG1	1090	5_1419_g8999	6_1455_g10528
gar_ENSLOCT00000021325.1	LG1	1091	6_1456_g10529
gar_ENSLOCT00000021326.1	LG1	1092	5_383_g7963	6_1009_g10082
gar_ENSLOCT00000022019.1	LG1	1093	5_382_g7962	6_1011_g10084
gar_ENSLOCT00000021330.1	LG1	1094	5_381_g7961
gar_ENSLOCT00000021332.1	LG1	1095	6_241_g9314
gar_ENSLOCT00000021334.1	LG1	1096	6_242_g9315
gar_ENSLOCT00000021336.1	LG1	1097	6_243_g9316
gar_ENSLOCT00000021338.1	LG1	1098	6_245_g9318
gar_ENSLOCT00000021339.1	LG1	1099	5_376_g7956
gar_ENSLOCT00000021342.1	LG1	1100	5_375_g7955	6_1013_g10086
gar_ENSLOCT00000021343.1	LG1	1101	6_246_g9319
gar_ENSLOCT00000021350.1	LG1	1104	6_1014_g10087
gar_ENSLOCT00000021352.1	LG1	1106	6_250_g9323
gar_ENSLOCT00000021364.1	LG1	1117	5_873_g8453
gar_ENSLOCT00000021365.1	LG1	1118	5_874_g8454
gar_ENSLOCT00000021373.1	LG1	1124	5_877_g8457
gar_ENSLOCT00000022022.1	LG1	1130	5_879_g8459
gar_ENSLOCT00000021380.1	LG1	1131	5_1174_g8754
gar_ENSLOCT00000021381.1	LG1	1132	5_461_g8041	6_160_g9233
gar_ENSLOCT00000022023.1	LG1	1133	5_1175_g8755	6_921_g9994
gar_ENSLOCT00000021382.1	LG1	1134	5_1176_g8756	6_922_g9995
gar_ENSLOCT00000021383.1	LG1	1135	5_1177_g8757
gar_ENSLOCT00000021384.1	LG1	1136	5_1178_g8758	6_923_g9996
gar_ENSLOCT00000021386.1	LG1	1138	5_462_g8042	6_162_g9235
gar_ENSLOCT00000021387.1	LG1	1139	5_1179_g8759
gar_ENSLOCT00000021389.1	LG1	1140	5_1180_g8760	6_924_g9997
gar_ENSLOCT00000021391.1	LG1	1141	5_1181_g8761	6_165_g9238
gar_ENSLOCT00000021393.1	LG1	1143	5_1183_g8763	6_163_g9236
gar_ENSLOCT00000021396.1	LG1	1144	5_463_g8043	6_926_g9999
gar_ENSLOCT00000021397.1	LG1	1145	5_1184_g8764	6_929_g10002
gar_ENSLOCT00000021399.1	LG1	1147	6_930_g10003
gar_ENSLOCT00000021400.1	LG1	1148	6_931_g10004
gar_ENSLOCT00000021401.1	LG1	1149	5_464_g8044	6_166_g9239
gar_ENSLOCT00000021402.1	LG1	1150	6_168_g9241
gar_ENSLOCT00000021403.1	LG1	1151	5_1185_g8765	6_932_g10005
gar_ENSLOCT00000021405.1	LG1	1152	5_465_g8045	6_169_g9242
gar_ENSLOCT00000021406.1	LG1	1154	5_1187_g8767	6_933_g10006
gar_ENSLOCT00000022025.1	LG1	1155	5_466_g8046	6_172_g9245
gar_ENSLOCT00000021407.1	LG1	1156	5_467_g8047	6_173_g9246
gar_ENSLOCT00000021408.1	LG1	1157	5_1188_g8768
gar_ENSLOCT00000021410.1	LG1	1158	5_1189_g8769	6_936_g10009
gar_ENSLOCT00000021412.1	LG1	1160	5_469_g8049	6_174_g9247
gar_ENSLOCT00000021415.1	LG1	1161	5_1190_g8770	6_937_g10010
gar_ENSLOCT00000021416.1	LG1	1162	5_1192_g8772	6_938_g10011
gar_ENSLOCT00000021418.1	LG1	1163	5_1193_g8773	6_939_g10012
gar_ENSLOCT00000001113.1	LG2	2	1_1079_g1079	2_927_g3071
gar_ENSLOCT00000001158.1	LG2	4	1_1082_g1082	2_923_g3067
gar_ENSLOCT00000001249.1	LG2	7	1_1078_g1078	2_928_g3072
gar_ENSLOCT00000001270.1	LG2	8	1_1083_g1083	2_922_g3066
gar_ENSLOCT00000001294.1	LG2	9	1_1084_g1084	2_920_g3064
gar_ENSLOCT00000001597.1	LG2	23	1_2066_g2066	2_79_g2223
gar_ENSLOCT00000001614.1	LG2	24	1_2067_g2067	2_78_g2222
gar_ENSLOCT00000001642.1	LG2	25	1_2068_g2068	2_77_g2221
gar_ENSLOCT00000001664.1	LG2	26	1_1027_g1027;1_1028_g1028	2_979_g3123
gar_ENSLOCT00000001684.1	LG2	27	1_1029_g1029	2_978_g3122
gar_ENSLOCT00000022107.1	LG2	28	1_2071_g2071	2_75_g2219
gar_ENSLOCT00000001708.1	LG2	30	1_1030_g1030	2_977_g3121
gar_ENSLOCT00000001755.1	LG2	31	1_2073_g2073	2_73_g2217
gar_ENSLOCT00000001771.1	LG2	32	1_1031_g1031	2_976_g3120
gar_ENSLOCT00000001801.1	LG2	33	1_2074_g2074	2_72_g2216
gar_ENSLOCT00000001846.1	LG2	34	1_1032_g1032	2_974_g3118
gar_ENSLOCT00000001866.1	LG2	35	1_2075_g2075	2_71_g2215
gar_ENSLOCT00000001904.1	LG2	36	1_2076_g2076	2_70_g2214
gar_ENSLOCT00000001967.1	LG2	39	1_2079_g2079	2_67_g2211
gar_ENSLOCT00000002039.1	LG2	40	1_1036_g1036	2_970_g3114
gar_ENSLOCT00000002069.1	LG2	41	1_2080_g2080	2_66_g2210
gar_ENSLOCT00000002086.1	LG2	42	1_1037_g1037	2_969_g3113
gar_ENSLOCT00000002093.1	LG2	43	1_2081_g2081	2_65_g2209
gar_ENSLOCT00000002110.1	LG2	44	1_2082_g2082	2_64_g2208
gar_ENSLOCT00000002146.1	LG2	45	1_2083_g2083	2_63_g2207
gar_ENSLOCT00000002174.1	LG2	46	1_2085_g2085	2_61_g2205
gar_ENSLOCT00000002218.1	LG2	47	1_2087_g2087	2_59_g2203
gar_ENSLOCT00000002247.1	LG2	48	1_1041_g1041	2_966_g3110
gar_ENSLOCT00000002269.1	LG2	49	1_1043_g1043	2_964_g3108
gar_ENSLOCT00000002284.1	LG2	50	1_2088_g2088	2_58_g2202
gar_ENSLOCT00000002299.1	LG2	51	1_2089_g2089	2_57_g2201
gar_ENSLOCT00000002333.1	LG2	52	2_963_g3107
gar_ENSLOCT00000002350.1	LG2	53	1_1044_g1044	2_962_g3106
gar_ENSLOCT00000002369.1	LG2	54	1_2090_g2090	2_56_g2200
gar_ENSLOCT00000002387.1	LG2	55	1_2091_g2091	2_55_g2199
gar_ENSLOCT00000002403.1	LG2	56	1_1050_g1050	2_956_g3100
gar_ENSLOCT00000002420.1	LG2	57	1_2092_g2092	2_54_g2198
gar_ENSLOCT00000002453.1	LG2	58	1_629_g629	2_1260_g3404
gar_ENSLOCT00000002498.1	LG2	60	1_632_g632	2_1259_g3403
gar_ENSLOCT00000002515.1	LG2	61	2_364_g2508
gar_ENSLOCT00000002544.1	LG2	62	1_633_g633	2_1258_g3402
gar_ENSLOCT00000002564.1	LG2	63	1_634_g634	2_1257_g3401
gar_ENSLOCT00000002597.1	LG2	64	1_635_g635	2_1256_g3400
gar_ENSLOCT00000002628.1	LG2	65	1_636_g636	2_1255_g3399
gar_ENSLOCT00000002660.1	LG2	66	1_637_g637	2_1254_g3398
gar_ENSLOCT00000022108.1	LG2	67	2_362_g2506
gar_ENSLOCT00000002709.1	LG2	68	2_361_g2505
gar_ENSLOCT00000002755.1	LG2	69	1_638_g638	2_1252_g3396
gar_ENSLOCT00000002802.1	LG2	70	2_359_g2503
gar_ENSLOCT00000002817.1	LG2	71	2_1251_g3395
gar_ENSLOCT00000002862.1	LG2	72	1_640_g640	2_1250_g3394
gar_ENSLOCT00000002891.1	LG2	73	2_1249_g3393
gar_ENSLOCT00000002907.1	LG2	74	1_642_g642	2_1248_g3392
gar_ENSLOCT00000003057.1	LG2	80	2_437_g2581
gar_ENSLOCT00000003082.1	LG2	81	2_438_g2582
gar_ENSLOCT00000003145.1	LG2	83	2_441_g2585
gar_ENSLOCT00000003175.1	LG2	84	2_445_g2589
gar_ENSLOCT00000003344.1	LG2	90	1_1949_g1949	2_194_g2338
gar_ENSLOCT00000003361.1	LG2	91	1_1950_g1950;1_1951_g1951	2_192_g2336;2_193_g2337
gar_ENSLOCT00000003385.1	LG2	92	2_1090_g3234
gar_ENSLOCT00000003403.1	LG2	93	1_1952_g1952	2_190_g2334
gar_ENSLOCT00000003418.1	LG2	94	2_1088_g3232
gar_ENSLOCT00000003437.1	LG2	95	2_1087_g3231
gar_ENSLOCT00000003478.1	LG2	97	1_1953_g1953	2_188_g2332
gar_ENSLOCT00000003495.1	LG2	98	2_187_g2331
gar_ENSLOCT00000003509.1	LG2	99	2_1086_g3230
gar_ENSLOCT00000022109.1	LG2	105	1_1837_g1837	2_312_g2456
gar_ENSLOCT00000003644.1	LG2	106	1_1836_g1836	2_313_g2457
gar_ENSLOCT00000003682.1	LG2	107	1_1835_g1835	2_314_g2458
gar_ENSLOCT00000003740.1	LG2	109	1_1834_g1834	2_315_g2459
gar_ENSLOCT00000003782.1	LG2	111	1_1833_g1833	2_316_g2460
gar_ENSLOCT00000003827.1	LG2	113	1_1831_g1831	2_318_g2462
gar_ENSLOCT00000022110.1	LG2	114	1_1830_g1830	2_319_g2463
gar_ENSLOCT00000003845.1	LG2	115	1_1829_g1829	2_320_g2464
gar_ENSLOCT00000003909.1	LG2	117	1_1828_g1828	2_321_g2465
gar_ENSLOCT00000003957.1	LG2	118	1_1780_g1780
gar_ENSLOCT00000003995.1	LG2	119	1_1778_g1778
gar_ENSLOCT00000004018.1	LG2	120	1_709_g709
gar_ENSLOCT00000004047.1	LG2	121	1_1777_g1777
gar_ENSLOCT00000004069.1	LG2	122	1_708_g708
gar_ENSLOCT00000004103.1	LG2	123	1_705_g705;1_707_g707
gar_ENSLOCT00000004137.1	LG2	124	1_1775_g1775;1_1776_g1776
gar_ENSLOCT00000004165.1	LG2	126	1_702_g702;1_1773_g1773
gar_ENSLOCT00000004178.1	LG2	127	1_703_g703;1_1772_g1772
gar_ENSLOCT00000004224.1	LG2	128	1_1771_g1771
gar_ENSLOCT00000004254.1	LG2	129	1_701_g701;1_1766_g1766
gar_ENSLOCT00000004276.1	LG2	130	1_700_g700;1_1769_g1769
gar_ENSLOCT00000004294.1	LG2	131	1_699_g699
gar_ENSLOCT00000004316.1	LG2	132	1_1765_g1765
gar_ENSLOCT00000004349.1	LG2	133	1_1764_g1764
gar_ENSLOCT00000004395.1	LG2	134	1_1761_g1761;1_1763_g1763
gar_ENSLOCT00000004735.1	LG2	146	1_861_g861	2_1163_g3307
gar_ENSLOCT00000004782.1	LG2	147	1_1906_g1906	2_264_g2408
gar_ENSLOCT00000004822.1	LG2	149	1_1903_g1903	2_267_g2411
gar_ENSLOCT00000004880.1	LG2	150	1_857_g857	2_1167_g3311
gar_ENSLOCT00000004951.1	LG2	153	1_859_g859	2_1165_g3309
gar_ENSLOCT00000004968.1	LG2	154	1_860_g860	2_1164_g3308
gar_ENSLOCT00000004991.1	LG2	155	1_1904_g1904	2_266_g2410
gar_ENSLOCT00000005006.1	LG2	156	1_1905_g1905	2_265_g2409
gar_ENSLOCT00000005025.1	LG2	157	1_854_g854	2_1170_g3314
gar_ENSLOCT00000005242.1	LG2	165	1_2104_g2104	2_41_g2185
gar_ENSLOCT00000005282.1	LG2	167	1_2103_g2103	2_42_g2186
gar_ENSLOCT00000005307.1	LG2	168	1_2102_g2102	2_43_g2187
gar_ENSLOCT00000005328.1	LG2	169	1_2101_g2101	2_44_g2188
gar_ENSLOCT00000005484.1	LG2	173	2_45_g2189
gar_ENSLOCT00000005554.1	LG2	176	1_2105_g2105	2_40_g2184
gar_ENSLOCT00000005574.1	LG2	177	1_2107_g2107	2_39_g2183
gar_ENSLOCT00000005618.1	LG2	178	1_2108_g2108	2_38_g2182
gar_ENSLOCT00000005633.1	LG2	179	2_37_g2181
gar_ENSLOCT00000005679.1	LG2	181	1_2115_g2115	2_31_g2175
gar_ENSLOCT00000005713.1	LG2	183	1_2116_g2116	2_30_g2174
gar_ENSLOCT00000005733.1	LG2	184	1_2118_g2118	2_28_g2172
gar_ENSLOCT00000005762.1	LG2	186	1_2135_g2135	2_12_g2156
gar_ENSLOCT00000005775.1	LG2	187	1_940_g940	2_1073_g3217
gar_ENSLOCT00000005795.1	LG2	188	1_1974_g1974	2_175_g2319
gar_ENSLOCT00000005812.1	LG2	189	1_1975_g1975	2_174_g2318
gar_ENSLOCT00000005829.1	LG2	190	1_942_g942	2_1071_g3215
gar_ENSLOCT00000005867.1	LG2	191	1_1976_g1976	2_173_g2317
gar_ENSLOCT00000005903.1	LG2	192	1_943_g943
gar_ENSLOCT00000005920.1	LG2	193	1_944_g944	2_1070_g3214
gar_ENSLOCT00000005950.1	LG2	194	1_1977_g1977	2_172_g2316
gar_ENSLOCT00000005976.1	LG2	196	1_1978_g1978	2_171_g2315
gar_ENSLOCT00000005995.1	LG2	197	1_946_g946	2_930_g3074;2_1068_g3212
gar_ENSLOCT00000006025.1	LG2	198	1_2136_g2136	2_11_g2155
gar_ENSLOCT00000006068.1	LG2	199	1_2137_g2137	2_10_g2154
gar_ENSLOCT00000006104.1	LG2	201	1_2129_g2129	2_18_g2162
gar_ENSLOCT00000006144.1	LG2	203	2_931_g3075
gar_ENSLOCT00000006168.1	LG2	204	1_2128_g2128	2_19_g2163
gar_ENSLOCT00000006191.1	LG2	205	2_932_g3076
gar_ENSLOCT00000006208.1	LG2	206	2_933_g3077
gar_ENSLOCT00000006233.1	LG2	207	1_2126_g2126	2_21_g2165
gar_ENSLOCT00000006314.1	LG2	212	1_1054_g1054	2_951_g3095
gar_ENSLOCT00000006376.1	LG2	213	1_1053_g1053	2_952_g3096
gar_ENSLOCT00000006412.1	LG2	214	1_1052_g1052	2_953_g3097
gar_ENSLOCT00000006431.1	LG2	215	1_1051_g1051	2_955_g3099
gar_ENSLOCT00000006478.1	LG2	217	1_2052_g2052	2_91_g2235
gar_ENSLOCT00000006492.1	LG2	218	1_1010_g1010	2_997_g3141
gar_ENSLOCT00000006513.1	LG2	219	1_2051_g2051	2_92_g2236
gar_ENSLOCT00000021666.1	LG2	220	1_2050_g2050
gar_ENSLOCT00000006539.1	LG2	221	1_2049_g2049	2_93_g2237
gar_ENSLOCT00000006565.1	LG2	222	1_1009_g1009	2_998_g3142
gar_ENSLOCT00000006584.1	LG2	223	1_2045_g2045	2_96_g2240
gar_ENSLOCT00000006615.1	LG2	224	1_1008_g1008	2_1000_g3144
gar_ENSLOCT00000006642.1	LG2	225	1_1007_g1007	2_1001_g3145
gar_ENSLOCT00000006662.1	LG2	226	1_2044_g2044	2_97_g2241
gar_ENSLOCT00000006675.1	LG2	227	1_1006_g1006	2_1002_g3146
gar_ENSLOCT00000006708.1	LG2	228	1_1005_g1005	2_1003_g3147
gar_ENSLOCT00000021667.1	LG2	229	1_2043_g2043	2_98_g2242
gar_ENSLOCT00000021671.1	LG2	235	1_2042_g2042	2_99_g2243
gar_ENSLOCT00000006803.1	LG2	236	1_2041_g2041	2_100_g2244
gar_ENSLOCT00000006835.1	LG2	237	1_1001_g1001	2_1006_g3150
gar_ENSLOCT00000006858.1	LG2	238	1_1000_g1000	2_1007_g3151
gar_ENSLOCT00000006878.1	LG2	239	1_999_g999	2_1008_g3152
gar_ENSLOCT00000006919.1	LG2	240	1_998_g998	2_1009_g3153
gar_ENSLOCT00000006948.1	LG2	241	1_2038_g2038	2_103_g2247
gar_ENSLOCT00000006966.1	LG2	242	1_2037_g2037	2_104_g2248
gar_ENSLOCT00000006982.1	LG2	243	1_2036_g2036	2_105_g2249
gar_ENSLOCT00000007002.1	LG2	244	1_2035_g2035	2_106_g2250
gar_ENSLOCT00000007021.1	LG2	245	1_997_g997	2_1010_g3154
gar_ENSLOCT00000007062.1	LG2	247	1_2033_g2033	2_108_g2252
gar_ENSLOCT00000007081.1	LG2	248	1_2032_g2032	2_109_g2253
gar_ENSLOCT00000007111.1	LG2	249	1_996_g996	2_1011_g3155
gar_ENSLOCT00000007136.1	LG2	250	1_994_g994	2_1012_g3156
gar_ENSLOCT00000007178.1	LG2	251	1_2031_g2031	2_110_g2254
gar_ENSLOCT00000007198.1	LG2	252	1_993_g993	2_1013_g3157
gar_ENSLOCT00000007251.1	LG2	253	1_991_g991	2_1015_g3159
gar_ENSLOCT00000007268.1	LG2	254	1_2030_g2030	2_111_g2255
gar_ENSLOCT00000007304.1	LG2	255	1_990_g990	2_1016_g3160
gar_ENSLOCT00000007340.1	LG2	256	1_2029_g2029	2_112_g2256
gar_ENSLOCT00000007404.1	LG2	257	1_2027_g2027;1_2028_g2028	2_113_g2257;2_114_g2258
gar_ENSLOCT00000007440.1	LG2	259	1_989_g989	2_1017_g3161
gar_ENSLOCT00000007597.1	LG2	261	1_988_g988	2_1018_g3162
gar_ENSLOCT00000007641.1	LG2	262	2_119_g2263
gar_ENSLOCT00000007678.1	LG2	263	2_120_g2264;2_121_g2265
gar_ENSLOCT00000007729.1	LG2	265	1_2023_g2023	2_123_g2267
gar_ENSLOCT00000007755.1	LG2	266	1_2022_g2022	2_124_g2268
gar_ENSLOCT00000007779.1	LG2	267	1_987_g987	2_1019_g3163
gar_ENSLOCT00000007815.1	LG2	268	1_986_g986	2_1020_g3164
gar_ENSLOCT00000007847.1	LG2	269	1_985_g985	2_1021_g3165
gar_ENSLOCT00000007891.1	LG2	270	1_984_g984	2_1022_g3166
gar_ENSLOCT00000007914.1	LG2	271	1_983_g983	2_1023_g3167
gar_ENSLOCT00000007932.1	LG2	272	1_982_g982	2_1024_g3168
gar_ENSLOCT00000007970.1	LG2	274	1_2020_g2020	2_126_g2270
gar_ENSLOCT00000008008.1	LG2	275	1_2019_g2019	2_127_g2271
gar_ENSLOCT00000008024.1	LG2	276	1_981_g981	2_1025_g3169
gar_ENSLOCT00000008040.1	LG2	277	1_2018_g2018	2_128_g2272
gar_ENSLOCT00000008055.1	LG2	278	1_2017_g2017	2_129_g2273
gar_ENSLOCT00000008069.1	LG2	279	1_980_g980	2_1026_g3170
gar_ENSLOCT00000008109.1	LG2	280	1_2015_g2015	2_132_g2276
gar_ENSLOCT00000008138.1	LG2	281	1_979_g979	2_1027_g3171
gar_ENSLOCT00000008158.1	LG2	282	1_978_g978	2_1028_g3172
gar_ENSLOCT00000008170.1	LG2	283	1_977_g977	2_1029_g3173
gar_ENSLOCT00000008193.1	LG2	284	1_976_g976	2_1030_g3174
gar_ENSLOCT00000008208.1	LG2	285	1_975_g975	2_1031_g3175
gar_ENSLOCT00000008226.1	LG2	286	1_2012_g2012	2_134_g2278
gar_ENSLOCT00000008269.1	LG2	287	1_974_g974	2_1032_g3176
gar_ENSLOCT00000008301.1	LG2	288	1_971_g971	2_1035_g3179
gar_ENSLOCT00000008357.1	LG2	289	1_970_g970	2_1036_g3180
gar_ENSLOCT00000008374.1	LG2	290	1_2010_g2010	2_135_g2279
gar_ENSLOCT00000008392.1	LG2	291	1_2009_g2009	2_136_g2280
gar_ENSLOCT00000008409.1	LG2	292	1_969_g969	2_1037_g3181
gar_ENSLOCT00000008426.1	LG2	293	1_968_g968	2_1038_g3182
gar_ENSLOCT00000008463.1	LG2	294	1_2008_g2008	2_137_g2281
gar_ENSLOCT00000021673.1	LG2	295	1_967_g967	2_1039_g3183
gar_ENSLOCT00000008480.1	LG2	296	1_966_g966	2_1040_g3184
gar_ENSLOCT00000008515.1	LG2	297	1_2007_g2007	2_139_g2283
gar_ENSLOCT00000008532.1	LG2	298	1_965_g965	2_1041_g3185
gar_ENSLOCT00000008561.1	LG2	299	1_964_g964;1_1995_g1995	2_150_g2294;2_1042_g3186
gar_ENSLOCT00000008580.1	LG2	300	1_960_g960	2_1046_g3190
gar_ENSLOCT00000008601.1	LG2	301	1_961_g961	2_1045_g3189
gar_ENSLOCT00000008639.1	LG2	303	1_2004_g2004	2_141_g2285
gar_ENSLOCT00000008658.1	LG2	304	1_2005_g2005	2_140_g2284
gar_ENSLOCT00000008690.1	LG2	305	1_962_g962	2_1044_g3188
gar_ENSLOCT00000008717.1	LG2	307	1_954_g954	2_1052_g3196
gar_ENSLOCT00000008732.1	LG2	308	1_956_g956	2_1050_g3194
gar_ENSLOCT00000008750.1	LG2	309	1_957_g957	2_1049_g3193
gar_ENSLOCT00000008793.1	LG2	310	1_1994_g1994	2_151_g2295
gar_ENSLOCT00000008884.1	LG2	313	1_953_g953	2_1053_g3197
gar_ENSLOCT00000008919.1	LG2	314	1_1993_g1993	2_152_g2296
gar_ENSLOCT00000008966.1	LG2	315	1_1991_g1991	2_154_g2298
gar_ENSLOCT00000008999.1	LG2	316	1_1990_g1990	2_155_g2299
gar_ENSLOCT00000009018.1	LG2	317	1_952_g952	2_1054_g3198
gar_ENSLOCT00000009168.1	LG2	326	1_815_g815	2_1193_g3337
gar_ENSLOCT00000009188.1	LG2	327	1_810_g810;1_1877_g1877	2_283_g2427;2_1198_g3342
gar_ENSLOCT00000009203.1	LG2	328	1_813_g813;1_1874_g1874	2_286_g2430;2_1195_g3339
gar_ENSLOCT00000009242.1	LG2	329	1_811_g811	2_1197_g3341
gar_ENSLOCT00000009259.1	LG2	330	1_812_g812	2_1196_g3340
gar_ENSLOCT00000009277.1	LG2	331	1_1876_g1876	2_284_g2428
gar_ENSLOCT00000009319.1	LG2	332	1_1873_g1873	2_287_g2431
gar_ENSLOCT00000021674.1	LG2	333	2_288_g2432
gar_ENSLOCT00000009350.1	LG2	334	1_1872_g1872	2_289_g2433
gar_ENSLOCT00000009361.1	LG2	335	1_1871_g1871	2_290_g2434
gar_ENSLOCT00000009376.1	LG2	336	1_1869_g1869	2_291_g2435
gar_ENSLOCT00000009412.1	LG2	337	1_1868_g1868	2_292_g2436
gar_ENSLOCT00000009428.1	LG2	338	1_1867_g1867	2_293_g2437
gar_ENSLOCT00000009446.1	LG2	339	1_807_g807	2_1201_g3345
gar_ENSLOCT00000021675.1	LG2	340	1_1866_g1866	2_294_g2438
gar_ENSLOCT00000009469.1	LG2	341	1_806_g806	2_1202_g3346
gar_ENSLOCT00000009478.1	LG2	342	1_1865_g1865	2_295_g2439
gar_ENSLOCT00000009509.1	LG2	343	1_805_g805	2_1203_g3347
gar_ENSLOCT00000009525.1	LG2	344	1_1864_g1864	2_296_g2440
gar_ENSLOCT00000009549.1	LG2	345	1_804_g804	2_1204_g3348
gar_ENSLOCT00000021676.1	LG2	347	1_1863_g1863	2_297_g2441
gar_ENSLOCT00000009597.1	LG2	348	1_803_g803	2_1205_g3349
gar_ENSLOCT00000009614.1	LG2	349	1_1862_g1862	2_298_g2442
gar_ENSLOCT00000009626.1	LG2	350	1_802_g802	2_1206_g3350
gar_ENSLOCT00000009655.1	LG2	351	1_929_g929
gar_ENSLOCT00000009683.1	LG2	352	1_1964_g1964
gar_ENSLOCT00000009705.1	LG2	353	1_1963_g1963
gar_ENSLOCT00000009738.1	LG2	354	1_1962_g1962
gar_ENSLOCT00000009782.1	LG2	356	1_928_g928	61_4311_g43861
gar_ENSLOCT00000009809.1	LG2	357	1_926_g926	61_4313_g43863
gar_ENSLOCT00000009823.1	LG2	358	1_925_g925	61_4314_g43864
gar_ENSLOCT00000009852.1	LG2	359	1_1961_g1961
gar_ENSLOCT00000009868.1	LG2	360	1_924_g924	61_4315_g43865
gar_ENSLOCT00000009881.1	LG2	361	1_923_g923	61_4316_g43866
gar_ENSLOCT00000021677.1	LG2	366	2_1148_g3292	61_88_g39638
gar_ENSLOCT00000009946.1	LG2	367	2_235_g2379
gar_ENSLOCT00000009975.1	LG2	368	2_1147_g3291	61_89_g39639
gar_ENSLOCT00000010009.1	LG2	370	2_1145_g3289	61_91_g39641
gar_ENSLOCT00000010024.1	LG2	371	2_1144_g3288	61_92_g39642
gar_ENSLOCT00000010039.1	LG2	372	2_1142_g3286	61_94_g39644
gar_ENSLOCT00000010049.1	LG2	373	2_1141_g3285	61_95_g39645
gar_ENSLOCT00000010065.1	LG2	374	2_233_g2377;2_234_g2378
gar_ENSLOCT00000010077.1	LG2	375	2_1140_g3284	61_96_g39646
gar_ENSLOCT00000010087.1	LG2	376	2_231_g2375
gar_ENSLOCT00000010120.1	LG2	377	1_868_g868	2_1139_g3283
gar_ENSLOCT00000010132.1	LG2	378	1_869_g869	2_1138_g3282
gar_ENSLOCT00000010155.1	LG2	379	1_870_g870	2_1137_g3281
gar_ENSLOCT00000010187.1	LG2	380	1_1921_g1921	2_229_g2373
gar_ENSLOCT00000010267.1	LG2	382	1_871_g871	2_1136_g3280
gar_ENSLOCT00000010283.1	LG2	383	1_873_g873	2_1134_g3278
gar_ENSLOCT00000010299.1	LG2	384	1_874_g874	2_1133_g3277
gar_ENSLOCT00000010314.1	LG2	385	1_875_g875	2_1132_g3276
gar_ENSLOCT00000010338.1	LG2	387	1_1923_g1923	2_228_g2372
gar_ENSLOCT00000010350.1	LG2	388	1_1924_g1924	2_227_g2371
gar_ENSLOCT00000010367.1	LG2	389	1_876_g876	2_1131_g3275
gar_ENSLOCT00000010399.1	LG2	390	1_877_g877	2_1130_g3274
gar_ENSLOCT00000010408.1	LG2	391	1_1925_g1925	2_226_g2370
gar_ENSLOCT00000010422.1	LG2	392	1_879_g879	2_1128_g3272
gar_ENSLOCT00000010444.1	LG2	393	1_1926_g1926	2_225_g2369
gar_ENSLOCT00000010458.1	LG2	394	1_880_g880	2_1127_g3271
gar_ENSLOCT00000010473.1	LG2	395	1_1927_g1927	2_224_g2368
gar_ENSLOCT00000010488.1	LG2	396	1_881_g881	2_1126_g3270
gar_ENSLOCT00000010515.1	LG2	397	1_1928_g1928	2_221_g2365
gar_ENSLOCT00000010554.1	LG2	398	1_882_g882;1_883_g883	2_1125_g3269
gar_ENSLOCT00000010564.1	LG2	399	1_1929_g1929	2_220_g2364
gar_ENSLOCT00000010588.1	LG2	400	1_884_g884	2_1124_g3268
gar_ENSLOCT00000010619.1	LG2	401	1_885_g885	2_1123_g3267
gar_ENSLOCT00000010642.1	LG2	402	1_888_g888	2_1119_g3263
gar_ENSLOCT00000010656.1	LG2	403	1_890_g890	2_1117_g3261
gar_ENSLOCT00000010681.1	LG2	404	1_1930_g1930	2_219_g2363
gar_ENSLOCT00000010693.1	LG2	405	1_891_g891	2_1116_g3260
gar_ENSLOCT00000010719.1	LG2	406	1_892_g892	2_1115_g3259
gar_ENSLOCT00000010749.1	LG2	407	1_895_g895	2_1114_g3258
gar_ENSLOCT00000010772.1	LG2	408	1_896_g896	2_1113_g3257
gar_ENSLOCT00000010781.1	LG2	409	1_897_g897	2_1112_g3256
gar_ENSLOCT00000010791.1	LG2	410	1_1931_g1931	2_218_g2362
gar_ENSLOCT00000010822.1	LG2	412	1_1932_g1932	2_217_g2361
gar_ENSLOCT00000010833.1	LG2	413	1_899_g899	2_1111_g3255
gar_ENSLOCT00000010860.1	LG2	414	1_900_g900	2_1110_g3254
gar_ENSLOCT00000010877.1	LG2	415	1_901_g901	2_1109_g3253
gar_ENSLOCT00000010889.1	LG2	416	1_1933_g1933	2_215_g2359
gar_ENSLOCT00000010900.1	LG2	417	1_1934_g1934	2_214_g2358
gar_ENSLOCT00000010913.1	LG2	418	1_1935_g1935	2_213_g2357
gar_ENSLOCT00000010924.1	LG2	419	1_1936_g1936	2_212_g2356
gar_ENSLOCT00000010945.1	LG2	420	1_1937_g1937	2_211_g2355
gar_ENSLOCT00000010958.1	LG2	421	1_1938_g1938	2_210_g2354
gar_ENSLOCT00000010970.1	LG2	422	1_903_g903	2_1107_g3251
gar_ENSLOCT00000010978.1	LG2	423	1_904_g904	2_1106_g3250
gar_ENSLOCT00000010991.1	LG2	424	1_1940_g1940	2_207_g2351
gar_ENSLOCT00000011003.1	LG2	425	1_905_g905	2_1104_g3248;2_1105_g3249
gar_ENSLOCT00000011029.1	LG2	426	2_206_g2350
gar_ENSLOCT00000011051.1	LG2	427	2_1102_g3246
gar_ENSLOCT00000011062.1	LG2	428	1_1944_g1944	2_203_g2347
gar_ENSLOCT00000011071.1	LG2	429	1_906_g906	2_1100_g3244
gar_ENSLOCT00000011086.1	LG2	430	1_907_g907	2_1099_g3243
gar_ENSLOCT00000011107.1	LG2	431	1_908_g908	2_1098_g3242
gar_ENSLOCT00000011124.1	LG2	432	1_1945_g1945	2_201_g2345
gar_ENSLOCT00000011139.1	LG2	433	1_1947_g1947	2_200_g2344
gar_ENSLOCT00000021678.1	LG2	434	1_1948_g1948	2_199_g2343
gar_ENSLOCT00000011151.1	LG2	435	1_910_g910	2_1096_g3240
gar_ENSLOCT00000011168.1	LG2	436	1_911_g911	2_1095_g3239
gar_ENSLOCT00000011176.1	LG2	437	1_912_g912	2_1094_g3238
gar_ENSLOCT00000011194.1	LG2	438	2_1092_g3236
gar_ENSLOCT00000011204.1	LG2	439	2_198_g2342
gar_ENSLOCT00000011219.1	LG2	440	2_197_g2341
gar_ENSLOCT00000011238.1	LG2	441	2_1091_g3235
gar_ENSLOCT00000011248.1	LG2	442	2_196_g2340
gar_ENSLOCT00000011273.1	LG2	444	1_1841_g1841	61_160_g39710
gar_ENSLOCT00000011285.1	LG2	445	1_778_g778	61_4161_g43711
gar_ENSLOCT00000011339.1	LG2	447	1_1842_g1842	61_159_g39709
gar_ENSLOCT00000011366.1	LG2	448	1_779_g779	61_4160_g43710
gar_ENSLOCT00000011417.1	LG2	449	1_780_g780	61_4159_g43709
gar_ENSLOCT00000011440.1	LG2	450	1_1843_g1843	61_158_g39708
gar_ENSLOCT00000011453.1	LG2	452	1_1844_g1844	61_157_g39707
gar_ENSLOCT00000011489.1	LG2	453	1_783_g783	61_4156_g43706
gar_ENSLOCT00000011515.1	LG2	455	1_1845_g1845	61_156_g39706
gar_ENSLOCT00000011538.1	LG2	456	1_1846_g1846	61_155_g39705
gar_ENSLOCT00000011550.1	LG2	457	1_1672_g1672
gar_ENSLOCT00000011560.1	LG2	458	1_599_g599	2_1298_g3442
gar_ENSLOCT00000011570.1	LG2	459	1_601_g601	2_1296_g3440
gar_ENSLOCT00000011582.1	LG2	460	2_400_g2544
gar_ENSLOCT00000011605.1	LG2	461	1_1674_g1674	2_399_g2543
gar_ENSLOCT00000011622.1	LG2	462	1_1675_g1675	2_397_g2541
gar_ENSLOCT00000011634.1	LG2	463	1_602_g602
gar_ENSLOCT00000011654.1	LG2	464	1_603_g603	2_1294_g3438
gar_ENSLOCT00000011684.1	LG2	465	1_604_g604	2_1291_g3435
gar_ENSLOCT00000011696.1	LG2	466	1_605_g605	2_1290_g3434
gar_ENSLOCT00000011703.1	LG2	467	1_1679_g1679
gar_ENSLOCT00000011727.1	LG2	469	1_606_g606;1_1681_g1681	2_1283_g3427
gar_ENSLOCT00000011738.1	LG2	470	1_1682_g1682
gar_ENSLOCT00000011754.1	LG2	471	1_1683_g1683	2_388_g2532
gar_ENSLOCT00000011783.1	LG2	472	1_607_g607
gar_ENSLOCT00000011798.1	LG2	473	1_1685_g1685
gar_ENSLOCT00000011812.1	LG2	474	1_608_g608
gar_ENSLOCT00000011855.1	LG2	476	1_1686_g1686	2_387_g2531
gar_ENSLOCT00000011868.1	LG2	477	2_386_g2530
gar_ENSLOCT00000011883.1	LG2	478	1_1687_g1687	2_385_g2529
gar_ENSLOCT00000011911.1	LG2	479	1_612_g612
gar_ENSLOCT00000011928.1	LG2	480	2_1276_g3420
gar_ENSLOCT00000011933.1	LG2	481	1_613_g613;1_614_g614	2_1275_g3419
gar_ENSLOCT00000011984.1	LG2	484	1_1690_g1690	2_383_g2527
gar_ENSLOCT00000012013.1	LG2	485	1_1694_g1694	2_380_g2524
gar_ENSLOCT00000012025.1	LG2	486	1_615_g615	2_1269_g3413
gar_ENSLOCT00000021680.1	LG2	487	1_616_g616;1_1696_g1696	2_377_g2521
gar_ENSLOCT00000012043.1	LG2	489	1_619_g619
gar_ENSLOCT00000021681.1	LG2	490	1_1697_g1697
gar_ENSLOCT00000021682.1	LG2	491	1_1699_g1699	2_375_g2519
gar_ENSLOCT00000012054.1	LG2	492	1_1700_g1700	2_374_g2518
gar_ENSLOCT00000012068.1	LG2	493	2_1268_g3412
gar_ENSLOCT00000012090.1	LG2	495	1_1701_g1701
gar_ENSLOCT00000012104.1	LG2	496	1_1702_g1702	2_373_g2517
gar_ENSLOCT00000012132.1	LG2	497	1_1703_g1703	2_368_g2512
gar_ENSLOCT00000012169.1	LG2	498	1_627_g627	2_1263_g3407
gar_ENSLOCT00000012274.1	LG2	506	1_788_g788	61_4151_g43701
gar_ENSLOCT00000012282.1	LG2	507	1_787_g787	61_4152_g43702
gar_ENSLOCT00000012305.1	LG2	508	1_786_g786	61_4153_g43703
gar_ENSLOCT00000012327.1	LG2	510	1_785_g785	61_4154_g43704
gar_ENSLOCT00000012361.1	LG2	512	1_784_g784	61_4155_g43705
gar_ENSLOCT00000012375.1	LG2	513	1_530_g530	2_1360_g3504
gar_ENSLOCT00000012388.1	LG2	514	1_531_g531	2_1358_g3502
gar_ENSLOCT00000012429.1	LG2	517	1_532_g532	2_1357_g3501
gar_ENSLOCT00000012447.1	LG2	518	1_533_g533	2_1356_g3500
gar_ENSLOCT00000012530.1	LG2	523	2_244_g2388	61_4085_g43635
gar_ENSLOCT00000012542.1	LG2	524	2_245_g2389	61_4084_g43634
gar_ENSLOCT00000012551.1	LG2	525	2_246_g2390	61_4083_g43633
gar_ENSLOCT00000012570.1	LG2	527	2_1153_g3297
gar_ENSLOCT00000012592.1	LG2	528	2_247_g2391	61_4081_g43631
gar_ENSLOCT00000012613.1	LG2	530	2_248_g2392	61_4080_g43630
gar_ENSLOCT00000012619.1	LG2	531	2_249_g2393	61_4079_g43629
gar_ENSLOCT00000012626.1	LG2	532	2_1154_g3298
gar_ENSLOCT00000021683.1	LG2	534	1_1920_g1920	61_4078_g43628
gar_ENSLOCT00000012644.1	LG2	535	1_1919_g1919	61_4077_g43627
gar_ENSLOCT00000012664.1	LG2	536	1_1918_g1918	61_4076_g43626
gar_ENSLOCT00000012713.1	LG2	539	2_250_g2394
gar_ENSLOCT00000012748.1	LG2	541	2_251_g2395
gar_ENSLOCT00000012765.1	LG2	542	2_252_g2396;2_1157_g3301
gar_ENSLOCT00000012774.1	LG2	543	2_253_g2397;2_1156_g3300
gar_ENSLOCT00000012819.1	LG2	544	1_1917_g1917	2_254_g2398
gar_ENSLOCT00000012825.1	LG2	545	2_1159_g3303
gar_ENSLOCT00000012835.1	LG2	546	1_1916_g1916	2_255_g2399
gar_ENSLOCT00000012870.1	LG2	547	2_1160_g3304
gar_ENSLOCT00000012873.1	LG2	548	1_1914_g1914	2_257_g2401
gar_ENSLOCT00000012888.1	LG2	549	1_932_g932;1_933_g933;1_934_g934	2_1080_g3224;2_1081_g3225;2_1082_g3226
gar_ENSLOCT00000012898.1	LG2	550	1_935_g935	2_1079_g3223
gar_ENSLOCT00000012910.1	LG2	551	1_936_g936	2_1078_g3222
gar_ENSLOCT00000012935.1	LG2	552	1_938_g938	2_1077_g3221
gar_ENSLOCT00000012941.1	LG2	553	1_799_g799	2_303_g2447
gar_ENSLOCT00000012951.1	LG2	554	1_1858_g1858	2_1212_g3356
gar_ENSLOCT00000012962.1	LG2	555	1_1857_g1857	2_1211_g3355
gar_ENSLOCT00000012975.1	LG2	557	1_798_g798	2_302_g2446
gar_ENSLOCT00000012990.1	LG2	558	1_1856_g1856	2_1210_g3354
gar_ENSLOCT00000012998.1	LG2	559	1_797_g797	2_301_g2445
gar_ENSLOCT00000013011.1	LG2	560	1_1855_g1855	2_1209_g3353
gar_ENSLOCT00000013033.1	LG2	561	1_1860_g1860	2_300_g2444
gar_ENSLOCT00000013045.1	LG2	562	1_800_g800	2_1208_g3352
gar_ENSLOCT00000013066.1	LG2	563	1_1861_g1861	2_299_g2443
gar_ENSLOCT00000013073.1	LG2	564	1_801_g801	2_1207_g3351
gar_ENSLOCT00000013081.1	LG2	565	1_840_g840	61_446_g39996
gar_ENSLOCT00000013093.1	LG2	566	1_1891_g1891	61_4464_g44014
gar_ENSLOCT00000013111.1	LG2	567	1_837_g837	61_443_g39993
gar_ENSLOCT00000013129.1	LG2	568	1_836_g836	61_442_g39992
gar_ENSLOCT00000013148.1	LG2	569	1_835_g835	61_441_g39991
gar_ENSLOCT00000013163.1	LG2	570	1_834_g834	61_440_g39990
gar_ENSLOCT00000013169.1	LG2	571	1_1890_g1890	61_4463_g44013
gar_ENSLOCT00000013181.1	LG2	572	1_833_g833	61_439_g39989
gar_ENSLOCT00000013193.1	LG2	573	1_832_g832	61_438_g39988
gar_ENSLOCT00000013217.1	LG2	575	1_830_g830	61_436_g39986
gar_ENSLOCT00000013221.1	LG2	576	1_828_g828	61_434_g39984
gar_ENSLOCT00000013231.1	LG2	577	1_1888_g1888	61_4461_g44011
gar_ENSLOCT00000013239.1	LG2	578	61_4460_g44010
gar_ENSLOCT00000021684.1	LG2	579	1_1885_g1885	61_4459_g44009
gar_ENSLOCT00000013255.1	LG2	580	1_827_g827	61_433_g39983
gar_ENSLOCT00000013274.1	LG2	581	1_1884_g1884	61_4458_g44008
gar_ENSLOCT00000013298.1	LG2	582	1_823_g823	2_1185_g3329
gar_ENSLOCT00000013310.1	LG2	583	1_1883_g1883	2_278_g2422
gar_ENSLOCT00000013322.1	LG2	584	1_1882_g1882	2_279_g2423
gar_ENSLOCT00000013334.1	LG2	585	1_822_g822	2_1187_g3331
gar_ENSLOCT00000013362.1	LG2	586	1_1881_g1881	2_280_g2424
gar_ENSLOCT00000013379.1	LG2	587	1_821_g821	2_1188_g3332
gar_ENSLOCT00000013403.1	LG2	588	1_819_g819	2_1190_g3334
gar_ENSLOCT00000013415.1	LG2	589	1_818_g818	2_1191_g3335
gar_ENSLOCT00000013439.1	LG2	591	1_1878_g1878	2_282_g2426
gar_ENSLOCT00000013456.1	LG2	592	1_816_g816	2_1192_g3336
gar_ENSLOCT00000013550.1	LG2	596	1_1011_g1011	2_996_g3140
gar_ENSLOCT00000021685.1	LG2	597	1_2053_g2053	2_90_g2234
gar_ENSLOCT00000013576.1	LG2	599	1_1013_g1013	2_993_g3137
gar_ENSLOCT00000013598.1	LG2	600	1_1014_g1014	2_992_g3136
gar_ENSLOCT00000013608.1	LG2	601	1_2056_g2056	2_88_g2232
gar_ENSLOCT00000013621.1	LG2	602	1_1015_g1015	2_991_g3135
gar_ENSLOCT00000013630.1	LG2	604	1_1017_g1017;1_2058_g2058	2_87_g2231;2_990_g3134
gar_ENSLOCT00000013642.1	LG2	605	1_1019_g1019	2_988_g3132
gar_ENSLOCT00000013660.1	LG2	606	1_1020_g1020	2_987_g3131
gar_ENSLOCT00000013676.1	LG2	607	1_2059_g2059	2_86_g2230
gar_ENSLOCT00000013693.1	LG2	608	1_1021_g1021	2_986_g3130
gar_ENSLOCT00000013705.1	LG2	609	1_2060_g2060	2_85_g2229
gar_ENSLOCT00000013716.1	LG2	610	1_1022_g1022	2_985_g3129
gar_ENSLOCT00000013724.1	LG2	611	1_643_g643	2_1247_g3391
gar_ENSLOCT00000013740.1	LG2	612	1_644_g644	2_1246_g3390
gar_ENSLOCT00000013752.1	LG2	613	1_1710_g1710;1_1711_g1711	2_356_g2500
gar_ENSLOCT00000013761.1	LG2	614	1_1712_g1712	2_355_g2499
gar_ENSLOCT00000013766.1	LG2	615	1_1714_g1714	2_353_g2497
gar_ENSLOCT00000013793.1	LG2	616	1_645_g645	2_1244_g3388
gar_ENSLOCT00000013804.1	LG2	617	1_646_g646	2_1243_g3387
gar_ENSLOCT00000013811.1	LG2	618	1_1715_g1715	2_352_g2496
gar_ENSLOCT00000013819.1	LG2	619	1_1716_g1716	2_351_g2495
gar_ENSLOCT00000013833.1	LG2	620	1_647_g647	2_1241_g3385
gar_ENSLOCT00000014002.1	LG2	633	1_650_g650	2_1240_g3384
gar_ENSLOCT00000014019.1	LG2	634	1_1720_g1720
gar_ENSLOCT00000014068.1	LG2	639	2_1059_g3203
gar_ENSLOCT00000014080.1	LG2	640	2_1060_g3204
gar_ENSLOCT00000014107.1	LG2	643	2_1061_g3205
gar_ENSLOCT00000014125.1	LG2	644	2_1062_g3206
gar_ENSLOCT00000014136.1	LG2	645	2_1063_g3207
gar_ENSLOCT00000014146.1	LG2	646	2_1064_g3208
gar_ENSLOCT00000014167.1	LG2	647	2_1065_g3209
gar_ENSLOCT00000014177.1	LG2	648	2_1067_g3211
gar_ENSLOCT00000014238.1	LG2	652	2_1057_g3201
gar_ENSLOCT00000014284.1	LG2	655	2_1055_g3199
gar_ENSLOCT00000014359.1	LG2	660	1_769_g769
gar_ENSLOCT00000014378.1	LG2	661	1_766_g766;1_768_g768
gar_ENSLOCT00000014424.1	LG2	663	1_762_g762
gar_ENSLOCT00000014606.1	LG2	674	1_695_g695
gar_ENSLOCT00000014649.1	LG2	676	1_693_g693
gar_ENSLOCT00000014658.1	LG2	677	1_1751_g1751;1_1756_g1756
gar_ENSLOCT00000014665.1	LG2	678	1_1754_g1754
gar_ENSLOCT00000014671.1	LG2	679	1_690_g690;1_694_g694
gar_ENSLOCT00000014681.1	LG2	680	1_1750_g1750;1_1753_g1753
gar_ENSLOCT00000014688.1	LG2	681	1_1752_g1752
gar_ENSLOCT00000014711.1	LG2	683	1_691_g691;1_1748_g1748
gar_ENSLOCT00000014721.1	LG2	684	1_692_g692;1_1747_g1747
gar_ENSLOCT00000014734.1	LG2	685	1_688_g688;1_689_g689
gar_ENSLOCT00000014743.1	LG2	686	1_685_g685;1_687_g687
gar_ENSLOCT00000014756.1	LG2	687	1_1744_g1744;1_1745_g1745
gar_ENSLOCT00000014777.1	LG2	689	1_1898_g1898	2_272_g2416
gar_ENSLOCT00000014805.1	LG2	691	1_1899_g1899	2_271_g2415
gar_ENSLOCT00000014814.1	LG2	692	1_1901_g1901	2_269_g2413
gar_ENSLOCT00000014838.1	LG2	694	1_1902_g1902	2_268_g2412
gar_ENSLOCT00000014852.1	LG2	695	2_436_g2580
gar_ENSLOCT00000014855.1	LG2	696	2_435_g2579
gar_ENSLOCT00000014861.1	LG2	697	2_434_g2578
gar_ENSLOCT00000014870.1	LG2	698	2_433_g2577
gar_ENSLOCT00000014898.1	LG2	701	1_1826_g1826	2_323_g2467
gar_ENSLOCT00000014920.1	LG2	702	1_1825_g1825	2_324_g2468
gar_ENSLOCT00000014946.1	LG2	704	1_1824_g1824	2_325_g2469
gar_ENSLOCT00000014965.1	LG2	706	1_1823_g1823	2_326_g2470
gar_ENSLOCT00000014977.1	LG2	708	1_736_g736
gar_ENSLOCT00000014987.1	LG2	709	1_1796_g1796;1_1804_g1804
gar_ENSLOCT00000021689.1	LG2	710	1_1795_g1795;1_1803_g1803
gar_ENSLOCT00000015032.1	LG2	712	1_1802_g1802
gar_ENSLOCT00000015050.1	LG2	713	1_731_g731;1_1797_g1797
gar_ENSLOCT00000015068.1	LG2	715	1_729_g729
gar_ENSLOCT00000015072.1	LG2	716	1_1791_g1791;1_1793_g1793
gar_ENSLOCT00000015076.1	LG2	717	1_1790_g1790
gar_ENSLOCT00000015102.1	LG2	718	1_728_g728
gar_ENSLOCT00000015110.1	LG2	719	1_1787_g1787;1_1789_g1789
gar_ENSLOCT00000015119.1	LG2	720	1_675_g675;1_678_g678
gar_ENSLOCT00000015127.1	LG2	721	1_676_g676;1_679_g679
gar_ENSLOCT00000015159.1	LG2	724	1_680_g680
gar_ENSLOCT00000015171.1	LG2	725	1_1815_g1815
gar_ENSLOCT00000015185.1	LG2	726	1_750_g750
gar_ENSLOCT00000015196.1	LG2	727	1_749_g749
gar_ENSLOCT00000021691.1	LG2	728	1_1813_g1813
gar_ENSLOCT00000015215.1	LG2	729	1_748_g748
gar_ENSLOCT00000015226.1	LG2	730	1_745_g745;1_747_g747
gar_ENSLOCT00000015231.1	LG2	731	1_1816_g1816
gar_ENSLOCT00000015239.1	LG2	732	1_754_g754
gar_ENSLOCT00000015247.1	LG2	733	1_755_g755;1_756_g756
gar_ENSLOCT00000015265.1	LG2	734	1_757_g757
gar_ENSLOCT00000015272.1	LG2	735	1_1817_g1817
gar_ENSLOCT00000015281.1	LG2	736	1_1818_g1818
gar_ENSLOCT00000015300.1	LG2	738	1_758_g758;1_760_g760
gar_ENSLOCT00000015308.1	LG2	739	1_761_g761
gar_ENSLOCT00000015350.1	LG2	744	2_1347_g3491
gar_ENSLOCT00000015399.1	LG2	749	2_1346_g3490
gar_ENSLOCT00000015411.1	LG2	750	2_1345_g3489
gar_ENSLOCT00000015417.1	LG2	751	2_1342_g3486
gar_ENSLOCT00000015512.1	LG2	759	1_1724_g1724	2_344_g2488
gar_ENSLOCT00000015555.1	LG2	760	1_1725_g1725	2_343_g2487
gar_ENSLOCT00000015565.1	LG2	761	1_652_g652
gar_ENSLOCT00000015582.1	LG2	762	1_1727_g1727	2_341_g2485;2_342_g2486
gar_ENSLOCT00000015596.1	LG2	763	1_653_g653	2_1237_g3381
gar_ENSLOCT00000015600.1	LG2	764	1_1729_g1729	2_339_g2483
gar_ENSLOCT00000015614.1	LG2	765	1_655_g655	2_1236_g3380
gar_ENSLOCT00000015643.1	LG2	766	1_1730_g1730	2_337_g2481
gar_ENSLOCT00000021693.1	LG2	767	1_656_g656	2_1235_g3379
gar_ENSLOCT00000015655.1	LG2	768	1_1731_g1731
gar_ENSLOCT00000015680.1	LG2	769	1_657_g657	2_1234_g3378
gar_ENSLOCT00000015695.1	LG2	770	1_658_g658	2_1233_g3377
gar_ENSLOCT00000015697.1	LG2	771	1_1732_g1732	2_330_g2474
gar_ENSLOCT00000015707.1	LG2	772	1_1733_g1733	2_329_g2473
gar_ENSLOCT00000015722.1	LG2	773	2_1232_g3376
gar_ENSLOCT00000015741.1	LG2	774	1_1736_g1736	2_328_g2472
gar_ENSLOCT00000015752.1	LG2	776	1_1737_g1737	2_327_g2471
gar_ENSLOCT00000015761.1	LG2	777	1_1735_g1735
gar_ENSLOCT00000015767.1	LG2	778	1_1734_g1734
gar_ENSLOCT00000015803.1	LG2	779	1_1784_g1784
gar_ENSLOCT00000015818.1	LG2	780	1_1783_g1783
gar_ENSLOCT00000015828.1	LG2	781	1_723_g723
gar_ENSLOCT00000015839.1	LG2	782	1_722_g722
gar_ENSLOCT00000015844.1	LG2	783	1_721_g721
gar_ENSLOCT00000015867.1	LG2	784	1_716_g716;1_720_g720
gar_ENSLOCT00000015868.1	LG2	785	1_715_g715;1_719_g719
gar_ENSLOCT00000015878.1	LG2	786	1_717_g717;1_1781_g1781
gar_ENSLOCT00000015883.1	LG2	787	1_714_g714;1_1782_g1782
gar_ENSLOCT00000015889.1	LG2	788	1_1616_g1616;1_1617_g1617	2_425_g2569
gar_ENSLOCT00000015896.1	LG2	789	1_1622_g1622
gar_ENSLOCT00000015919.1	LG2	790	1_1624_g1624	2_423_g2567
gar_ENSLOCT00000021694.1	LG2	791	1_1625_g1625	2_422_g2566
gar_ENSLOCT00000015928.1	LG2	792	1_1626_g1626
gar_ENSLOCT00000015962.1	LG2	795	2_417_g2561
gar_ENSLOCT00000015975.1	LG2	796	1_1629_g1629	2_415_g2559
gar_ENSLOCT00000016005.1	LG2	801	1_1637_g1637
gar_ENSLOCT00000016604.1	LG2	876	56_112_g39343;56_113_g39344
gar_ENSLOCT00000021695.1	LG2	877	56_114_g39345
gar_ENSLOCT00000016610.1	LG2	878	56_19_g39250;56_20_g39251
gar_ENSLOCT00000021696.1	LG2	879	56_115_g39346
gar_ENSLOCT00000016625.1	LG2	880	56_18_g39249
gar_ENSLOCT00000016687.1	LG2	886	56_22_g39253
gar_ENSLOCT00000016695.1	LG2	887	56_21_g39252
gar_ENSLOCT00000016700.1	LG2	889	56_118_g39349
gar_ENSLOCT00000016799.1	LG2	902	56_122_g39353
gar_ENSLOCT00000016976.1	LG2	926	52_37_g38756	56_98_g39329
gar_ENSLOCT00000016981.1	LG2	927	52_36_g38755	56_99_g39330
gar_ENSLOCT00000016986.1	LG2	928	52_34_g38753	56_100_g39331
gar_ENSLOCT00000016994.1	LG2	929	52_33_g38752
gar_ENSLOCT00000017002.1	LG2	930	52_32_g38751	56_102_g39333
gar_ENSLOCT00000017023.1	LG2	931	52_30_g38749	56_103_g39334
gar_ENSLOCT00000017034.1	LG2	932	52_29_g38748	56_104_g39335
gar_ENSLOCT00000017060.1	LG2	934	56_127_g39358	61_526_g40076
gar_ENSLOCT00000017064.1	LG2	935	56_37_g39268	61_4546_g44096
gar_ENSLOCT00000017069.1	LG2	936	56_128_g39359	61_525_g40075
gar_ENSLOCT00000017081.1	LG2	937	56_38_g39269	61_4545_g44095
gar_ENSLOCT00000017092.1	LG2	938	56_129_g39360	61_524_g40074
gar_ENSLOCT00000017104.1	LG2	939	56_130_g39361	61_523_g40073
gar_ENSLOCT00000017109.1	LG2	940	56_132_g39363	61_522_g40072
gar_ENSLOCT00000017122.1	LG2	943	56_39_g39270	61_4544_g44094
gar_ENSLOCT00000017135.1	LG2	944	56_40_g39271	61_4543_g44093
gar_ENSLOCT00000017139.1	LG2	945	56_133_g39364	61_521_g40071
gar_ENSLOCT00000017141.1	LG2	946	56_134_g39365	61_520_g40070
gar_ENSLOCT00000017144.1	LG2	947	56_43_g39274	61_4540_g44090
gar_ENSLOCT00000017149.1	LG2	948	56_42_g39273	61_4541_g44091
gar_ENSLOCT00000017162.1	LG2	949	56_135_g39366	61_519_g40069
gar_ENSLOCT00000017167.1	LG2	950	56_136_g39367	61_518_g40068
gar_ENSLOCT00000017174.1	LG2	951	56_44_g39275	61_4539_g44089
gar_ENSLOCT00000017197.1	LG2	952	56_45_g39276	61_4538_g44088
gar_ENSLOCT00000017206.1	LG2	953	56_138_g39369	61_516_g40066
gar_ENSLOCT00000017264.1	LG2	962	56_162_g39393;56_163_g39394
gar_ENSLOCT00000017279.1	LG2	965	56_161_g39392
gar_ENSLOCT00000017284.1	LG2	966	56_160_g39391
gar_ENSLOCT00000017294.1	LG2	968	56_159_g39390
gar_ENSLOCT00000017332.1	LG2	976	61_6244_g45794;61_6250_g45800
gar_ENSLOCT00000021698.1	LG2	977	61_6243_g45793;61_6249_g45799
gar_ENSLOCT00000017339.1	LG2	979	61_6242_g45792;61_6248_g45798
gar_ENSLOCT00000017350.1	LG2	981	61_6245_g45795;61_6251_g45801
gar_ENSLOCT00000017355.1	LG2	982	61_6246_g45796;61_6252_g45802
gar_ENSLOCT00000017356.1	LG2	983	61_2245_g41795;61_2248_g41798
gar_ENSLOCT00000017358.1	LG2	984	61_2246_g41796;61_2249_g41799
gar_ENSLOCT00000017490.1	LG2	1015	7_514_g11121	37_237_g35387
gar_ENSLOCT00000017492.1	LG2	1016	37_238_g35388
gar_ENSLOCT00000017497.1	LG2	1017	37_236_g35386
gar_ENSLOCT00000017501.1	LG2	1018	7_513_g11120
gar_ENSLOCT00000017509.1	LG2	1021	7_511_g11118
gar_ENSLOCT00000017520.1	LG2	1024	7_1301_g11908
gar_ENSLOCT00000017525.1	LG2	1025	7_1300_g11907
gar_ENSLOCT00000017528.1	LG2	1026	7_1298_g11905
gar_ENSLOCT00000017530.1	LG2	1027	37_234_g35384
gar_ENSLOCT00000017532.1	LG2	1028	7_507_g11114
gar_ENSLOCT00000017534.1	LG2	1029	7_1297_g11904	37_235_g35385
gar_ENSLOCT00000017567.1	LG2	1040	7_1293_g11900
gar_ENSLOCT00000017572.1	LG2	1041	7_506_g11113
gar_ENSLOCT00000017604.1	LG2	1043	7_1296_g11903
gar_ENSLOCT00000017712.1	LG2	1063	7_1291_g11898
gar_ENSLOCT00000017715.1	LG2	1064	7_1290_g11897	37_444_g35594
gar_ENSLOCT00000017722.1	LG2	1065	7_1289_g11896	37_443_g35593
gar_ENSLOCT00000017728.1	LG2	1067	7_1287_g11894	37_442_g35592
gar_ENSLOCT00000017733.1	LG2	1068	37_441_g35591
gar_ENSLOCT00000017760.1	LG2	1075	52_42_g38761	56_92_g39323
gar_ENSLOCT00000017767.1	LG2	1076	52_41_g38760	56_93_g39324
gar_ENSLOCT00000017770.1	LG2	1077	52_90_g38809
gar_ENSLOCT00000017795.1	LG2	1079	52_45_g38764	56_91_g39322
gar_ENSLOCT00000017817.1	LG2	1080	52_91_g38810
gar_ENSLOCT00000017820.1	LG2	1081	52_46_g38765	56_90_g39321
gar_ENSLOCT00000017840.1	LG2	1086	52_87_g38806
gar_ENSLOCT00000017842.1	LG2	1087	52_86_g38805
gar_ENSLOCT00000017906.1	LG2	1102	37_426_g35576;37_427_g35577;37_428_g35578
gar_ENSLOCT00000017910.1	LG2	1103	37_425_g35575
gar_ENSLOCT00000017919.1	LG2	1104	7_1253_g11860	37_178_g35328
gar_ENSLOCT00000017928.1	LG2	1105	37_424_g35574
gar_ENSLOCT00000021709.1	LG2	1106	37_423_g35573
gar_ENSLOCT00000017939.1	LG2	1108	7_1256_g11863	37_176_g35326
gar_ENSLOCT00000017942.1	LG2	1109	7_1257_g11864	37_175_g35325
gar_ENSLOCT00000017952.1	LG2	1110	37_422_g35572
gar_ENSLOCT00000017962.1	LG2	1111	37_421_g35571
gar_ENSLOCT00000017965.1	LG2	1112	37_173_g35323
gar_ENSLOCT00000017970.1	LG2	1113	7_1260_g11867	37_172_g35322
gar_ENSLOCT00000017979.1	LG2	1114	7_1261_g11868	37_171_g35321
gar_ENSLOCT00000021711.1	LG2	1117	7_1251_g11858
gar_ENSLOCT00000017982.1	LG2	1118	7_1273_g11880	37_162_g35312
gar_ENSLOCT00000017985.1	LG2	1119	7_1272_g11879	37_163_g35313
gar_ENSLOCT00000017988.1	LG2	1120	7_1271_g11878
gar_ENSLOCT00000017990.1	LG2	1121	7_484_g11091	37_407_g35557;37_408_g35558
gar_ENSLOCT00000021712.1	LG2	1122	7_1270_g11877	37_165_g35315
gar_ENSLOCT00000017992.1	LG2	1123	7_482_g11089	37_410_g35560
gar_ENSLOCT00000017993.1	LG2	1124	7_1269_g11876	37_166_g35316
gar_ENSLOCT00000017997.1	LG2	1125	7_1268_g11875	37_167_g35317
gar_ENSLOCT00000018001.1	LG2	1126	7_480_g11087	37_412_g35562
gar_ENSLOCT00000018003.1	LG2	1127	7_478_g11085
gar_ENSLOCT00000018010.1	LG2	1128	7_1267_g11874	37_169_g35319
gar_ENSLOCT00000018013.1	LG2	1129	7_479_g11086	37_413_g35563
gar_ENSLOCT00000018015.1	LG2	1130	7_477_g11084	37_414_g35564
gar_ENSLOCT00000018016.1	LG2	1131	7_1265_g11872;7_1266_g11873	37_170_g35320
gar_ENSLOCT00000018025.1	LG2	1132	7_440_g11047	37_383_g35533
gar_ENSLOCT00000018027.1	LG2	1133	7_1217_g11824
gar_ENSLOCT00000018029.1	LG2	1134	7_1219_g11826
gar_ENSLOCT00000018035.1	LG2	1135	7_442_g11049	37_381_g35531
gar_ENSLOCT00000018037.1	LG2	1136	7_443_g11050	37_380_g35530
gar_ENSLOCT00000018039.1	LG2	1137	7_449_g11056	37_375_g35525
gar_ENSLOCT00000018055.1	LG2	1138	7_451_g11058	37_373_g35523
gar_ENSLOCT00000018060.1	LG2	1140	37_133_g35283
gar_ENSLOCT00000018067.1	LG2	1141	7_1223_g11830	37_134_g35284
gar_ENSLOCT00000018075.1	LG2	1142	7_1222_g11829	37_135_g35285
gar_ENSLOCT00000018077.1	LG2	1143	37_378_g35528
gar_ENSLOCT00000018080.1	LG2	1144	7_1221_g11828	37_136_g35286
gar_ENSLOCT00000018082.1	LG2	1145	7_1224_g11831	37_132_g35282
gar_ENSLOCT00000018086.1	LG2	1146	7_444_g11051	37_379_g35529
gar_ENSLOCT00000018123.1	LG2	1152	7_493_g11100	37_196_g35346
gar_ENSLOCT00000018129.1	LG2	1153	7_495_g11102	37_198_g35348
gar_ENSLOCT00000018133.1	LG2	1154	37_199_g35349
gar_ENSLOCT00000018141.1	LG2	1155	7_498_g11105	37_202_g35352
gar_ENSLOCT00000018146.1	LG2	1156	37_142_g35292
gar_ENSLOCT00000018151.1	LG2	1157	37_143_g35293
gar_ENSLOCT00000018159.1	LG2	1159	7_500_g11107	37_204_g35354
gar_ENSLOCT00000018164.1	LG2	1160	7_1285_g11892
gar_ENSLOCT00000018199.1	LG2	1166	7_1282_g11889	37_436_g35586
gar_ENSLOCT00000018205.1	LG2	1167	7_1281_g11888	37_435_g35585
gar_ENSLOCT00000018214.1	LG2	1168	7_492_g11099	37_194_g35344
gar_ENSLOCT00000021864.1	LG2	1169	7_1280_g11887	37_434_g35584
gar_ENSLOCT00000018216.1	LG2	1170	7_1279_g11886	37_433_g35583
gar_ENSLOCT00000018220.1	LG2	1171	7_1278_g11885
gar_ENSLOCT00000018231.1	LG2	1172	7_1277_g11884	37_432_g35582
gar_ENSLOCT00000018237.1	LG2	1173	37_189_g35339;37_190_g35340;37_191_g35341;37_192_g35342
gar_ENSLOCT00000018243.1	LG2	1174	7_1276_g11883	37_431_g35581
gar_ENSLOCT00000018256.1	LG2	1175	7_489_g11096	37_188_g35338
gar_ENSLOCT00000021865.1	LG2	1176	7_488_g11095	37_186_g35336;37_187_g35337
gar_ENSLOCT00000018258.1	LG2	1177	37_185_g35335
gar_ENSLOCT00000018262.1	LG2	1178	7_1275_g11882	37_430_g35580
gar_ENSLOCT00000018264.1	LG2	1179	7_486_g11093	37_183_g35333
gar_ENSLOCT00000018266.1	LG2	1180	7_485_g11092	37_182_g35332
gar_ENSLOCT00000018270.1	LG2	1181	7_1274_g11881	37_429_g35579
gar_ENSLOCT00000018283.1	LG2	1185	37_147_g35297
gar_ENSLOCT00000021866.1	LG2	1186	37_391_g35541
gar_ENSLOCT00000018286.1	LG2	1187	37_392_g35542
gar_ENSLOCT00000018299.1	LG2	1191	37_146_g35296
gar_ENSLOCT00000018303.1	LG2	1192	37_144_g35294
gar_ENSLOCT00000018306.1	LG2	1193	37_145_g35295
gar_ENSLOCT00000018309.1	LG2	1194	7_1232_g11839
gar_ENSLOCT00000018313.1	LG2	1196	7_1233_g11840
gar_ENSLOCT00000018314.1	LG2	1197	7_1234_g11841	37_393_g35543
gar_ENSLOCT00000018318.1	LG2	1198	7_460_g11067	37_149_g35299
gar_ENSLOCT00000018320.1	LG2	1199	37_150_g35300
gar_ENSLOCT00000018322.1	LG2	1201	7_1235_g11842
gar_ENSLOCT00000018327.1	LG2	1202	7_462_g11069	37_151_g35301
gar_ENSLOCT00000018333.1	LG2	1203	37_152_g35302
gar_ENSLOCT00000021868.1	LG2	1204	7_463_g11070	37_153_g35303
gar_ENSLOCT00000018341.1	LG2	1206	7_1237_g11844	37_394_g35544;37_395_g35545
gar_ENSLOCT00000018350.1	LG2	1208	7_464_g11071	37_154_g35304;37_155_g35305
gar_ENSLOCT00000018355.1	LG2	1209	7_466_g11073	37_156_g35306
gar_ENSLOCT00000018358.1	LG2	1210	7_1240_g11847	37_397_g35547
gar_ENSLOCT00000018363.1	LG2	1211	7_1241_g11848	37_398_g35548
gar_ENSLOCT00000018366.1	LG2	1212	7_1242_g11849	37_399_g35549
gar_ENSLOCT00000018368.1	LG2	1213	7_467_g11074	37_157_g35307
gar_ENSLOCT00000018372.1	LG2	1214	7_1244_g11851	37_401_g35551
gar_ENSLOCT00000018380.1	LG2	1215	7_1245_g11852	37_402_g35552
gar_ENSLOCT00000018383.1	LG2	1216	7_468_g11075	37_158_g35308
gar_ENSLOCT00000018387.1	LG2	1217	7_469_g11076	37_159_g35309
gar_ENSLOCT00000018394.1	LG2	1218	7_1246_g11853	37_403_g35553
gar_ENSLOCT00000018396.1	LG2	1220	7_471_g11078	37_161_g35311
gar_ENSLOCT00000021870.1	LG2	1221	7_1250_g11857
gar_ENSLOCT00000021871.1	LG2	1222	7_1249_g11856	37_406_g35556
gar_ENSLOCT00000018401.1	LG2	1223	7_1248_g11855	37_405_g35555
gar_ENSLOCT00000018407.1	LG2	1224	7_1247_g11854	37_404_g35554
gar_ENSLOCT00000021872.1	LG2	1225	37_160_g35310
gar_ENSLOCT00000000959.1	LG3	1	8_708_g12923	9_606_g14185
gar_ENSLOCT00000000989.1	LG3	2	8_707_g12922	9_607_g14186
gar_ENSLOCT00000001008.1	LG3	3	8_12_g12227;8_13_g12228	9_1213_g14792
gar_ENSLOCT00000001042.1	LG3	4	8_11_g12226	9_1214_g14793
gar_ENSLOCT00000001065.1	LG3	5	8_10_g12225	9_1215_g14794
gar_ENSLOCT00000001092.1	LG3	6	8_706_g12921	9_608_g14187
gar_ENSLOCT00000001116.1	LG3	7	8_9_g12224	9_1216_g14795
gar_ENSLOCT00000001162.1	LG3	8	8_705_g12920	9_609_g14188
gar_ENSLOCT00000001181.1	LG3	9	8_8_g12223	9_1219_g14798
gar_ENSLOCT00000001202.1	LG3	10	9_1220_g14799
gar_ENSLOCT00000001286.1	LG3	11	9_610_g14189
gar_ENSLOCT00000001345.1	LG3	12	9_1222_g14801
gar_ENSLOCT00000001362.1	LG3	13	8_752_g12967	9_579_g14158
gar_ENSLOCT00000001403.1	LG3	14	8_753_g12968	9_577_g14156
gar_ENSLOCT00000001437.1	LG3	16	8_754_g12969	9_576_g14155
gar_ENSLOCT00000001568.1	LG3	19	8_757_g12972	9_573_g14152
gar_ENSLOCT00000001590.1	LG3	20	8_758_g12973	9_572_g14151
gar_ENSLOCT00000001628.1	LG3	21	8_759_g12974;8_762_g12977;8_763_g12978	9_568_g14147;9_571_g14150
gar_ENSLOCT00000001643.1	LG3	22	8_64_g12279	9_1185_g14764
gar_ENSLOCT00000001672.1	LG3	23	8_65_g12280	9_1184_g14763
gar_ENSLOCT00000001760.1	LG3	24	8_764_g12979	9_567_g14146
gar_ENSLOCT00000001785.1	LG3	26	8_67_g12282	9_1182_g14761
gar_ENSLOCT00000001799.1	LG3	27	8_68_g12283	9_1181_g14760
gar_ENSLOCT00000001818.1	LG3	28	8_765_g12980	9_566_g14145
gar_ENSLOCT00000001835.1	LG3	29	8_69_g12284	9_1180_g14759
gar_ENSLOCT00000001867.1	LG3	30	8_766_g12981	9_565_g14144
gar_ENSLOCT00000001891.1	LG3	31	8_26_g12241
gar_ENSLOCT00000001955.1	LG3	33	8_25_g12240
gar_ENSLOCT00000002022.1	LG3	36	8_24_g12239
gar_ENSLOCT00000002042.1	LG3	37	8_23_g12238
gar_ENSLOCT00000002053.1	LG3	38	8_747_g12962	9_584_g14163
gar_ENSLOCT00000002092.1	LG3	39	8_748_g12963	9_583_g14162
gar_ENSLOCT00000002202.1	LG3	41	8_749_g12964	9_582_g14161
gar_ENSLOCT00000002244.1	LG3	43	8_750_g12965	9_581_g14160
gar_ENSLOCT00000021585.1	LG3	44	8_751_g12966	9_580_g14159
gar_ENSLOCT00000002263.1	LG3	45	8_129_g12344	9_1120_g14699
gar_ENSLOCT00000002324.1	LG3	46	8_826_g13041	9_514_g14093
gar_ENSLOCT00000002345.1	LG3	47	8_825_g13040	9_515_g14094
gar_ENSLOCT00000002373.1	LG3	48	8_824_g13039	9_516_g14095
gar_ENSLOCT00000002389.1	LG3	49	8_823_g13038	9_517_g14096
gar_ENSLOCT00000002439.1	LG3	50	8_128_g12343	9_1121_g14700
gar_ENSLOCT00000002456.1	LG3	51	8_125_g12340	9_1124_g14703
gar_ENSLOCT00000002493.1	LG3	52	8_822_g13037	9_518_g14097
gar_ENSLOCT00000002499.1	LG3	53	8_124_g12339	9_1125_g14704
gar_ENSLOCT00000002528.1	LG3	54	8_123_g12338	9_1126_g14705
gar_ENSLOCT00000002559.1	LG3	55	8_821_g13036	9_519_g14098
gar_ENSLOCT00000002575.1	LG3	56	8_820_g13035	9_520_g14099
gar_ENSLOCT00000002593.1	LG3	57	8_122_g12337	9_1127_g14706
gar_ENSLOCT00000002627.1	LG3	58	8_819_g13034	9_521_g14100
gar_ENSLOCT00000002673.1	LG3	59	8_121_g12336	9_1128_g14707
gar_ENSLOCT00000002692.1	LG3	60	8_818_g13033	9_522_g14101
gar_ENSLOCT00000002715.1	LG3	61	8_120_g12335	9_1129_g14708
gar_ENSLOCT00000002744.1	LG3	62	8_118_g12333	9_1130_g14709
gar_ENSLOCT00000022329.1	LG3	111	8_813_g13028;8_814_g13029;8_815_g13030;8_816_g13031
gar_ENSLOCT00000003059.1	LG3	112	8_812_g13027
gar_ENSLOCT00000003104.1	LG3	113	8_811_g13026
gar_ENSLOCT00000003138.1	LG3	114	8_838_g13053	9_503_g14082
gar_ENSLOCT00000003153.1	LG3	115	8_839_g13054	9_502_g14081
gar_ENSLOCT00000003209.1	LG3	117	8_840_g13055	9_501_g14080
gar_ENSLOCT00000003232.1	LG3	118	8_841_g13056	9_500_g14079
gar_ENSLOCT00000003251.1	LG3	119	8_842_g13057	9_499_g14078
gar_ENSLOCT00000003325.1	LG3	121	8_843_g13058	9_498_g14077
gar_ENSLOCT00000003351.1	LG3	122	8_844_g13059	9_497_g14076
gar_ENSLOCT00000003416.1	LG3	125	8_133_g12348	9_1116_g14695
gar_ENSLOCT00000003457.1	LG3	126	8_134_g12349	9_1115_g14694
gar_ENSLOCT00000003518.1	LG3	127	8_829_g13044	9_511_g14090
gar_ENSLOCT00000003559.1	LG3	128	8_830_g13045	9_510_g14089
gar_ENSLOCT00000003587.1	LG3	129	8_831_g13046	9_509_g14088
gar_ENSLOCT00000003600.1	LG3	130	8_136_g12351	9_1113_g14692
gar_ENSLOCT00000003613.1	LG3	131	8_137_g12352	9_1112_g14691
gar_ENSLOCT00000003628.1	LG3	132	8_138_g12353	9_1111_g14690
gar_ENSLOCT00000003653.1	LG3	133	8_834_g13049	9_507_g14086
gar_ENSLOCT00000003681.1	LG3	134	8_139_g12354	9_1110_g14689
gar_ENSLOCT00000003719.1	LG3	135	8_836_g13051	9_505_g14084
gar_ENSLOCT00000003761.1	LG3	136	8_140_g12355	9_1109_g14688
gar_ENSLOCT00000003781.1	LG3	137	8_141_g12356	9_1108_g14687
gar_ENSLOCT00000003829.1	LG3	140	8_828_g13043	9_512_g14091
gar_ENSLOCT00000003958.1	LG3	145	8_746_g12961	9_585_g14164
gar_ENSLOCT00000003996.1	LG3	146	8_745_g12960	9_586_g14165
gar_ENSLOCT00000004011.1	LG3	147	8_58_g12273	9_1191_g14770
gar_ENSLOCT00000004026.1	LG3	148	8_744_g12959	9_587_g14166
gar_ENSLOCT00000004046.1	LG3	149	8_57_g12272	9_1192_g14771
gar_ENSLOCT00000004068.1	LG3	150	8_742_g12957;8_743_g12958	9_588_g14167;9_589_g14168
gar_ENSLOCT00000004125.1	LG3	151	8_56_g12271	9_1193_g14772
gar_ENSLOCT00000004143.1	LG3	152	8_741_g12956	9_590_g14169
gar_ENSLOCT00000004164.1	LG3	153	9_598_g14177
gar_ENSLOCT00000004203.1	LG3	154	9_1200_g14779	61_585_g40135
gar_ENSLOCT00000004238.1	LG3	155	61_586_g40136
gar_ENSLOCT00000004283.1	LG3	157	9_1198_g14777	61_588_g40138
gar_ENSLOCT00000004303.1	LG3	158	9_1197_g14776	61_590_g40140
gar_ENSLOCT00000004341.1	LG3	159	9_1196_g14775	61_591_g40141
gar_ENSLOCT00000004419.1	LG3	160	8_735_g12950	9_596_g14175
gar_ENSLOCT00000004437.1	LG3	161	8_54_g12269	9_1195_g14774
gar_ENSLOCT00000004449.1	LG3	162	8_55_g12270	9_1194_g14773
gar_ENSLOCT00000004473.1	LG3	163	8_736_g12951	9_595_g14174
gar_ENSLOCT00000004495.1	LG3	164	8_737_g12952	9_594_g14173
gar_ENSLOCT00000004534.1	LG3	165	8_738_g12953	9_593_g14172
gar_ENSLOCT00000004571.1	LG3	166	8_740_g12955	9_591_g14170
gar_ENSLOCT00000004588.1	LG3	167	9_1202_g14781	61_583_g40133
gar_ENSLOCT00000004612.1	LG3	168	9_1204_g14783	61_582_g40132
gar_ENSLOCT00000004647.1	LG3	170	8_51_g12266	61_214_g39764;61_216_g39766
gar_ENSLOCT00000004725.1	LG3	172	8_734_g12949
gar_ENSLOCT00000004744.1	LG3	173	8_733_g12948
gar_ENSLOCT00000004759.1	LG3	174	8_50_g12265	61_213_g39763
gar_ENSLOCT00000004788.1	LG3	175	8_49_g12264	61_212_g39762
gar_ENSLOCT00000004811.1	LG3	176	8_32_g12247	61_193_g39743
gar_ENSLOCT00000004832.1	LG3	177	8_719_g12934	61_4191_g43741
gar_ENSLOCT00000004865.1	LG3	178	8_720_g12935	61_4192_g43742
gar_ENSLOCT00000004919.1	LG3	179	8_33_g12248	61_194_g39744
gar_ENSLOCT00000004937.1	LG3	180	8_721_g12936	61_4194_g43744
gar_ENSLOCT00000004949.1	LG3	181	8_722_g12937	61_4195_g43745
gar_ENSLOCT00000022331.1	LG3	182	8_35_g12250	61_197_g39747
gar_ENSLOCT00000004975.1	LG3	183	8_36_g12251	61_198_g39748
gar_ENSLOCT00000004993.1	LG3	184	8_723_g12938	61_4196_g43746
gar_ENSLOCT00000004996.1	LG3	185	8_724_g12939	61_4197_g43747
gar_ENSLOCT00000005013.1	LG3	186	8_725_g12940	61_4198_g43748
gar_ENSLOCT00000005032.1	LG3	187	8_38_g12253	61_199_g39749
gar_ENSLOCT00000005054.1	LG3	188	8_39_g12254	61_200_g39750
gar_ENSLOCT00000005075.1	LG3	189	8_726_g12941	61_4199_g43749
gar_ENSLOCT00000005095.1	LG3	190	8_727_g12942	61_4200_g43750
gar_ENSLOCT00000005103.1	LG3	191	8_728_g12943;8_729_g12944	61_4201_g43751
gar_ENSLOCT00000005120.1	LG3	192	8_40_g12255	61_201_g39751
gar_ENSLOCT00000005137.1	LG3	193	8_41_g12256	61_202_g39752
gar_ENSLOCT00000005160.1	LG3	194	8_42_g12257	61_204_g39754
gar_ENSLOCT00000005198.1	LG3	195	8_731_g12946	61_4203_g43753
gar_ENSLOCT00000005247.1	LG3	196	8_43_g12258	61_205_g39755
gar_ENSLOCT00000005279.1	LG3	197	8_44_g12259	61_207_g39757
gar_ENSLOCT00000005318.1	LG3	199	8_45_g12260	61_208_g39758
gar_ENSLOCT00000005337.1	LG3	200	8_48_g12263	61_211_g39761
gar_ENSLOCT00000005410.1	LG3	203	8_7_g12222	61_778_g40328
gar_ENSLOCT00000005427.1	LG3	204	8_704_g12919	61_4782_g44332
gar_ENSLOCT00000005441.1	LG3	205	8_703_g12918	61_4781_g44331
gar_ENSLOCT00000005480.1	LG3	206	8_702_g12917	61_4780_g44330
gar_ENSLOCT00000005503.1	LG3	207	8_701_g12916	61_4779_g44329
gar_ENSLOCT00000005528.1	LG3	208	8_700_g12915	61_4778_g44328
gar_ENSLOCT00000005544.1	LG3	209	8_699_g12914	61_4776_g44326
gar_ENSLOCT00000022334.1	LG3	210	8_5_g12220	61_776_g40326
gar_ENSLOCT00000005583.1	LG3	211	8_698_g12913	61_4775_g44325
gar_ENSLOCT00000005604.1	LG3	212	8_4_g12219	61_773_g40323
gar_ENSLOCT00000005617.1	LG3	213	8_697_g12912	61_4774_g44324
gar_ENSLOCT00000005656.1	LG3	214	8_3_g12218	61_772_g40322
gar_ENSLOCT00000005680.1	LG3	215	8_2_g12217	61_771_g40321
gar_ENSLOCT00000005705.1	LG3	216	8_1_g12216	61_770_g40320
gar_ENSLOCT00000005728.1	LG3	217	8_16_g12231	9_1212_g14791
gar_ENSLOCT00000005776.1	LG3	219	8_17_g12232	9_1211_g14790
gar_ENSLOCT00000005819.1	LG3	221	8_18_g12233	9_1210_g14789
gar_ENSLOCT00000005869.1	LG3	223	8_19_g12234	9_1209_g14788
gar_ENSLOCT00000005885.1	LG3	224	8_767_g12982	9_564_g14143
gar_ENSLOCT00000005902.1	LG3	225	8_70_g12285	9_1179_g14758
gar_ENSLOCT00000005927.1	LG3	226	8_769_g12984	9_563_g14142
gar_ENSLOCT00000022335.1	LG3	227	8_71_g12286	9_1178_g14757
gar_ENSLOCT00000005948.1	LG3	228	8_770_g12985	9_562_g14141
gar_ENSLOCT00000005963.1	LG3	229	8_72_g12287	9_1177_g14756
gar_ENSLOCT00000005977.1	LG3	230	8_772_g12987	9_561_g14140
gar_ENSLOCT00000006004.1	LG3	231	8_73_g12288	9_1176_g14755
gar_ENSLOCT00000006019.1	LG3	232	8_773_g12988	9_560_g14139
gar_ENSLOCT00000006037.1	LG3	233	8_75_g12290	9_1174_g14753
gar_ENSLOCT00000006066.1	LG3	234	8_774_g12989	9_559_g14138
gar_ENSLOCT00000006099.1	LG3	235	8_76_g12291	9_1173_g14752
gar_ENSLOCT00000006110.1	LG3	236	8_776_g12991	9_557_g14136
gar_ENSLOCT00000006126.1	LG3	237	8_77_g12292	9_1172_g14751
gar_ENSLOCT00000006149.1	LG3	238	8_78_g12293	9_1171_g14750
gar_ENSLOCT00000006188.1	LG3	239	8_79_g12294;8_80_g12295	9_1169_g14748;9_1170_g14749
gar_ENSLOCT00000006204.1	LG3	240	8_81_g12296	9_1168_g14747
gar_ENSLOCT00000006228.1	LG3	241	8_82_g12297	9_1167_g14746
gar_ENSLOCT00000006253.1	LG3	242	8_777_g12992	9_556_g14135
gar_ENSLOCT00000006299.1	LG3	243	8_83_g12298	9_1166_g14745
gar_ENSLOCT00000006338.1	LG3	245	8_85_g12300	9_1165_g14744
gar_ENSLOCT00000006364.1	LG3	246	8_779_g12994	9_554_g14133
gar_ENSLOCT00000006399.1	LG3	247	8_86_g12301	9_1164_g14743
gar_ENSLOCT00000006444.1	LG3	249	8_780_g12995	9_553_g14132
gar_ENSLOCT00000006455.1	LG3	250	8_781_g12996	9_552_g14131
gar_ENSLOCT00000006493.1	LG3	251	8_87_g12302;8_88_g12303	9_1162_g14741;9_1163_g14742
gar_ENSLOCT00000006577.1	LG3	253	8_782_g12997	9_551_g14130
gar_ENSLOCT00000006592.1	LG3	254	8_89_g12304;8_783_g12998	9_550_g14129;9_1161_g14740
gar_ENSLOCT00000006625.1	LG3	255	8_784_g12999	9_549_g14128
gar_ENSLOCT00000006656.1	LG3	256	8_785_g13000	9_548_g14127
gar_ENSLOCT00000006693.1	LG3	257	8_90_g12305	9_1160_g14739
gar_ENSLOCT00000006718.1	LG3	258	8_91_g12306	9_1159_g14738
gar_ENSLOCT00000006761.1	LG3	259	8_93_g12308	9_1157_g14736
gar_ENSLOCT00000006808.1	LG3	260	8_786_g13001	9_547_g14126
gar_ENSLOCT00000006829.1	LG3	261	8_787_g13002	9_546_g14125
gar_ENSLOCT00000006844.1	LG3	262	8_788_g13003	9_545_g14124
gar_ENSLOCT00000006866.1	LG3	263	8_789_g13004	9_544_g14123
gar_ENSLOCT00000006884.1	LG3	264	8_96_g12311	9_1155_g14734
gar_ENSLOCT00000006904.1	LG3	265	8_97_g12312	9_1154_g14733
gar_ENSLOCT00000006915.1	LG3	266	8_790_g13005	9_543_g14122
gar_ENSLOCT00000006960.1	LG3	267	8_98_g12313	9_1153_g14732
gar_ENSLOCT00000006989.1	LG3	268	8_99_g12314	9_1152_g14731
gar_ENSLOCT00000007015.1	LG3	269	8_100_g12315	9_1151_g14730
gar_ENSLOCT00000007035.1	LG3	270	8_793_g13008	9_542_g14121
gar_ENSLOCT00000022339.1	LG3	271	8_101_g12316;8_102_g12317	9_1149_g14728;9_1150_g14729
gar_ENSLOCT00000007077.1	LG3	272	8_103_g12318	9_1148_g14727
gar_ENSLOCT00000007116.1	LG3	274	8_104_g12319	9_1147_g14726
gar_ENSLOCT00000007139.1	LG3	275	8_795_g13010	9_540_g14119
gar_ENSLOCT00000007160.1	LG3	276	8_796_g13011	9_539_g14118
gar_ENSLOCT00000007185.1	LG3	277	8_105_g12320	9_1146_g14725
gar_ENSLOCT00000022341.1	LG3	278	8_797_g13012	9_538_g14117
gar_ENSLOCT00000007201.1	LG3	279	8_798_g13013	9_537_g14116
gar_ENSLOCT00000022343.1	LG3	280	8_106_g12321	9_1145_g14724
gar_ENSLOCT00000022357.1	LG3	290	8_802_g13017	9_533_g14112
gar_ENSLOCT00000007319.1	LG3	291	8_803_g13018	9_532_g14111
gar_ENSLOCT00000007344.1	LG3	292	8_107_g12322	9_1144_g14723
gar_ENSLOCT00000007368.1	LG3	293	8_804_g13019	9_531_g14110
gar_ENSLOCT00000007406.1	LG3	294	8_805_g13020	9_530_g14109
gar_ENSLOCT00000007428.1	LG3	295	8_806_g13021	9_529_g14108
gar_ENSLOCT00000007447.1	LG3	296	8_108_g12323	9_1143_g14722
gar_ENSLOCT00000007467.1	LG3	297	8_109_g12324	9_1142_g14721
gar_ENSLOCT00000007485.1	LG3	298	8_110_g12325	9_1141_g14720
gar_ENSLOCT00000007504.1	LG3	299	8_807_g13022	9_528_g14107
gar_ENSLOCT00000007523.1	LG3	300	8_111_g12326	9_1139_g14718
gar_ENSLOCT00000007559.1	LG3	301	8_808_g13023
gar_ENSLOCT00000007581.1	LG3	302	8_112_g12327	9_1138_g14717
gar_ENSLOCT00000007632.1	LG3	303	8_113_g12328	9_1135_g14714
gar_ENSLOCT00000022359.1	LG3	304	8_878_g13093	9_462_g14041
gar_ENSLOCT00000007706.1	LG3	306	8_184_g12399	9_1063_g14642
gar_ENSLOCT00000007747.1	LG3	307	8_183_g12398	9_1064_g14643
gar_ENSLOCT00000007772.1	LG3	308	8_182_g12397	9_1065_g14644
gar_ENSLOCT00000007800.1	LG3	309	8_177_g12392;8_181_g12396	9_1066_g14645;9_1070_g14649
gar_ENSLOCT00000007820.1	LG3	310	8_875_g13090;8_877_g13092	9_463_g14042;9_467_g14046
gar_ENSLOCT00000007846.1	LG3	311	8_176_g12391	9_1071_g14650
gar_ENSLOCT00000007881.1	LG3	312	8_175_g12390	9_1072_g14651
gar_ENSLOCT00000007909.1	LG3	313	8_874_g13089	9_468_g14047
gar_ENSLOCT00000007930.1	LG3	314	8_174_g12389	9_1073_g14652
gar_ENSLOCT00000007982.1	LG3	315	8_173_g12388	9_1074_g14653
gar_ENSLOCT00000008033.1	LG3	316	8_873_g13088	9_470_g14049
gar_ENSLOCT00000008093.1	LG3	317	8_872_g13087	9_471_g14050
gar_ENSLOCT00000022361.1	LG3	318	8_172_g12387	9_1075_g14654
gar_ENSLOCT00000008123.1	LG3	320	8_871_g13086	9_472_g14051
gar_ENSLOCT00000008144.1	LG3	321	8_870_g13085	9_473_g14052
gar_ENSLOCT00000008165.1	LG3	322	8_869_g13084	9_474_g14053
gar_ENSLOCT00000008186.1	LG3	323	8_170_g12385	9_1077_g14656
gar_ENSLOCT00000008207.1	LG3	324	8_169_g12384	9_1078_g14657
gar_ENSLOCT00000008245.1	LG3	325	8_168_g12383	9_1079_g14658
gar_ENSLOCT00000008276.1	LG3	326	8_167_g12382	9_1080_g14659
gar_ENSLOCT00000008303.1	LG3	327	8_166_g12381	9_1081_g14660
gar_ENSLOCT00000008341.1	LG3	328	8_165_g12380	9_1082_g14661
gar_ENSLOCT00000008395.1	LG3	329	8_867_g13082	9_475_g14054
gar_ENSLOCT00000008417.1	LG3	330	8_164_g12379	9_1083_g14662
gar_ENSLOCT00000008473.1	LG3	331	8_866_g13081	9_476_g14055
gar_ENSLOCT00000008503.1	LG3	332	8_163_g12378	9_1084_g14663
gar_ENSLOCT00000008570.1	LG3	333	8_865_g13080	9_477_g14056
gar_ENSLOCT00000008590.1	LG3	334	8_162_g12377	9_1086_g14665
gar_ENSLOCT00000008610.1	LG3	335	8_864_g13079	9_478_g14057
gar_ENSLOCT00000008628.1	LG3	336	8_161_g12376	9_1087_g14666
gar_ENSLOCT00000008644.1	LG3	337	8_863_g13078	9_479_g14058
gar_ENSLOCT00000008664.1	LG3	338	8_862_g13077	9_480_g14059
gar_ENSLOCT00000008683.1	LG3	339	8_861_g13076	9_481_g14060
gar_ENSLOCT00000008715.1	LG3	340	8_159_g12374	9_1088_g14667
gar_ENSLOCT00000008738.1	LG3	341	8_860_g13075	9_482_g14061
gar_ENSLOCT00000008763.1	LG3	342	8_158_g12373	9_1089_g14668
gar_ENSLOCT00000008778.1	LG3	343	8_859_g13074	9_483_g14062
gar_ENSLOCT00000008801.1	LG3	344	8_156_g12371	9_1092_g14671
gar_ENSLOCT00000008866.1	LG3	345	8_154_g12369	9_1094_g14673
gar_ENSLOCT00000008883.1	LG3	346	8_858_g13073	9_484_g14063
gar_ENSLOCT00000008918.1	LG3	347	8_153_g12368	9_1095_g14674
gar_ENSLOCT00000008967.1	LG3	348	8_855_g13070;8_856_g13071	9_486_g14065
gar_ENSLOCT00000009002.1	LG3	349	8_152_g12367	9_1096_g14675
gar_ENSLOCT00000009014.1	LG3	350	8_854_g13069	9_487_g14066
gar_ENSLOCT00000009072.1	LG3	354	8_151_g12366	9_1097_g14676
gar_ENSLOCT00000009100.1	LG3	355	8_150_g12365	9_1098_g14677
gar_ENSLOCT00000009117.1	LG3	356	8_850_g13065	9_491_g14070
gar_ENSLOCT00000009136.1	LG3	357	8_849_g13064	9_492_g14071
gar_ENSLOCT00000009149.1	LG3	358	8_149_g12364	9_1099_g14678
gar_ENSLOCT00000022163.1	LG3	359	8_147_g12362	9_1101_g14680
gar_ENSLOCT00000009198.1	LG3	361	8_848_g13063	9_493_g14072
gar_ENSLOCT00000009215.1	LG3	362	8_847_g13062	9_494_g14073
gar_ENSLOCT00000009228.1	LG3	363	8_846_g13061	9_495_g14074
gar_ENSLOCT00000009246.1	LG3	364	8_146_g12361	9_1102_g14681
gar_ENSLOCT00000009275.1	LG3	365	8_845_g13060	9_496_g14075
gar_ENSLOCT00000009362.1	LG3	368	8_186_g12401	9_1061_g14640
gar_ENSLOCT00000009381.1	LG3	369	8_880_g13095	9_460_g14039
gar_ENSLOCT00000009393.1	LG3	370	8_881_g13096	9_459_g14038
gar_ENSLOCT00000009422.1	LG3	371	8_187_g12402	9_1060_g14639
gar_ENSLOCT00000009441.1	LG3	372	8_188_g12403	9_1059_g14638
gar_ENSLOCT00000009455.1	LG3	373	8_882_g13097	9_458_g14037
gar_ENSLOCT00000009483.1	LG3	374	8_189_g12404	9_1058_g14637
gar_ENSLOCT00000009496.1	LG3	375	8_190_g12405	9_1057_g14636
gar_ENSLOCT00000009512.1	LG3	376	8_886_g13101	9_454_g14033
gar_ENSLOCT00000009542.1	LG3	377	8_193_g12408	9_1053_g14632
gar_ENSLOCT00000009578.1	LG3	378	8_887_g13102	9_453_g14032
gar_ENSLOCT00000009594.1	LG3	379	8_195_g12410	9_1051_g14630
gar_ENSLOCT00000009612.1	LG3	380	8_888_g13103	9_452_g14031
gar_ENSLOCT00000009640.1	LG3	381	8_196_g12411	9_1050_g14629
gar_ENSLOCT00000009664.1	LG3	382	8_197_g12412	9_1049_g14628
gar_ENSLOCT00000009700.1	LG3	384	8_889_g13104	9_451_g14030
gar_ENSLOCT00000009713.1	LG3	385	8_198_g12413	9_1048_g14627
gar_ENSLOCT00000022165.1	LG3	386	8_890_g13105	9_450_g14029
gar_ENSLOCT00000009741.1	LG3	387	8_199_g12414	9_1047_g14626
gar_ENSLOCT00000009758.1	LG3	388	8_891_g13106	9_449_g14028
gar_ENSLOCT00000009788.1	LG3	389	8_892_g13107	9_448_g14027
gar_ENSLOCT00000022167.1	LG3	390	8_200_g12415;8_201_g12416;8_893_g13108	9_447_g14026
gar_ENSLOCT00000009819.1	LG3	394	8_216_g12431;8_217_g12432;8_218_g12433;8_219_g12434;8_220_g12435	9_1040_g14619;9_1041_g14620;9_1042_g14621;9_1043_g14622;9_1044_g14623;9_1045_g14624;9_1046_g14625
gar_ENSLOCT00000009888.1	LG3	402	8_900_g13115	9_430_g14009
gar_ENSLOCT00000009925.1	LG3	403	8_901_g13116	9_429_g14008
gar_ENSLOCT00000009955.1	LG3	404	8_224_g12439	9_1026_g14605
gar_ENSLOCT00000009974.1	LG3	405	8_903_g13118	9_427_g14006
gar_ENSLOCT00000010015.1	LG3	407	8_905_g13120;8_906_g13121;8_907_g13122	9_423_g14002;9_424_g14003;9_425_g14004
gar_ENSLOCT00000010029.1	LG3	408	8_908_g13123	9_422_g14001
gar_ENSLOCT00000010071.1	LG3	409	8_909_g13124	9_421_g14000
gar_ENSLOCT00000010089.1	LG3	410	8_225_g12440	9_1025_g14604
gar_ENSLOCT00000010123.1	LG3	412	8_229_g12444	9_412_g13991
gar_ENSLOCT00000010133.1	LG3	413	8_917_g13132	9_1022_g14601
gar_ENSLOCT00000010203.1	LG3	414	8_918_g13133	9_408_g13987
gar_ENSLOCT00000022181.1	LG3	415	8_231_g12446	9_1017_g14596
gar_ENSLOCT00000010228.1	LG3	416	8_232_g12447	9_1016_g14595
gar_ENSLOCT00000010242.1	LG3	417	8_233_g12448	9_1015_g14594
gar_ENSLOCT00000010255.1	LG3	418	8_235_g12450	9_1014_g14593
gar_ENSLOCT00000010287.1	LG3	419	8_236_g12451	9_1013_g14592
gar_ENSLOCT00000010303.1	LG3	420	8_920_g13135	9_406_g13985
gar_ENSLOCT00000022183.1	LG3	421	8_922_g13137	9_405_g13984
gar_ENSLOCT00000010318.1	LG3	422	8_923_g13138	9_404_g13983
gar_ENSLOCT00000010329.1	LG3	423	8_237_g12452	9_1012_g14591
gar_ENSLOCT00000010344.1	LG3	424	8_238_g12453	9_1011_g14590
gar_ENSLOCT00000010365.1	LG3	425	8_924_g13139	9_403_g13982
gar_ENSLOCT00000010384.1	LG3	426	8_239_g12454	9_1010_g14589
gar_ENSLOCT00000010404.1	LG3	427	8_240_g12455	9_1009_g14588
gar_ENSLOCT00000010419.1	LG3	428	8_241_g12456	9_1008_g14587
gar_ENSLOCT00000010434.1	LG3	429	8_926_g13141	9_402_g13981
gar_ENSLOCT00000010461.1	LG3	430	8_927_g13142	9_401_g13980
gar_ENSLOCT00000010491.1	LG3	431	8_930_g13145
gar_ENSLOCT00000010596.1	LG3	438	8_242_g12457;8_243_g12458;8_931_g13146
gar_ENSLOCT00000010613.1	LG3	439	8_244_g12459;8_248_g12463
gar_ENSLOCT00000010629.1	LG3	440	8_255_g12470
gar_ENSLOCT00000010655.1	LG3	441	8_254_g12469
gar_ENSLOCT00000010678.1	LG3	442	8_936_g13151
gar_ENSLOCT00000010697.1	LG3	443	8_253_g12468
gar_ENSLOCT00000010711.1	LG3	444	8_935_g13150
gar_ENSLOCT00000010723.1	LG3	445	8_252_g12467
gar_ENSLOCT00000010733.1	LG3	446	8_250_g12465
gar_ENSLOCT00000010757.1	LG3	447	8_934_g13149
gar_ENSLOCT00000010765.1	LG3	448	8_249_g12464
gar_ENSLOCT00000010778.1	LG3	449	8_933_g13148
gar_ENSLOCT00000010786.1	LG3	450	8_938_g13153
gar_ENSLOCT00000010801.1	LG3	451	8_939_g13154
gar_ENSLOCT00000010841.1	LG3	452	8_940_g13155
gar_ENSLOCT00000022187.1	LG3	453	8_256_g12471
gar_ENSLOCT00000022189.1	LG3	454	8_257_g12472;8_259_g12474
gar_ENSLOCT00000010869.1	LG3	455	8_260_g12475
gar_ENSLOCT00000022191.1	LG3	456	8_261_g12476;8_262_g12477;8_941_g13156
gar_ENSLOCT00000010951.1	LG3	461	9_393_g13972;9_1000_g14579
gar_ENSLOCT00000010967.1	LG3	462	8_972_g13187
gar_ENSLOCT00000010987.1	LG3	463	8_291_g12506	9_386_g13965
gar_ENSLOCT00000011006.1	LG3	464	8_292_g12507	9_387_g13966
gar_ENSLOCT00000011023.1	LG3	465	8_974_g13189	9_990_g14569
gar_ENSLOCT00000011042.1	LG3	466	8_293_g12508	9_989_g14568
gar_ENSLOCT00000011075.1	LG3	468	8_975_g13190	9_385_g13964
gar_ENSLOCT00000011106.1	LG3	469	8_295_g12510	9_988_g14567
gar_ENSLOCT00000011164.1	LG3	475	8_298_g12513	9_384_g13963
gar_ENSLOCT00000011175.1	LG3	476	8_300_g12515	9_986_g14565
gar_ENSLOCT00000011196.1	LG3	477	8_301_g12516	9_985_g14564
gar_ENSLOCT00000011208.1	LG3	478	8_977_g13192	9_382_g13961
gar_ENSLOCT00000011215.1	LG3	479	8_978_g13193	9_381_g13960
gar_ENSLOCT00000011231.1	LG3	480	8_303_g12518	9_984_g14563
gar_ENSLOCT00000011252.1	LG3	481	9_379_g13958
gar_ENSLOCT00000011264.1	LG3	482	8_304_g12519	9_983_g14562
gar_ENSLOCT00000011282.1	LG3	483	8_305_g12520	9_982_g14561
gar_ENSLOCT00000011310.1	LG3	485	8_264_g12479
gar_ENSLOCT00000011321.1	LG3	486	8_951_g13166;8_952_g13167
gar_ENSLOCT00000011342.1	LG3	488	8_950_g13165
gar_ENSLOCT00000011368.1	LG3	490	8_946_g13161
gar_ENSLOCT00000011384.1	LG3	491	8_945_g13160
gar_ENSLOCT00000011405.1	LG3	492	8_265_g12480;8_266_g12481
gar_ENSLOCT00000011441.1	LG3	495	8_269_g12484
gar_ENSLOCT00000011451.1	LG3	496	8_270_g12485
gar_ENSLOCT00000011527.1	LG3	501	8_957_g13172	9_400_g13979
gar_ENSLOCT00000011556.1	LG3	502	9_399_g13978
gar_ENSLOCT00000011625.1	LG3	504	8_959_g13174
gar_ENSLOCT00000011685.1	LG3	505	8_278_g12493;8_960_g13175
gar_ENSLOCT00000011748.1	LG3	512	8_955_g13170	9_396_g13975;9_397_g13976;9_398_g13977
gar_ENSLOCT00000011763.1	LG3	513	8_271_g12486
gar_ENSLOCT00000011780.1	LG3	514	8_272_g12487
gar_ENSLOCT00000011802.1	LG3	515	8_274_g12489
gar_ENSLOCT00000011810.1	LG3	517	28_410_g31766	37_241_g35391
gar_ENSLOCT00000011826.1	LG3	518	28_823_g32179	37_4_g35154
gar_ENSLOCT00000011859.1	LG3	521	28_821_g32177	37_5_g35155
gar_ENSLOCT00000011870.1	LG3	522	28_409_g31765	37_242_g35392
gar_ENSLOCT00000011895.1	LG3	524	28_407_g31763	37_240_g35390
gar_ENSLOCT00000011912.1	LG3	525	28_406_g31762	37_244_g35394
gar_ENSLOCT00000011924.1	LG3	526	28_405_g31761	37_245_g35395
gar_ENSLOCT00000011949.1	LG3	527	28_818_g32174	37_9_g35159
gar_ENSLOCT00000011965.1	LG3	528	28_817_g32173	37_10_g35160
gar_ENSLOCT00000011986.1	LG3	529	28_404_g31760	37_246_g35396
gar_ENSLOCT00000022199.1	LG3	530	28_747_g32103	37_82_g35232
gar_ENSLOCT00000011999.1	LG3	532	28_748_g32104	37_81_g35231
gar_ENSLOCT00000012015.1	LG3	533	28_749_g32105	37_80_g35230
gar_ENSLOCT00000012032.1	LG3	534	28_319_g31675	37_331_g35481
gar_ENSLOCT00000012097.1	LG3	539	28_751_g32107
gar_ENSLOCT00000012105.1	LG3	540	28_320_g31676	37_329_g35479;37_330_g35480
gar_ENSLOCT00000012111.1	LG3	541	28_321_g31677	37_328_g35478
gar_ENSLOCT00000012123.1	LG3	542	28_322_g31678	37_327_g35477
gar_ENSLOCT00000012140.1	LG3	543	28_323_g31679	37_326_g35476
gar_ENSLOCT00000012163.1	LG3	544	28_752_g32108	37_78_g35228
gar_ENSLOCT00000012172.1	LG3	545	28_324_g31680	37_325_g35475
gar_ENSLOCT00000012180.1	LG3	546	28_325_g31681	37_324_g35474
gar_ENSLOCT00000012189.1	LG3	547	28_753_g32109	37_77_g35227
gar_ENSLOCT00000012200.1	LG3	548	28_326_g31682	37_323_g35473
gar_ENSLOCT00000012211.1	LG3	549	28_754_g32110	37_76_g35226
gar_ENSLOCT00000012223.1	LG3	550	28_327_g31683	37_322_g35472
gar_ENSLOCT00000012237.1	LG3	551	28_328_g31684	37_321_g35471
gar_ENSLOCT00000012262.1	LG3	553	28_756_g32112	37_74_g35224
gar_ENSLOCT00000012276.1	LG3	554	28_329_g31685	37_320_g35470
gar_ENSLOCT00000012292.1	LG3	555	28_757_g32113	37_73_g35223
gar_ENSLOCT00000012301.1	LG3	556	28_330_g31686	37_319_g35469
gar_ENSLOCT00000012351.1	LG3	559	28_375_g31731	37_274_g35424
gar_ENSLOCT00000012362.1	LG3	560	28_376_g31732;28_377_g31733	37_272_g35422;37_273_g35423
gar_ENSLOCT00000012378.1	LG3	561	28_378_g31734	37_271_g35421
gar_ENSLOCT00000012400.1	LG3	562	28_379_g31735	37_270_g35420
gar_ENSLOCT00000012422.1	LG3	563	28_380_g31736	37_269_g35419
gar_ENSLOCT00000012434.1	LG3	565	28_381_g31737;28_382_g31738	37_268_g35418
[truncated: 10,219 more rows]

## Sheet: S10
Supplementary Table 10. Median dS value for Ss4R (salmonid-specific 4th WGD) timing.
		count (S*dS <=1 discarded)	Median dS	Infered species divergence time(mya)	WGD timing (mya) based on divergence of sterlet and A. baerii	WGD timing (mya) based on divergence of sterlet and A. sinensis	WGD timing (mya) based on divergence of sterlet and A. schrencki	WGD timing (mya) based on divergence of sterlet and A. transmontanus	WGD timing (mya) based on divergence of sterlet and A. oxyrinchus
between 1to1 orthologs	sterlet - A. baerii	6683	0.027	98 (60~128)
	sterlet - A. sinensis	7078	0.046	129 (84~163)
	sterlet - A. schrencki	7322	0.0393	129 (84~163)
	sterlet - A. transmontanus	6492	0.0354	129 (84~163)
	sterlet - A. oxyrinchus	5850	0.0587	166 (115~208)
among ohnolog pairs	sterlet - sterlet	8840	0.0635		232 (142~303)	179 (118~226)	211 (137~267)	235 (153~298)	180 (124~225)

[truncated: 12 more sheets: S11, S12, S13, S14, S15, S16, S17, S18, S19, S20, S21, S22]
